# Supplementary material for: High-throughput screening identifies Aurora kinase B as a critical therapeutic target for Merkel cell carcinoma
Source: Nat Commun. 2025 Feb 12;16:1583. doi: 10.1038/s41467-025-56504-7 (PMC11822212; doi:10.1038/s41467-025-56504-7)
Supplement: Supplementary file 3 — Supplementary Dataset 1 [file 41467_2025_56504_MOESM3_ESM.xlsx]

## Sheet: S1A_MCC
Supplementary Dataset 1. Compounds demonstrating activity in all MCC, VP-MCC, or VN-MCC cell lines, but not in control cell lines.
S1A: Compounds that reduce MCC viability (AUC<450), but do not reduce viability of control cells(AUC>450).
Compound Name	MCC13_AUC	MCC26_AUC	UISO_AUC	WAGA_AUC	MKL1_AUC	MKL2_AUC	HACAT_AUC	HEK293T_AUC	NIH3T3_AUC	CRL7250_AUC
Docebenone	444.208	429.759	433.913	424.745	419.228	406.862	486.31	450.348	455.144	490.119
Acecainide hydrochloride	428.813	385.871	444.571	423.417	419.008	429.744	489.271	458.505	480.581	485.167
Furafylline	444.774	399.611	447.137	445.554	414.343	443.745	476.414	497.799	485.732	466.658
Pirenperone	440.287	401.594	436.893	415.843	418.427	400.974	457.02	450.239	477.551	480.924
Terbutaline hemisulfate	446.456	430.481	427.113	449.356	438.666	440.746	496.73	465.552	463.76	479.05
Thioridazine	405.187	403.828	400.342	416.169	412.834	356.974	453.674	452.051	457.938	474.374
Aminohippuric acid	391.574	410.554	434.505	448.077	395.372	407.303	481.404	467.377	454.303	477.44
Sufentanil citrate	436.791	426.359	434.363	420.131	430.813	422.375	482.96	455.555	478.182	483.094
N-[1-[1-Methyl-2-(2-thienyl)ethyl]-4-piperidyl]-N-phenylpropanamide hydrochloride	435.263	406.862	426.137	430.823	428.208	425.338	477.68	458.051	474.385	478.505
Morphine sulfate pentahydrate	430.717	405.562	432.858	428.992	413.493	423.836	487.535	476.182	469.797	467.318
1-(1,3-Benzodioxol-5-yl)-N-ethylpropan-2-amine hydrochloride	446.227	415.635	422.3	446.964	429.266	430.13	491.288	460.901	482.717	486.908
N,N-Diethyltryptamine fumarate	439.565	402.623	405.6	448.87	443.844	447.202	490.224	459.326	478.712	461.166
Fenethylline hydrochloride	447.432	413.898	437.462	435.275	406.458	435.518	497.83	471.885	480.657	496.56
Ibogaine hydrochloride	435.55	419.663	418.883	409.341	439.962	442.315	487.75	455.404	484.099	490.013

## Sheet: S1B_VP-MCC
Supplementary Dataset 1. Compounds demonstrating activity in all MCC, VP-MCC, or VN-MCC cell lines, but not in control cell lines.
S1B: Compounds that reduce VP-MCC viability (AUC<450), but do not reduce viability of control or VN-MCC cells (AUC>450).
Compound Name	MCC13_AUC	MCC26_AUC	UISO_AUC	WAGA_AUC	MKL1_AUC	MKL2_AUC	HACAT_AUC	HEK293T_AUC	NIH3T3_AUC	CRL7250_AUC
trans-Aconitic acid	525.202	496.696	494.852	441.902	435.147	378.194	490.879	467.145	503.673	486.622
Hydroquinone	503.441	512.585	450.538	370.144	415.173	400.457	491.952	480.593	488.45	487.877
Phloretin	472.315	472.357	485.008	402.295	433.632	410.273	476.785	470.007	475.685	456.981
Cytisine	474.327	479.664	498.318	346.525	435.746	398.634	465.853	476.432	477.468	469.524
Bromperidol	492.435	508.837	465.264	81.0002	166.857	116.273	453.423	458.67	484.97	469.584
Embelin	489.799	492.758	474.744	416.987	418.887	427.936	451.959	470.759	468.399	461.338
Spectinomycin dihydrochloride	467.588	511.183	477.843	400.83	379.185	429.069	475.545	456.43	486.283	453.169
Enalapril maleate	497.832	486.615	510.45	389.514	398.754	341.505	461.773	479.159	481.903	468.406
Megestrol acetate	479.661	486.411	481.624	442.363	437.052	447.482	455.962	457.911	478.678	475.174
Isotretinoin	457.493	479.481	453.203	423.315	418.758	402.656	476.199	469.58	458.083	458.179
1-(4-tert-Butylphenyl)-3-(4-methoxyphenyl)propane-1,3-dione	482.294	481.864	482.124	381.481	411.648	386.921	467.786	465.048	482.946	453.419
Chenodeoxycholic acid	458.762	489.842	483.595	440.562	439.87	427.388	475.403	474.014	479.384	462.86
Mosapride citrate	479.818	466.055	489.758	443.892	438.77	377.067	473.779	457.079	470.089	480.736
17_-hydroxy Wortmannin	505.746	506.622	484.969	431.369	433.03	431.749	466.176	476.067	465.601	461.56
Darunavir	471.675	501.486	505.158	433.192	420.268	413.603	465.16	472.283	481.353	469.055
Racecadotril	485.077	492.456	451.995	389.872	393.26	385.069	454.884	472.387	480.677	474.054
Riboflavin tetrabutyrate	481.481	500.723	492.96	418.091	416.714	430.163	497.126	450.178	473.017	470.473
Oxapium iodide	501.634	482.458	505.529	422.785	436.858	426.411	474.271	460.835	474.75	483.841
Diponium bromide	522.801	499.996	475.444	427.062	427.875	434.115	486.819	472.065	484.264	487.778
Lirimilast	475.91	450.578	491.115	295.464	416.805	353.495	475.167	473.552	472.494	477.656
Calhex-231	461.512	461.125	470.957	428.682	380.302	347.428	466.353	469.437	459.862	474.743
GM-6001	475.165	475.207	484.498	319.008	284.283	291.464	458.777	473.463	471.496	472.869
SR1664	475.759	470.066	472.261	329.214	300.491	319.019	479.075	470.145	484.086	475.77

## Sheet: S1C_VN-MCC
Supplementary Dataset 1. Compounds demonstrating activity in all MCC, VP-MCC, or VN-MCC cell lines, but not in control cell lines.
S1C: Compounds that reduce VN-MCC viability (AUC<450), but do not reduce viability of control or VP-MCC cells (AUC>450).
Compound Name	MCC13_AUC	MCC26_AUC	UISO_AUC	WAGA_AUC	MKL1_AUC	MKL2_AUC	HACAT_AUC	HEK293T_AUC	NIH3T3_AUC	CRL7250_AUC
Nimustine	434.577	438.698	443.983	465.895	478.611	504.085	461.645	481.182	486.849	491.102
Trimethobenzamide hydrochloride	447.793	425.084	426.826	468.296	452.093	453.926	491.547	452.936	459.509	477.417
