# Supplementary material for: High-throughput screening identifies Aurora kinase B as a critical therapeutic target for Merkel cell carcinoma
Source: Nat Commun. 2025 Feb 12;16:1583. doi: 10.1038/s41467-025-56504-7 (PMC11822212; doi:10.1038/s41467-025-56504-7)
Supplement: Supplementary file 4 — Supplementary Dataset 2 [file 41467_2025_56504_MOESM4_ESM.xlsx]

## Sheet: S2A_NPC_MCC
Supplementary Dataset 2. List of pan-MCC, VP-MCC, and VN-MCC selective compounds relative to controls.
S2A: Compounds (NPC library) with a therapeutic window in all MCC cells relative to control cells.
*Therapeutic window: Control AUC-MCC AUC>50 & p<0.05 & AUC for all 6 MCC cell lines <450
A two-sided t-test was used to calculate the p-values.
Compound Name	MCC13_AUC	MCC26_AUC	UISO_AUC	WAGA_AUC	MKL1_AUC	MKL2_AUC	HACAT_AUC	HEK293T_AUC	NIH3T3_AUC	CRL7250_AUC	MCC_Avg_AUC	VP-MCC_Avg_AUC	VN-MCC_Avg_AUC	Control_Avg_AUC	Control-MCC	Control-VP-MCC	Control-VN-MCC	p_MCC_control	p_VP_control	p_VN_control
Acecainide hydrochloride	428.813	385.871	444.571	423.417	419.008	429.744	489.271	458.505	480.581	485.167	421.904	424.056	419.752	478.381	56.4769	54.3246	58.6292	0.000707882	0.00177677	0.0632542
Terazosin hydrochloride	440.072	406.196	436.881	445.068	422.554	413.313	474.971	470.243	481.633	486.012	427.348	426.979	427.716	478.215	50.8672	51.2361	50.4982	0.000176209	0.021362	0.0326379
Thioridazine	405.187	403.828	400.342	416.169	412.834	356.974	453.674	452.051	457.938	474.374	399.222	395.325	403.119	459.509	60.2868	64.1836	56.3901	0.000442487	0.0702449	0.000915369
Chlorhexidine	433.192	406.333	378.135	400.622	377.448	345.753	458.563	398.25	459.651	454.576	390.247	374.608	405.887	442.76	52.5131	68.1526	36.8736	0.0311976	0.028612	0.155403
Aminohippuric acid	391.574	410.554	434.505	448.077	395.372	407.303	481.404	467.377	454.303	477.44	414.564	416.917	412.211	470.131	55.5673	53.2142	57.9205	0.00100797	0.0642174	0.02558
Hydroxyprogesterone caproate	442.155	432.584	419.635	360.251	343.375	288.23	471.336	404.302	480.983	467.486	381.038	330.619	431.458	456.027	74.9886	125.408	24.569	0.0385325	0.00950099	0.261854
Mycophenolate mofetil	354.203	393.051	380.141	157.003	148.352	105.914	439.79	332.795	433.09	396.679	256.444	137.09	375.798	400.588	144.144	263.498	24.7903	0.046649	0.00035118	0.409255
Salinazid	439.405	445.789	339.128	408.656	355.467	340.216	455.974	458.621	449.726	476.052	388.11	368.113	408.107	460.093	71.983	91.9801	51.9858	0.0146331	0.0392851	0.26967
Octylonium bromide	437.863	427.666	389.713	419.958	364.23	359.851	466.719	439.212	470.129	483.471	399.88	381.346	418.414	464.883	65.0028	83.5367	46.4688	0.00444763	0.031477	0.0627576
4-Bromo-2,5-dimethoxyamphetamine hydrochloride	402.391	407.575	386.993	421.438	396.289	390.615	486.493	422.838	468.152	439.439	400.883	402.781	398.986	454.231	53.3472	51.4501	55.2444	0.026697	0.031283	0.0234828
1-(2-Phenylethyl)-4-phenyl-4-acetoxypiperidine	419.397	420.097	389.875	388.929	375.288	382.375	477.567	449.554	473.448	457.662	395.993	382.197	409.79	464.558	68.5641	82.3602	54.768	0.000156122	0.000189134	0.0124222
Morphine sulfate pentahydrate	430.717	405.562	432.858	428.992	413.493	423.836	487.535	476.182	469.797	467.318	422.576	422.107	423.046	475.208	52.6315	53.1007	52.1622	5.05174e-05	0.000519102	0.0125427
Codeine hydrochloride	404.155	404.512	365.394	360.01	362.385	316.851	474.439	441.34	465.288	458.141	368.884	346.415	391.354	459.802	90.9174	113.387	68.4482	0.000469051	0.00689066	0.0168582
Fenethylline hydrochloride	447.432	413.898	437.462	435.275	406.458	435.518	497.83	471.885	480.657	496.56	429.34	425.75	432.93	486.733	57.3924	60.9825	53.8023	0.000270166	0.00798136	0.013523
Ibogaine hydrochloride	435.55	419.663	418.883	409.341	439.962	442.315	487.75	455.404	484.099	490.013	427.619	430.539	424.699	479.316	51.6972	48.777	54.6174	0.002154	0.0209915	0.00273578
Norgestimate	443.22	396.072	417.397	384.002	398.179	415.787	469.318	418.546	462.903	491.565	409.11	399.323	418.896	460.583	51.4735	61.2604	41.6867	0.0333256	0.0208718	0.097984

## Sheet: S2B_NPC_VP-MCC
Supplementary Dataset 2. List of pan-MCC, VP-MCC, and VN-MCC selective compounds relative to controls.
S2B: Compounds (NPC library) with a therapeutic window in VP-MCC cells relative to control cells.
*Therapeutic window: Control AUC-MCC AUC>50 & p<0.05 & AUC for all VP-MCC cell lines <450
A two-sided t-test was used to calculate the p-values.
Compound Name	MCC13_AUC	MCC26_AUC	UISO_AUC	WAGA_AUC	MKL1_AUC	MKL2_AUC	HACAT_AUC	HEK293T_AUC	NIH3T3_AUC	CRL7250_AUC	MCC_Avg_AUC	VP-MCC_Avg_AUC	VN-MCC_Avg_AUC	Control_Avg_AUC	Control-MCC	Control-VP-MCC	Control-VN-MCC	p_MCC_control	p_VP_control	p_VN_control
Topotecan HCl	304.045	267.734	244.938	138.765	185.429	174.677	242.195	225.562	374.778	360.108	219.265	166.29	272.239	300.661	81.3959	134.37	28.4215	0.134857	0.0344037	0.539455
Docebenone	444.208	429.759	433.913	424.745	419.228	406.862	486.31	450.348	455.144	490.119	426.453	416.945	435.96	470.48	44.0275	53.5349	34.5201	0.014897	0.00815653	0.0371855
Acecainide hydrochloride	428.813	385.871	444.571	423.417	419.008	429.744	489.271	458.505	480.581	485.167	421.904	424.056	419.752	478.381	56.4769	54.3246	58.6293	0.000707881	0.00177677	0.0632542
Amiloride	460.482	436.049	438.294	426.991	439.734	417.455	483.146	497.776	492.231	484.959	436.501	428.06	444.942	489.528	53.0271	61.468	44.5863	7.50658e-05	0.00311573	0.0166089
GBR 12909 dihydrochloride	436.239	404.643	384.769	399.59	403.123	375.344	461.158	425.616	436.091	454.771	400.618	392.686	408.55	444.409	43.7909	51.7231	35.8586	0.00658985	0.00888005	0.12135
Fluphenazine	444.309	425.402	423.342	435.377	435.034	399.652	491.426	438.571	476.772	486.675	427.186	423.354	431.018	473.361	46.1748	50.0066	42.343	0.0211974	0.0327331	0.0314056
Hydroquinone	503.441	512.585	450.538	370.144	415.173	400.457	491.952	480.593	488.45	487.877	442.057	395.258	488.855	487.218	45.1616	91.96	-1.63683	0.111854	0.017593	0.940506
Loratadine	452.137	411.376	420.894	420.808	377.769	393.312	477.054	446.476	478.443	455.298	412.716	397.296	428.136	464.318	51.602	67.0216	36.1824	0.0043997	0.0142311	0.0760568
Pirenperone	440.287	401.594	436.893	415.843	418.427	400.974	457.02	450.239	477.551	480.924	419.003	411.748	426.258	466.434	47.4309	54.686	40.1758	0.0022634	0.00212575	0.0593306
Proadifen hydrochloride	446.167	413.531	416.723	421.101	383.197	398.333	477.751	426.534	451.129	484.159	413.175	400.877	425.473	459.893	46.7182	59.0165	34.42	0.0281224	0.0186568	0.0960627
Terazosin hydrochloride	440.072	406.196	436.881	445.068	422.554	413.313	474.971	470.243	481.633	486.012	427.348	426.979	427.716	478.215	50.8672	51.2361	50.4982	0.00017621	0.021362	0.0326379
Chlorhexidine	433.192	406.333	378.135	400.622	377.448	345.753	458.563	398.25	459.651	454.576	390.247	374.608	405.887	442.76	52.5131	68.1526	36.8736	0.0311976	0.028612	0.155403
Tolazoline hydrochloride	452.083	395.361	451.588	433.154	395.582	397.927	471.166	454.352	440.048	475.841	420.949	408.888	433.01	460.352	39.4026	51.4641	27.3412	0.0229468	0.0277438	0.282145
Benzethonium chloride	470.477	468.704	402.239	367.918	344.624	335.827	436.332	369.337	461.959	423.584	398.298	349.456	447.14	422.803	24.505	73.3469	-24.3368	0.455782	0.025504	0.454867
Etofylline	458.423	435.802	431.565	399.645	387.045	336.333	491.237	445.08	458.11	458.019	408.136	374.341	441.93	463.112	54.9761	88.7707	21.1816	0.0291357	0.0258415	0.161945
Dyclonine hydrochloride	493.918	466.065	466.874	405.649	424.663	401.71	461.491	441.492	489.536	454.097	443.147	410.674	475.619	461.654	18.5075	50.9798	-13.9648	0.346273	0.00967752	0.35464
Bromperidol	492.435	508.837	465.264	81.0002	166.857	116.273	453.423	458.67	484.97	469.585	305.111	121.377	488.845	466.662	161.551	345.285	-22.1834	0.109711	0.00305628	0.217957
Methylbenzethonium chloride	479.749	455.487	375.218	200.731	312.601	209.354	428.465	317.092	469.697	444.568	338.857	240.895	436.818	414.956	76.0988	174.06	-21.8625	0.235513	0.0187585	0.656316
Ethoxzolamide	463.773	444.564	429.085	399.58	398.827	435.522	484.155	465.047	462.958	486.514	428.559	411.31	445.807	474.669	46.11	63.3587	28.8613	0.00580101	0.0180657	0.080147
Hydroxyprogesterone caproate	442.155	432.583	419.635	360.251	343.375	288.23	471.336	404.302	480.983	467.486	381.038	330.619	431.458	456.027	74.9886	125.408	24.569	0.0385325	0.00950099	0.261854
Enalapril	506.069	507.531	518.678	302.495	312.443	179.263	446.912	487.46	481.677	492.563	387.746	264.734	510.759	477.153	89.4069	212.42	-33.606	0.187926	0.03234	0.0407146
Stilonium iodide	466.903	402.111	334.732	348.194	307.411	312.305	372.384	375.842	427.937	355.764	361.943	322.637	401.249	382.981	21.0388	60.3449	-18.2672	0.498411	0.030673	0.691044
Rimcazole dihydrochloride	472.84	457.379	420.46	396.152	392.844	350.893	421.634	453.163	464.02	463.168	415.095	379.963	450.226	450.496	35.4016	70.5333	0.270022	0.132078	0.0182806	0.989098
Melphalan	467.949	465.715	405.245	417.577	386.049	377.097	448.936	460.279	465.754	448.797	419.939	393.574	446.303	455.942	36.0029	62.3672	9.63862	0.0740494	0.0261712	0.687754
Domiphen bromide	479.965	403.074	370.326	371.251	361.63	321.555	409.601	413.225	435.478	449.796	384.634	351.479	417.789	427.025	42.3914	75.5464	9.23636	0.120516	0.0178407	0.80718
Diuron	486.707	462.009	432.63	128.39	165.013	290.674	457.965	497.019	473.572	483.042	327.57	194.692	460.449	477.9	150.329	283.207	17.4511	0.0648131	0.026105	0.393682
Oxyphenbutazone	405.464	450.163	403.541	370.924	340.624	317.862	428.222	361.816	433.353	449.026	381.43	343.137	419.723	418.104	36.6743	74.9673	-1.61864	0.22167	0.028746	0.950026
Tegaserod	473.827	428.067	401.587	279.713	250.061	260.213	397.896	405.853	444.55	432.653	348.911	263.329	434.493	420.238	71.3268	156.909	-14.2555	0.135628	0.000100064	0.590272
Ethacridine lactate hydrate	439.497	472.196	374.889	335.85	391.16	356.151	492.059	374.537	456.142	429.434	394.957	361.054	428.861	438.043	43.0859	76.9894	9.1824	0.228161	0.0499567	0.818925
Mycophenolate mofetil	354.203	393.051	380.141	157.003	148.352	105.914	439.79	332.795	433.09	396.679	256.444	137.09	375.798	400.588	144.144	263.498	24.7903	0.046649	0.00035118	0.409255
Salinazid	439.405	445.789	339.128	408.656	355.467	340.216	455.974	458.621	449.726	476.052	388.11	368.113	408.107	460.093	71.983	91.9801	51.9858	0.0146331	0.0392851	0.26967
Proroxan	464.203	531.522	463.935	401.693	401.495	379.094	483.91	432.979	459.69	469.26	440.324	394.094	486.553	461.46	21.1361	67.3656	-25.0934	0.436651	0.00384309	0.389974
Octylonium bromide	437.863	427.666	389.713	419.958	364.23	359.851	466.719	439.213	470.129	483.471	399.88	381.346	418.414	464.883	65.0028	83.5367	46.4688	0.00444763	0.031477	0.0627576
Cyclovalone	435.637	456.812	420.96	394.525	383.35	366.589	441.291	422.832	447.034	455.387	409.645	381.488	437.803	441.636	31.9905	60.1479	3.833	0.0780119	0.00362005	0.775492
Tiagabine hydrochloride	504.961	535.626	537.732	356.213	342.483	263.998	471.067	447.539	484.889	426.76	423.502	320.898	526.106	457.564	34.0617	136.666	-68.5423	0.519027	0.025828	0.00919179
N-Methylbenzylamine hydrochloride	438.819	480.435	548.944	372.649	390.814	343.012	476.463	408.972	497.435	502.537	429.112	368.825	489.399	471.352	42.2399	102.527	-18.0472	0.297721	0.0113497	0.666773
Ethylhexadecyldimethylammonium bromide	452.398	497.964	345.634	248.495	275.727	235.245	288.244	340.309	447.34	362.003	342.577	253.156	431.999	359.474	16.8967	106.318	-72.525	0.770451	0.0428165	0.265457
Tioconazole	438.775	501.8	437.585	248.268	310.311	282.208	488.14	456.797	445.245	480.608	369.824	280.262	459.387	467.697	97.8731	187.435	8.31091	0.0671538	0.0020459	0.747365
4-Bromo-2,5-dimethoxyamphetamine hydrochloride	402.391	407.575	386.993	421.439	396.289	390.615	486.493	422.838	468.152	439.439	400.883	402.781	398.986	454.231	53.3472	51.4501	55.2444	0.026697	0.031283	0.0234828
1-(1,3-Benzodioxol-5-yl)-N-methylpropan-2-amine hydrochloride	451.345	414.843	441.906	422.784	436.372	446.935	490.316	483.458	493.81	491.585	435.698	435.364	436.031	489.792	54.0945	54.4283	53.7607	9.29618e-05	0.0102718	0.034498
Clofilium tosylate	487.681	466.849	375.709	331.884	311.939	283.262	444.696	375.013	452.7	402.177	376.221	309.028	443.413	418.646	42.4257	109.618	-24.7666	0.310348	0.00516452	0.568325
Alexidine dihydrochloride	392.522	401.146	330.63	351.758	329.916	344.79	392.766	380.139	453.563	401.378	358.46	342.155	374.766	406.962	48.5013	64.8071	32.1955	0.0533988	0.0213771	0.306886
Irinotecan hydrochloride	450.259	413.536	365.92	271.763	336.83	350.426	421.361	375.519	476.407	463.536	364.789	319.673	409.905	434.206	69.4165	114.533	24.3005	0.0771946	0.0206254	0.502063
Primaquine diphosphate	448.24	495.867	458.954	404.704	406.282	418.75	484.209	455.709	490.172	485.915	438.799	409.912	467.687	479.001	40.202	69.0896	11.3144	0.0441888	0.000937393	0.537963
Riboflavin tetrabutyrate	481.481	500.723	492.96	418.091	416.714	430.163	497.126	450.178	473.017	470.473	456.689	421.656	491.721	472.698	16.0097	51.0422	-19.0227	0.416825	0.00799781	0.1531
Nitrovin	392.271	411.446	349.388	248.028	291.263	260.273	415.924	356.338	385.648	323.737	325.445	266.521	384.368	370.412	44.9672	103.891	-13.9562	0.228041	0.00769499	0.627058
Naratriptan hydrochloride	448.681	402.936	436.144	412.133	385.118	428.785	491.601	455.258	449.036	454.782	418.966	408.679	429.254	462.669	43.7027	53.9902	33.4153	0.0138287	0.0270792	0.119175
Diponium bromide	522.801	499.996	475.444	427.062	427.875	434.115	486.819	472.065	484.264	487.778	464.549	429.684	499.413	482.732	18.183	53.0478	-16.6818	0.334097	9.0557e-05	0.346533
Phenyl 11-iodo-10-undecynoate	470.776	443.917	437.546	406.191	407.973	402.29	489.285	475.205	495.803	487.776	428.115	405.485	450.746	487.017	58.9016	81.5325	36.2708	0.00219879	7.98627e-05	0.0533541
Prifinium bromide	477.436	492.512	446.738	419.066	413.62	411.638	452.968	463.923	466.796	489.513	443.502	414.775	472.229	468.3	24.7984	53.5255	-3.92872	0.167035	0.00415595	0.814987
Mefruside	487.176	494.694	490.08	408.321	435.185	389.363	466.668	446.841	485.692	471.553	450.803	410.957	490.65	467.688	16.8852	56.732	-22.9615	0.437817	0.0283745	0.0604513
Methyldopate hydrochloride	447.588	437.99	416.553	402.509	366.496	398.602	480.325	443.954	431.18	412.089	411.623	389.202	434.044	441.887	30.264	52.6846	7.84336	0.152068	0.0350662	0.666019
S-(-)-Secobarbital	460.136	414.278	438.072	434.137	441.594	429.062	491.817	485.529	473.981	492.207	436.213	434.931	437.495	485.883	49.6701	50.9524	48.3879	0.000173134	0.000270795	0.0557906
Sufentanil citrate	436.791	426.359	434.363	420.131	430.814	422.375	482.96	455.555	478.182	483.094	428.472	424.44	432.504	474.948	46.476	50.5081	42.4438	0.00272102	0.00182295	0.00368479
Dextromoramide tartrate	446.289	445.292	445.259	399.942	389.502	383.165	472.266	429.542	477.478	471.896	418.242	390.87	445.614	462.795	44.5539	71.9259	17.1819	0.0290484	0.00399128	0.22121
1-Methyl-4-phenyl-4-propionoxypiperidine hydrochloride	464.627	456.799	451.795	438.281	398.305	404.215	483.91	479.823	479.714	443.177	435.67	413.6	457.741	471.656	35.9859	58.056	13.9158	0.0424275	0.0199912	0.248542
1-(2-Phenylethyl)-4-phenyl-4-acetoxypiperidine	419.397	420.097	389.875	388.929	375.288	382.375	477.567	449.554	473.448	457.662	395.994	382.197	409.79	464.558	68.5641	82.3602	54.768	0.000156122	0.000189134	0.0124222
R-(-)-2,5-Dimethoxy-4-methylamphetamine hydrochloride	469.394	411.829	418.828	120.519	46.808	72.1855	438.262	304.503	358.481	239.588	256.594	79.8375	433.35	335.209	78.6147	255.371	-98.1417	0.412628	0.00450322	0.098701
Morphine sulfate pentahydrate	430.717	405.562	432.859	428.992	413.493	423.836	487.535	476.182	469.797	467.318	422.576	422.107	423.046	475.208	52.6314	53.1007	52.1622	5.05174e-05	0.000519102	0.0125427
N-Normorphine hydrochloride	466.371	408.273	440.259	412.634	418.832	420.551	477.868	480.826	490.376	485.195	427.82	417.339	438.301	483.566	55.7462	66.2273	45.2651	0.00105249	9.60514e-06	0.110965
Codeine hydrochloride	404.155	404.512	365.394	360.01	362.385	316.851	474.439	441.34	465.287	458.141	368.884	346.415	391.354	459.802	90.9174	113.387	68.4482	0.000469051	0.00689066	0.0168582
Bufotenine	457.919	406.205	423.411	422.913	439.853	417.248	494.192	488.2	494.482	497.008	427.925	426.671	429.178	493.471	65.5458	66.7991	64.2925	0.000205407	0.00677506	0.0497046
N,N-Dipropyltryptamine hydrochloride	455.096	415.779	424.523	434.773	391.099	402.2	490.19	447.306	481.316	497.853	420.579	409.358	431.8	479.166	58.5875	69.8085	47.3665	0.00547469	0.0126597	0.0366717
Methadone hydrochloride	480.445	418.63	408.367	415.448	437.684	420.028	490.317	462.287	479.034	487.697	430.1	424.387	435.814	479.834	49.7335	55.4471	44.0199	0.00465911	0.00240014	0.182711
Fenethylline hydrochloride	447.432	413.898	437.462	435.275	406.458	435.518	497.83	471.885	480.657	496.56	429.34	425.75	432.931	486.733	57.3924	60.9825	53.8023	0.000270165	0.00798136	0.013523
Nitromersol	325.021	361.414	294.101	281.054	252.702	228.637	397.686	310.441	388.302	286.086	290.488	254.131	326.845	345.629	55.1407	91.4976	18.7838	0.158112	0.0394122	0.604705
Bolandiol dipropionate	478.899	482.222	526.911	383.532	411.821	411.71	443.174	471.071	491.81	480.859	449.182	402.354	496.011	471.728	22.5458	69.3739	-24.2823	0.393301	0.00443772	0.267986
Pipoxolan hydrochloride	478.552	460.749	412.652	433.006	437.466	392.534	493.052	445.369	468.074	487.056	435.827	421.002	450.651	473.388	37.5609	52.3854	22.7364	0.0545122	0.0423151	0.381439
Norgestimate	443.22	396.073	417.397	384.002	398.179	415.787	469.318	418.545	462.903	491.565	409.109	399.323	418.896	460.583	51.4735	61.2604	41.6867	0.0333257	0.0208718	0.097984

## Sheet: S2C_NPC_VN-MCC
Supplementary Dataset 2. List of pan-MCC, VP-MCC, and VN-MCC selective compounds relative to controls.
S2C: Compounds (NPC library) with a therapeutic window in VN-MCC cells relative to control cells.
*Therapeutic window: Control AUC-VN-MCC AUC>50 & p<0.05 & AUC for all VN-MCC cell lines <450
A two-sided t-test was used to calculate the p-values.
Compound Name	MCC13_AUC	MCC26_AUC	UISO_AUC	WAGA_AUC	MKL1_AUC	MKL2_AUC	HACAT_AUC	HEK293T_AUC	NIH3T3_AUC	CRL7250_AUC	MCC_Avg_AUC	VP-MCC_Avg_AUC	VN-MCC_Avg_AUC	Control_Avg_AUC	Control-MCC	Control-VP-MCC	Control-VN-MCC	p_MCC_control	p_VP_control	p_VN_control
Phenol red	422.151	404.069	423.512	458.996	429.88	451.959	492.366	472.146	484.742	462.075	431.761	446.945	416.577	477.832	46.071	30.8871	61.2549	0.00259292	0.0477157	0.0012236
Buspirone	448.981	427.549	435.953	446.274	457.095	407.552	483.772	489.604	490.08	487.221	437.234	436.974	437.494	487.669	50.4353	50.6954	50.1753	0.000779495	0.0765511	0.0117457
Fenoldopam	446.053	437.226	438.854	438.933	451.807	452.751	491.95	492.113	489.56	492.55	444.271	447.83	440.711	491.543	47.2727	43.713	50.8323	6.70785e-06	0.00902248	0.0017357
Gallopamil hydrochloride	438.844	402.644	431.729	444.909	429.324	457.405	488.048	464.897	476.798	487.096	434.143	443.879	424.406	479.21	45.0671	35.3303	54.804	0.00127136	0.0257138	0.0218178
Terazosin hydrochloride	440.072	406.196	436.881	445.068	422.554	413.313	474.971	470.243	481.633	486.012	427.348	426.979	427.716	478.215	50.8672	51.2361	50.4982	0.00017621	0.021362	0.0326379
Thioridazine	405.187	403.828	400.342	416.169	412.834	356.973	453.674	452.051	457.937	474.374	399.222	395.326	403.119	459.509	60.2868	64.1836	56.3901	0.000442487	0.0702449	0.000915369
Aminohippuric acid	391.573	410.554	434.505	448.077	395.372	407.303	481.404	467.378	454.303	477.44	414.564	416.917	412.211	470.131	55.5673	53.2142	57.9205	0.00100797	0.0642174	0.02558
4-Bromo-2,5-dimethoxyamphetamine hydrochloride	402.391	407.575	386.993	421.439	396.289	390.615	486.493	422.838	468.152	439.439	400.883	402.781	398.986	454.231	53.3472	51.4501	55.2444	0.026697	0.031283	0.0234828
1-(2-Phenylethyl)-4-phenyl-4-acetoxypiperidine	419.397	420.097	389.875	388.929	375.288	382.375	477.567	449.554	473.448	457.662	395.994	382.197	409.79	464.558	68.5641	82.3602	54.768	0.000156122	0.000189134	0.0124222
Morphine sulfate pentahydrate	430.717	405.562	432.859	428.992	413.493	423.836	487.535	476.182	469.797	467.318	422.576	422.107	423.046	475.208	52.6314	53.1007	52.1622	5.05174e-05	0.000519102	0.0125427
Codeine hydrochloride	404.155	404.512	365.394	360.01	362.385	316.851	474.439	441.34	465.287	458.141	368.884	346.415	391.354	459.802	90.9174	113.387	68.4482	0.000469051	0.00689066	0.0168582
1-(1,3-Benzodioxol-5-yl)-N-ethylpropan-2-amine hydrochloride	446.227	415.634	422.3	446.964	429.266	430.13	491.288	460.901	482.717	486.908	431.754	435.453	428.054	480.453	48.6998	45.0001	52.3996	0.00106082	0.00388288	0.0106943
N,N-Diethyltryptamine fumarate	439.565	402.623	405.6	448.871	443.844	447.202	490.225	459.326	478.712	461.166	431.284	446.639	415.93	472.357	41.0728	25.7182	56.4273	0.00708708	0.0374038	0.020248
Fenethylline hydrochloride	447.432	413.898	437.462	435.275	406.458	435.518	497.83	471.885	480.657	496.56	429.34	425.75	432.931	486.733	57.3924	60.9825	53.8023	0.000270165	0.00798136	0.013523
Ibogaine hydrochloride	435.55	419.663	418.883	409.341	439.962	442.315	487.75	455.404	484.099	490.013	427.619	430.539	424.699	479.316	51.6972	48.777	54.6174	0.002154	0.0209915	0.00273578

## Sheet: S2D_MIPE_MCC
Supplementary Dataset 2. List of pan-MCC, VP-MCC, and VN-MCC selective compounds relative to controls.
S2D: Compounds (MiPE library) with a therapeutic window in all MCC cells relative to control cells.
*Therapeutic window: Control AUC-MCC AUC>50 & p<0.05 & AUC for all 6 MCC cell lines <450
A two-sided t-test was used to calculate the p-values.
Compound Name	MCC13_AUC	MCC26_AUC	UISO_AUC	WAGA_AUC	MKL1_AUC	MKL2_AUC	HACAT_AUC	HEK293T_AUC	NIH3T3_AUC	CRL7250_AUC	MCC_Avg_AUC	VP-MCC_Avg_AUC	VN-MCC_Avg_AUC	Control_Avg_AUC	Control-MCC	Control-VP-MCC	Control-VN-MCC	p_MCC_control	p_VP_control	p_VN_control
Topotecan HCl	336.51	328.226	243.367	175.987	269.988	250.703	331.992	287.732	368.835	391.937	267.463	232.226	302.701	345.124	77.6607	112.898	42.4232	0.0490798	0.0344225	0.319541
Verteporfin	440.785	397.153	271.383	266.998	279.212	217.219	478.04	435.497	474.512	465.081	312.125	254.477	369.774	463.283	151.157	208.806	93.5089	0.00688328	0.00213809	0.203553

## Sheet: S2E_MIPE_VP-MCC
Supplementary Dataset 2. List of pan-MCC, VP-MCC, and VN-MCC selective compounds relative to controls.
S2E: Compounds (MIPE library) with a therapeutic window in VP-MCC cells relative to control cells.
*Therapeutic window: Control AUC-MCC AUC>50 & p<0.05 & AUC for all VP-MCC cell lines <450
A two-sided t-test was used to calculate the p-values.
Compound Name	MCC13_AUC	MCC26_AUC	UISO_AUC	WAGA_AUC	MKL1_AUC	MKL2_AUC	HACAT_AUC	HEK293T_AUC	NIH3T3_AUC	CRL7250_AUC	MCC_Avg_AUC	VP-MCC_Avg_AUC	VN-MCC_Avg_AUC	Control_Avg_AUC	Control-MCC	Control-VP-MCC	Control-VN-MCC	p_MCC_control	p_VP_control	p_VN_control
Cucurbitacin I	297.405	343.064	252.668	216.289	212.417	186.366	326.184	307.458	387.943	234.715	251.368	205.024	297.712	314.075	62.7066	109.051	16.3626	0.163581	0.0358795	0.705926
Topotecan HCl	336.51	328.226	243.367	175.987	269.988	250.703	331.992	287.732	368.835	391.937	267.463	232.226	302.701	345.124	77.6607	112.898	42.4232	0.0490798	0.0344225	0.319541
Apigenin	501.623	531.61	485.478	368.999	377.491	357.96	470.945	459.794	470.997	438.96	437.193	368.15	506.237	460.174	22.9804	92.024	-46.0631	0.507482	0.000199487	0.0535377
Phloretin	472.315	472.357	485.008	402.295	433.632	410.273	476.785	470.007	475.685	456.981	445.98	415.4	476.56	469.864	23.8842	54.4642	-6.69576	0.165982	0.0144536	0.330543
Curcumin	449.9	458.412	416.827	392.592	382.508	342.595	459.473	422.758	423.932	433.368	407.139	372.565	441.713	434.883	27.7437	62.3178	-6.83045	0.20352	0.0333947	0.679821
Spectinomycin dihydrochloride	461.506	481.076	392.644	274.54	242.204	323.757	460.149	472.116	480.157	477.882	362.621	280.167	445.075	472.576	109.955	192.409	27.501	0.040802	0.0125256	0.41339
Megestrol acetate	479.341	477.94	463.276	348.793	380.312	396.638	434.851	472.9	472.047	475.825	424.384	375.248	473.519	463.906	39.5225	88.658	-9.61304	0.159653	0.00756047	0.427046
Selegiline hydrochloride	453.711	442.321	478.192	431.581	401.694	391.028	471.82	439.797	471.047	455.418	433.088	408.101	458.075	459.521	26.4329	51.4197	1.44602	0.125108	0.0285285	0.917045
Mifepristone	450.219	459.158	367.837	291.204	274.173	266.162	471.301	403.35	475.344	445.154	351.459	277.18	425.738	448.787	97.3285	171.607	23.0495	0.0438357	0.000638689	0.536404
Isotretinoin	457.493	479.481	453.203	423.315	418.758	402.656	476.199	469.58	458.083	458.179	439.151	414.91	463.393	465.51	26.3592	50.6007	2.11765	0.0788712	0.00307407	0.833428
1-(4-tert-Butylphenyl)-3-(4-methoxyphenyl)propane-1,3-dione	495.434	485.026	429.371	305.979	339.212	314.76	476.58	472.366	477.589	416.272	394.964	319.984	469.944	460.702	65.7381	140.718	-9.24197	0.130378	0.000619228	0.733923
Suberoylanilide hydroxamic acid	429.995	457.523	422.155	347.247	374.242	344.522	451.394	400.579	416.277	429.882	395.947	355.337	436.558	424.533	28.5854	69.1958	-12.0249	0.234036	0.00486449	0.466072
Azelastine hydrochloride	451.766	431.003	426.293	268.398	341.965	320.643	463.226	458.798	471.996	443.828	373.345	310.335	436.354	459.462	86.1174	149.127	23.1078	0.0344603	0.0155471	0.0770212
Racecadotril	461.58	488.688	428.805	280.978	303.479	282.974	479.748	456.066	475.653	474.01	374.417	289.144	459.691	471.369	96.952	182.226	11.6784	0.055466	3.72282e-05	0.575476
1-alpha-Hydroxyergocalciferol	466.906	429.194	386.134	235.191	338.352	310.498	470.948	473.524	349.858	418.5	361.046	294.68	427.411	428.207	67.1615	133.527	0.795901	0.173953	0.0277317	0.983778
ABT-263 (Navitoclax)	470.158	476.41	533.391	250.192	289.046	277.677	444.442	470.677	462.454	467.721	382.812	272.305	493.32	461.324	78.5112	189.019	-31.9962	0.181641	0.000651651	0.248356
Orantinib	429.293	450.485	326.059	255.586	273.854	325.675	472.413	367.406	371.272	403.945	343.492	285.038	401.946	403.759	60.2668	118.721	1.81298	0.17715	0.0141283	0.970342
XMD8-92	476.46	462.249	455.545	403.248	404.412	364.829	464.723	449.91	462.049	459.588	427.79	390.829	464.751	459.068	31.2771	68.2382	-5.68389	0.139705	0.0284466	0.47231
ISOX	413.98	447.653	418.415	354.914	349.979	356.229	439.928	382.485	388.752	411.627	390.195	353.707	426.683	405.698	15.5032	51.9911	-20.9846	0.489781	0.0267638	0.265988
ABT-737	474.092	472.052	486.905	285.196	334.511	288.506	430.037	444.395	431.249	467.3	390.211	302.738	477.683	443.245	53.0346	140.507	-34.4381	0.245229	0.00364774	0.02096
GM-6001	475.165	475.207	484.498	319.008	284.283	291.464	458.777	473.463	471.496	472.869	388.271	298.252	478.29	469.151	80.8804	170.899	-9.13851	0.102839	0.00174567	0.107872
AS-602801	456.004	467.242	375.032	260.093	242.425	281.942	458.755	451.418	475.567	471.609	347.123	261.487	432.759	464.337	117.214	202.85	31.5778	0.0344017	0.00057526	0.390824
D-106669	484.886	446.547	355.75	400.326	400.108	431.031	474.569	479.506	467.724	461.458	419.775	410.488	429.061	470.814	51.0396	60.3261	41.7531	0.0372088	0.0172442	0.389384
Oridonin	444.187	486.711	376.109	351.193	359.043	318.538	442.799	399.439	414.657	432.105	389.297	342.925	435.669	422.25	32.9531	79.3252	-13.4189	0.275166	0.00663234	0.722978
PIK-294	447.065	497.885	453.736	358.068	367.486	405.595	465.49	455.21	476.487	387.86	421.639	377.05	466.229	446.262	24.6223	69.2119	-19.9674	0.433265	0.0382796	0.469658
Verteporfin	440.785	397.153	271.383	266.998	279.212	217.219	478.04	435.497	474.512	465.081	312.125	254.477	369.774	463.283	151.157	208.806	93.5089	0.00688328	0.00213809	0.203553
APR-246	460.845	464.929	425.775	329.393	344.8	331.652	475.968	390.353	403.185	448.778	392.899	335.282	450.517	429.571	36.6717	94.289	-20.9457	0.300154	0.0151506	0.415303
Pyroxamide	454.868	466.672	440.831	346.535	400.642	371.322	452.893	439.975	462.753	459.817	413.478	372.833	454.124	453.86	40.3813	81.0267	-0.264063	0.0981577	0.0259232	0.978156
HMSL10084	424.628	381.337	276.887	181.546	144.905	208.594	381.06	317.706	437.409	274.567	269.649	178.348	360.951	352.686	83.0363	174.338	-8.26494	0.191987	0.0102045	0.890443
SR1664	475.759	470.066	472.261	329.214	300.491	319.019	479.075	470.145	484.086	475.771	394.468	316.242	472.695	477.269	82.8007	161.027	4.57398	0.0652972	0.00104921	0.237487

## Sheet: S2F_MIPE_VN-MCC
Supplementary Dataset 2. List of pan-MCC, VP-MCC, and VN-MCC selective compounds relative to controls.
S2F: Compounds (MIPE library) with a therapeutic window in VN-MCC cells relative to control cells.
*Therapeutic window: Control AUC-VN-MCC AUC>50 & p<0.05 & AUC for all VN-MCC cell lines <450
A two-sided t-test was used to calculate the p-values.
No compounds had a therapeutic window in VN-MCC cells relative to control cells based on these parameters.
