# Supplementary material for: High-throughput screening identifies Aurora kinase B as a critical therapeutic target for Merkel cell carcinoma
Source: Nat Commun. 2025 Feb 12;16:1583. doi: 10.1038/s41467-025-56504-7 (PMC11822212; doi:10.1038/s41467-025-56504-7)
Supplement: Supplementary file 5 — Supplementary Dataset 3 [file 41467_2025_56504_MOESM5_ESM.xlsx]

## Sheet: Sheet1
Supplementary Dataset 3. Results of arrayed RNAi druggable genome screen in MKL-2 and MCC26 cells.
Gene level data (from 3 siRNAs per gene)
Gene symbol	MKL2 (% viability)	MCC26 (% viability)
POLR2A	36.8217	89.3749
PSMD2	46.6581	78.562
PSMD1	49.9787	82.8978
AURKA	50.1335	90.5696
INCENP	52.3426	90.7276
BCL2L1	53.2713	97.5001
AURKB	54.3861	81.5744
CHD4	54.6756	100.471
KIF11	57.1457	84.6015
SF3B1	58.3712	84.6335
PPP1R15B	59.4527	88.8771
POLD1	60.5503	91.7123
TCEB1	63.3861	101.505
SFPQ	64.0342	77.3061
PSMC3	66.2781	95.2654
KIF23	68.299	96.8214
FPGT	68.5234	91.1386
MASTL	68.6747	95.4359
CSE1L	70.2858	79.6153
XPNPEP1	71.0939	100.068
TNF	71.1821	81.5248
ATP13A2	71.2811	97.5001
CKAP5	71.8333	91.9449
NUF2	72.0933	97.905
FGG	72.1618	84.8829
PSMC1	72.3569	95.1733
JAG1	73.2658	97.7546
USP31	73.5464	89.1527
FOXM1	73.9263	81.4181
SMARCB1	74.0015	91.6331
PSMC4	74.1443	97.5001
ADCY2	74.2502	89.8483
PSMD14	74.6566	97.5001
KCNN4	74.7714	103.692
ATF4	75.0523	99.6208
SNAPC3	75.1735	97.5001
INTS6	75.7681	97.5001
GNGT1	76.1734	97.5001
CCNB1	76.5649	91.6913
TPX2	76.7773	97.5001
SHH	76.8873	90.1235
GIPC2	76.917	92.0181
POLA1	77.0318	85.1619
CCIN	77.2729	89.9045
KCNK18	77.425	104.573
SLC2A4	77.6392	104.218
KPNA2	77.7668	91.4877
CCNA2	77.7856	77.1762
RAN	77.9	87.8331
CDC2L5	77.9996	91.6664
PSMD7	78.1945	92.0162
PARP1	78.2837	96.5884
PARS2	78.3621	91.4694
CHRNE	78.3929	98.1732
TGFB3	78.4195	99.7073
CNOT4	78.4454	102.28
KRT33A	78.6841	98.6364
ZNF385A	78.8644	94.9665
TCF7L2	78.8722	96.2664
ATN1	78.9362	89.4682
ISYNA1	78.9771	91.515
CPZ	78.9858	98.9879
KPNA4	78.987	97.5108
BAAT	79.0052	89.7819
EIF3B	79.0214	97.2526
EIF3A	79.2906	92.1648
RAD51C	79.4768	97.5001
GATAD2A	79.5314	97.5001
RRM1	79.5772	81.2523
SLC20A1	79.878	92.5214
IREB2	79.8922	99.3522
ATP6V0B	79.9221	92.0346
KRIT1	80.0293	96.3361
GRINA	80.05	97.5001
GUSB	80.2303	101.412
MMP1	80.4076	95.0698
TBX21	80.4351	97.5001
DGKA	80.4854	97.5001
SF1	80.6025	97.5001
GPR111	80.7338	90.7843
BIRC5	80.7402	87.4787
PPP1R16B	80.9053	87.5477
RFPL1	80.9549	95.9408
NPPA	81.1607	90.0875
ATP2B3	81.332	97.5001
PRRX1	81.5019	96.5602
CACHD1	81.5243	97.5001
PVRL1	81.6272	96.5428
KLK15	81.6536	97.3413
COPA	81.6849	89.0439
PRSS22	81.7238	94.5289
ACTG2	81.7634	96.3587
CTNNB1	81.7789	87.1089
AFG3L2	81.7877	97.5001
KRT6A	81.828	102.896
HBE1	81.8448	97.5001
ASB10	81.8988	97.5001
ALDH2	81.9053	95.2051
HDAC2	81.9459	97.5001
CAPN2	81.976	91.5137
SSBP1	82.0622	100.992
XDH	82.0779	97.5001
MPL	82.0972	99.5318
CAPZB	82.2273	97.5001
APOBEC3C	82.2472	97.5001
NSF	82.291	100.871
STT3A	82.323	99.5452
HDAC1	82.4935	97.5001
PSMB6	82.5075	84.0158
ASIP	82.5293	103.932
OGT	82.5897	102.702
YBX1	82.5957	93.4864
CNDP1	82.7284	101.663
SMARCC2	82.7658	96.7293
PSMC5	82.7791	97.5001
EPB42	82.8284	96.1125
TIMM13	82.8616	103.614
PLS3	82.8785	91.438
BAT2	82.9877	98.0174
PON3	83.0276	97.5001
PCDHGA9	83.0424	93.7685
CACNA1B	83.0515	97.5001
SLC6A8	83.0641	93.5756
MC3R	83.1738	98.6375
NME3	83.2324	97.5001
NKTR	83.2651	99.3582
CIT	83.2755	97.5001
COPB1	83.2789	78.724
PPP4R1	83.2893	82.0593
DCK	83.3387	99.4266
JRKL	83.372	88.9952
DPP9	83.3763	91.9754
SF3B3	83.3796	97.5001
STAM	83.499	93.282
AP2A1	83.5096	95.3212
ABCA8	83.5853	85.822
TRIP12	83.5961	97.5001
SNAI3	83.6485	96.7354
PCDHA11	83.6602	97.5001
PACSIN3	83.6687	72.1393
AGXT	83.7377	86.3001
SOLH	83.7489	85.4903
CDH12	83.7543	96.9114
CAMP	83.7578	97.5001
HOXB8	83.7949	96.2125
ATP5I	83.8111	97.5001
NLRP11	83.8502	91.5936
HBM	83.8564	104.682
DDO	83.8774	96.4061
C1R	83.9246	89.8407
CDC25B	83.9258	92.9143
BCKDHB	83.9911	91.69
WDHD1	83.9976	97.5001
ALDH3A1	84.0948	89.5971
KLK10	84.1271	95.1829
KCNH2	84.2075	101.71
ACSM3	84.2654	87.7767
SNRPF	84.2657	96.3238
MTERF	84.2813	95.3318
TSHB	84.3305	95.5072
TMPRSS11E	84.3333	97.5001
BSPRY	84.3563	99.1202
ACE2	84.3642	90.8697
POR	84.3672	99.7817
SLC17A5	84.4822	84.1084
DONSON	84.4958	94.6516
ECT2	84.5377	94.9893
DMRT1	84.543	97.5001
SNAPC4	84.5836	103.045
RRM2	84.5862	69.7539
SRCAP	84.6077	95.4113
FABP2	84.6262	97.5001
HGS	84.6438	94.4315
GZMH	84.6836	93.9379
INSL3	84.6841	103.621
M6PR	84.7519	99.3385
PKN3	84.7718	87.2471
ADSL	84.774	104.826
PPP3R1	84.809	96.8807
PRKAR2B	84.832	97.5001
WARS	84.8647	94.1861
BUB1B	84.8708	99.531
MEST	84.8733	90.8622
MKRN3	84.8748	97.5001
TRMT6	84.883	101.97
CATSPER3	84.9147	97.2667
KCNA3	84.9179	97.5001
TLR5	84.9388	96.8904
MTMR6	84.9479	100.002
TNFRSF1B	84.9563	95.5072
TBX3	84.9571	98.7645
ACCN1	84.972	96.3323
PSMD6	85.0029	101.664
ABCB7	85.0576	88.9756
PTK6	85.0614	97.5001
PPFIA2	85.0982	102.059
SCLY	85.1428	98.09
STK40	85.1447	97.5001
LEFTY2	85.1757	99.9617
CYP4A11	85.1916	100.461
EML4	85.2426	97.5001
HECTD1	85.304	95.7291
ACTC1	85.3082	94.9574
RGS6	85.3659	94.3183
YES1	85.3688	89.6972
EIF2S3	85.374	97.5001
PSMB4	85.3762	89.9106
CAPZA1	85.4304	91.4671
CHD1	85.5084	89.4813
NME7	85.6148	89.6989
PELO	85.6361	89.7881
PTN	85.6498	87.6544
ALB	85.6644	97.5001
PML	85.676	97.8827
NR2C2	85.7049	91.644
WFIKKN1	85.7125	92.8822
EFEMP2	85.7212	96.178
MARK3	85.7721	98.2896
SLC3A2	85.7746	101.454
PROZ	85.7791	97.5001
RRAGB	85.8021	99.5284
DYRK1A	85.8056	93.0663
HES3	85.8212	89.9959
SYCP1	85.8406	91.1119
KCNJ4	85.9203	97.5001
F5	85.9549	96.8144
PCOLCE2	85.9549	90.5212
GRN	85.9626	88.4719
RCHY1	85.9693	96.0042
MPO	85.983	98.5432
MLL2	85.997	97.5001
NR1H4	86.0177	101.922
DPF3	86.0984	97.5001
DMBT1	86.1451	97.5001
LILRB3	86.1462	97.4274
FOXRED1	86.1551	103.361
TYR	86.1841	97.5001
MCL1	86.2534	97.8615
RAB31	86.265	85.0505
NRBP1	86.2682	90.2948
MAN2A1	86.2799	94.6889
ASNS	86.2987	99.0022
RYR3	86.3206	96.1464
SYN1	86.3469	85.7045
HADHB	86.3911	99.4541
RHBDD1	86.4399	87.4808
HPRT1	86.4602	101.273
HTT	86.4787	97.5001
CHMP5	86.5043	95.3296
TPP1	86.5084	100.485
PCDHGB1	86.5147	99.4891
CLCN1	86.5707	100.834
FNBP1L	86.5963	94.8419
PSMC6	86.627	100.862
ADD3	86.6283	94.7512
P2RX2	86.6453	97.5001
TGFB1I1	86.6475	102.521
GTPBP1	86.6626	94.3682
CDKL2	86.6696	101.1
GAMT	86.6934	97.5001
TUBG1	86.7028	97.5001
PMS1	86.7114	107.806
CRIP1	86.7632	86.211
TTK	86.798	97.5001
ZNF598	86.8022	97.5001
PIK3CD	86.8264	92.4899
FOLH1	86.8312	96.7963
B4GALT4	86.8428	99.6722
BCL11B	86.8761	97.8047
RND2	86.8815	88.8932
STK25	86.9049	97.3897
STYK1	86.9183	97.5001
ADD1	86.9426	95.1441
NOX4	86.9452	97.5001
CRIP2	86.9495	96.7083
KRT36	86.9549	104.13
PMP2	86.956	101.56
SIM1	86.9729	105.569
GPR34	86.9961	89.4278
PCDH12	87.0077	87.6307
SLC4A2	87.0137	101.377
AKAP9	87.0165	81.1649
CACNB3	87.0276	104.617
TRPM1	87.0355	97.0459
SCN2B	87.0573	94.5138
TGFBI	87.0893	88.436
ZMAT2	87.1039	96.8419
CCKAR	87.1713	95.6719
ARVCF	87.1728	94.3045
AGT	87.1845	98.8228
DCTN6	87.2242	97.5001
NPR1	87.2324	92.7554
TRIM26	87.2462	97.5001
BRSK1	87.2523	99.02
SALL4	87.2549	98.9634
KCNMB2	87.27	97.5001
PDCL	87.3186	90.3703
RAD51	87.3275	95.2655
DSC1	87.3394	95.5699
RARG	87.3482	95.9374
MBD3	87.3837	97.4123
B3GALT5	87.3928	91.5991
CCND2	87.396	89.1055
DARS2	87.3975	89.2414
RPGR	87.4074	89.4942
IL17RA	87.4203	97.5001
PKD2L1	87.4322	97.877
PTPN18	87.4331	97.5001
CLEC5A	87.4521	86.2783
AOF2	87.461	101.012
ALX1	87.4646	91.5791
USP1	87.4918	90.4494
PPFIA1	87.496	93.0946
CIB2	87.5304	84.8652
DBT	87.5383	96.3434
GRHPR	87.5709	97.5001
ARCN1	87.5756	72.5176
CX3CR1	87.5935	95.2238
GLRA1	87.6012	97.2139
PKD1L3	87.6064	93.7335
CHKA	87.6148	84.8748
CLIC4	87.6312	98.5963
LPO	87.6433	98.6154
FRK	87.6448	94.5966
RETSAT	87.6554	96.144
TAGLN	87.6624	83.1644
GBP6	87.6809	91.6452
PIK3R3	87.6994	96.2759
XPOT	87.7146	96.0153
MGC21874	87.7246	97.0793
UCP2	87.7284	92.8407
SERPINF2	87.7598	103.801
EIF1AX	87.7621	99.6541
SSTR2	87.769	97.5001
TESK1	87.7752	95.1294
GPR109B	87.7925	96.2915
CLTC	87.7993	84.1937
KIF20A	87.8191	99.573
DNA2	87.8209	97.5001
KCNE1	87.8584	97.5001
MCART1	87.8584	90.1459
GPR113	87.8823	92.9785
TNC	87.8875	102.377
GARS	87.898	93.7952
SCN11A	87.9009	99.5982
TFEB	87.9421	93.7078
TESK2	87.953	95.3549
SOCS7	87.957	97.5001
HTR3E	87.9582	97.5001
NUBP1	87.9643	95.1101
ATP7B	87.9815	101.657
U2AF1	87.9897	89.9724
EREG	88.0068	97.5001
CD33	88.0322	95.9811
PAK6	88.0377	97.5388
HOXC4	88.0824	87.0069
MYBL2	88.1004	93.16
TRHDE	88.1012	97.5001
EYA2	88.1409	89.3244
SLC25A25	88.1529	91.7356
CNGB3	88.1534	93.9651
CHRNA6	88.1585	97.5001
IL5	88.1754	94.6897
MAP1D	88.1833	97.2963
PROC	88.1963	92.066
CHRNA9	88.2001	94.9266
PNN	88.2103	95.7472
ASL	88.2168	100.786
MED24	88.2194	97.5001
TIA1	88.2253	91.3461
IL1B	88.2314	97.3837
CYP27A1	88.2662	97.5001
NDOR1	88.2663	94.0925
OMA1	88.2917	91.8114
IL6	88.3188	101.642
PDE6A	88.3236	92.7523
PCDH24	88.3452	101.183
SRP14	88.3468	96.3223
RAB28	88.3535	91.1917
LIMA1	88.3632	88.9127
PTGER2	88.3686	96.9107
TFE3	88.3707	90.9883
CD200	88.3754	99.5449
SLC39A3	88.4162	97.5001
ST8SIA1	88.4286	105.507
PSAT1	88.4304	97.5001
ROBO1	88.4333	98.0326
NUFIP1	88.4354	97.5001
SGK2	88.4454	97.5001
MTRR	88.4486	91.3355
KRT5	88.4496	97.5001
POLE	88.4709	90.9289
ALAS1	88.486	100.733
KCNT1	88.5007	96.0555
TSSK3	88.5013	94.1161
MADD	88.5232	101.996
GABRD	88.5431	97.5001
MED12	88.5525	95.8488
PRMT5	88.5866	99.09
USP39	88.5876	93.9874
DUSP26	88.6032	97.9442
MORC1	88.6065	95.9826
FKBP2	88.6078	97.5001
METAP2	88.6348	89.9331
ZNF296	88.6364	86.9038
FADS2	88.6386	94.1971
RNH1	88.6403	100.462
HSD17B3	88.6602	85.1998
FOXD4L2	88.6602	97.3517
NDUFS4	88.6652	92.9901
KCNH4	88.6674	100.051
TROVE2	88.671	103.288
SIRPD	88.6845	87.1726
ALPK3	88.7002	102.812
CADM1	88.7037	98.968
PPP1R11	88.7358	89.8606
MED13	88.7376	94.0529
EIF4A2	88.7395	97.5001
PRTN3	88.7412	78.9339
ZNF232	88.7459	85.2872
TDO2	88.7536	92.1881
BCHE	88.7683	97.3412
TAL2	88.7687	90.9024
ITPKC	88.7735	91.3742
BAZ2B	88.774	102.906
SLIT1	88.7968	97.5001
DSCAM	88.8002	96.7978
SPRY4	88.8005	82.1643
RBM23	88.8066	95.4136
TRMT12	88.8104	99.0954
AP1S2	88.823	99.4104
EXO1	88.8241	97.5001
NDST1	88.8251	97.5001
AQP9	88.8269	96.9144
ZNF226	88.8304	89.4353
BMPR1B	88.8471	95.7861
ATP2A3	88.8481	97.5001
PREP	88.8483	90.0197
PRCP	88.8698	97.5001
IPO8	88.8953	96.2288
PIM3	88.907	96.9944
APOE	88.9179	97.5001
ZNF321	88.9186	91.9452
PKDREJ	88.9266	100.583
PCDHGA10	88.9279	97.5001
EIF5	88.9512	95.1181
RHO	88.9653	90.0399
RAB11B	88.9794	97.0322
UBAC2	88.9979	96.9012
KLK2	89.0126	88.3977
PCM1	89.0143	98.0134
UNQ9391	89.0187	96.0142
VHLL	89.0658	97.417
EHD2	89.0686	97.5001
PDPR	89.0776	97.5001
ARL14	89.0781	94.4639
G3BP1	89.0796	93.6132
GLRA2	89.0811	81.26
DPP7	89.0976	91.2668
HIPK4	89.1042	97.8481
RIN1	89.1046	89.0638
IRAK4	89.1144	97.3648
FADS6	89.1172	92.5409
EIF5A	89.132	94.0186
SNRNP70	89.1327	101.384
ITGA7	89.1394	93.8657
B3GALT6	89.152	92.9758
RAG1	89.153	97.9811
USP16	89.2094	95.584
PKIB	89.2218	91.1986
CACNG7	89.2244	97.5001
ASPH	89.2357	97.6099
TOP2A	89.2803	97.3979
RCBTB1	89.2813	97.0036
ERCC3	89.2879	89.4736
TGFBR1	89.3053	97.5001
ETV7	89.3059	95.0698
PRKAA2	89.3085	92.7022
SOS1	89.3194	85.5046
FKBP1A	89.3262	87.4215
TRIM52	89.335	92.9043
PSAP	89.3455	97.5001
RYR1	89.3613	83.415
IL12B	89.3775	101.831
SVIL	89.4293	97.5001
VAC14	89.4298	93.2955
BIRC2	89.4368	99.5832
AQP8	89.4486	99.3039
PSMB9	89.4673	84.0633
RYR2	89.4833	92.1413
ACP1	89.4959	95.2492
SLC31A2	89.5195	97.5001
RFWD3	89.5556	96.9587
ADSSL1	89.5656	96.043
PAM	89.5697	94.9877
TP53RK	89.5746	97.5001
ART3	89.5817	97.1889
DLX4	89.5819	97.5001
RBM17	89.5821	97.0924
ANXA3	89.5825	97.5001
PACSIN1	89.5851	86.3364
CAD	89.5905	98.7451
TKTL2	89.5938	93.8406
SCARF1	89.5942	98.24
FXC1	89.6251	94.4894
GALNT6	89.6262	97.5971
GPR32	89.6309	86.9553
YWHAG	89.6353	98.6419
ERO1L	89.6401	97.5001
PAK4	89.67	92.9798
GSTM3	89.7053	83.121
EFTUD2	89.7249	99.6613
MIXL1	89.7326	96.5395
CCRL2	89.7349	91.6103
SHOX2	89.7398	97.5001
ACY1	89.7448	93.6975
TFDP1	89.7614	97.9363
MAPK1	89.7874	95.0299
GAPDHS	89.7902	97.5001
GRK5	89.795	89.8073
RDH12	89.7968	87.7378
ARL4C	89.7977	99.6593
TMPRSS3	89.8015	96.2565
TFDP2	89.8052	96.6765
CDH16	89.8147	89.1543
HYAL1	89.8223	95.8237
MTHFD1L	89.8373	93.9889
KCNF1	89.8446	98.1843
NR1H3	89.8481	92.0851
ST14	89.8645	93.8904
PDE3A	89.8699	93.3038
RS1	89.8846	98.6639
RERE	89.8919	97.5001
ATP1B1	89.893	95.8947
SLCO1C1	89.908	95.7599
UTP11L	89.9087	91.7483
SENP3	89.9123	97.1654
MRS2	89.9348	100.49
CA5A	89.9363	96.4413
KCNAB3	89.9461	97.5004
PLXNA2	89.9544	97.5001
DDX28	89.9721	97.5001
SMARCD2	89.9755	95.3112
CATSPER4	89.9802	96.6145
DALRD3	89.9967	94.4622
ANTXR1	90.0316	90.4963
INO80	90.0352	95.0982
LNX2	90.0354	102.688
PITPNM1	90.0418	99.3755
SF3B4	90.0501	104.254
FURIN	90.0639	93.7618
CPS1	90.0645	97.5001
ARL5A	90.0649	95.2909
CLCNKB	90.0683	98.8581
PRKDC	90.0795	91.4874
ARL6IP5	90.0894	93.0115
RXFP3	90.114	96.0065
POLE3	90.1163	97.5001
TCEB3B	90.1178	97.5001
RAD51L1	90.1179	97.5001
GPR152	90.1253	90.1782
PTGER4	90.1372	92.0352
ADAM20	90.1418	97.4977
TCF3	90.1485	94.031
PHPT1	90.155	97.5001
TAF15	90.1679	96.5327
PROP1	90.1735	88.7145
GRIN1	90.1889	99.821
KIF1A	90.1949	99.7537
LPCAT3	90.1967	97.5001
ILKAP	90.2008	98.0289
POLR2E	90.2129	99.7822
TFPI	90.2239	91.0895
PCSK1	90.2345	91.8402
SSX6	90.2361	97.2287
GIT1	90.2474	97.5001
XRCC1	90.2474	89.6335
EXTL2	90.2542	96.0689
NEBL	90.2586	94.8677
PLA2G2D	90.2979	97.5001
ASCL3	90.2994	97.9546
PARP15	90.3147	96.202
ACCN2	90.3219	97.5001
CLIC5	90.33	97.5001
GRM3	90.3335	90.2586
SOX10	90.3599	97.5001
RANBP2	90.3638	97.5001
KIF26A	90.3701	95.6724
TARS2	90.3917	89.033
CTSF	90.3945	98.514
ST3GAL4	90.406	101.247
SLC2A13	90.41	90.5425
ZNF695	90.417	95.0951
TWIST1	90.4184	94.4158
RHOG	90.4185	86.7219
EIF5B	90.4221	97.5644
DDAH1	90.4267	101.126
PRL	90.43	98.4049
COPZ2	90.4317	93.8477
SORBS2	90.4382	97.5001
RIPK1	90.4433	97.5001
ARHGAP29	90.4462	84.6959
CPNE4	90.4532	93.6673
FOXD4L1	90.457	97.5001
TMEM11	90.4795	97.5001
FUT4	90.4819	93.9381
SPINT2	90.4826	98.3885
IGFALS	90.4897	97.5001
RPP25	90.4903	95.2414
UCN	90.4912	97.5001
ADAM17	90.4929	93.4903
TXNDC12	90.4939	97.5001
PEX5	90.4948	91.9503
CCDC88B	90.4958	93.832
PCSK9	90.5226	97.5001
SHOX	90.5305	98.9575
NR1D2	90.5457	97.5001
BTF3	90.5474	97.5001
ALPK1	90.5487	90.3407
ATP5G3	90.5488	98.8812
DCXR	90.554	94.9779
CYP2J2	90.5562	98.1507
UGP2	90.5636	97.5001
TNFRSF11A	90.5656	95.0681
KCNK1	90.567	97.4408
COQ3	90.5723	102.285
LRP2BP	90.5725	95.6219
SLC22A3	90.5735	98.7213
ATG4D	90.5788	93.34
RAGE	90.5924	100.852
WNT1	90.5983	97.5001
POLK	90.6183	97.5001
CPA2	90.62	97.5001
GABBR1	90.6207	84.0916
CHRNG	90.6225	95.4535
PHF11	90.6242	95.6475
TRIM50	90.6278	101.312
FAAH	90.633	96.9532
GPR18	90.6367	92.5805
LMTK3	90.6411	97.5001
ANTXR2	90.6726	92.5761
GPR68	90.685	85.7143
UCHL1	90.6996	96.0618
CAPN11	90.7055	98.3925
PPP1CA	90.7088	82.5697
IL8RA	90.7109	95.8445
UGT2B15	90.7114	97.5001
CSNK1G1	90.7152	96.7066
GPR3	90.719	84.7371
AUP1	90.7208	99.6167
FZD7	90.7317	97.5001
GLT8D1	90.7324	99.0629
IPPK	90.7386	93.1688
RAP2B	90.7391	97.1601
KCNE2	90.7405	103.486
SLC25A5	90.7414	100.822
SOX12	90.7424	95.3851
CACNA1D	90.757	93.7239
ADPGK	90.7598	97.5001
BTD	90.7682	98.8347
GRLF1	90.7717	95.9383
ABCA1	90.7782	94.7552
MBD2	90.779	97.5001
YME1L1	90.7908	84.0904
UGT2B7	90.7947	100.978
PNLIP	90.7992	93.5091
SPPL2A	90.8047	97.5001
CD81	90.8055	93.8085
MPPED2	90.8094	89.774
TTC3	90.8122	97.5001
ISLR2	90.8153	92.4518
ZNF24	90.8209	95.4575
ACPL2	90.8302	97.5001
UPB1	90.8318	91.9973
TYRP1	90.8389	95.3713
ESAM	90.8433	95.7794
SCN4A	90.8682	93.5336
CD1E	90.8686	89.0429
IDS	90.8693	93.0551
ITPR3	90.8709	86.5713
QSOX1	90.8719	87.7789
CRYZ	90.883	97.5001
SARS	90.8943	89.9258
COMT	90.9207	96.4683
ESR1	90.9252	93.4903
SLC2A1	90.9292	97.5001
PLD1	90.9345	91.7768
PSMD3	90.9387	88.1309
ERCC6L	90.9428	94.811
IL4R	90.9558	90.9609
SLC5A2	90.9651	97.5001
KCNB2	90.9756	97.5001
EIF3F	90.9758	97.5001
GP1BA	90.9797	97.5001
SPATA21	90.9841	102.568
BCL2	90.9881	93.2653
SCN5A	90.9887	95.5979
SOS2	90.9897	97.5001
MFN1	90.9915	94.2512
SV2A	90.9918	97.7239
EFTUD1	90.9946	87.8411
MPI	90.998	76.3983
EIF4E	91	97.1917
APC	91.0039	97.5001
RCE1	91.0131	97.7116
RNASE2	91.0384	106.394
FUT3	91.0439	95.2135
ANGPT1	91.0492	97.5001
PSEN1	91.0502	85.7522
MUT	91.0519	96.3758
NPPB	91.0581	95.5618
IDH3B	91.0652	93.0067
KCNAB2	91.0674	101.067
ARL4A	91.0727	97.6265
RNASE6	91.0901	97.5001
GABRQ	91.0925	91.1823
MMP12	91.0991	98.667
ADSS	91.1013	86.2843
DYRK2	91.1021	97.5001
PEX6	91.1092	98.8466
PCYT1B	91.1168	93.1979
PYGM	91.1192	96.0885
MEGF9	91.1295	97.5001
CENTA1	91.1362	97.5001
NR5A1	91.1397	93.1568
GALNT1	91.1446	98.398
PHF19	91.1483	89.6096
USP28	91.1622	96.0207
PCDH8	91.1632	98.2614
DGKZ	91.186	97.1643
TCF12	91.1958	94.2501
TRIAP1	91.205	97.4017
CHRNA4	91.223	98.2606
GSTT1	91.2232	96.8694
NAT1	91.2244	87.0025
DUSP5	91.2274	97.2312
GSTM4	91.2303	93.0134
KCTD2	91.2409	97.5001
CLEC4F	91.2437	97.5001
UBE2W	91.2447	93.8661
DUSP18	91.2485	100.305
GAL3ST1	91.2511	98.2373
SSRP1	91.2535	97.5001
PURG	91.2618	101.328
SALL2	91.2631	93.8642
EIF4E2	91.266	90.9042
DCPS	91.2702	100.964
STK11	91.2762	97.5001
PTPN4	91.2829	89.338
SULT1B1	91.2863	103.241
GNPDA2	91.2897	97.2911
MCM4	91.2993	94.7002
RANBP3	91.3	92.2478
IYD	91.3046	83.918
NAT5	91.3124	92.551
RHOU	91.316	90.8609
PPP1R15A	91.3202	97.8544
RGS3	91.3251	98.0186
FOXR1	91.3271	87.4582
NXF1	91.3374	93.3666
MMP14	91.3414	91.2682
IRAK1	91.3438	99.555
SLC10A3	91.3534	86.637
NFS1	91.3575	93.1486
CHFR	91.3696	97.1532
CEACAM1	91.3717	96.0755
CASP3	91.388	90.7041
NDUFS6	91.3939	97.3476
HR	91.3963	93.3734
PIK3CG	91.3966	93.1355
CNTN5	91.4045	97.5001
HDAC8	91.4055	97.0477
SLC8A2	91.4061	93.9429
TYRO3	91.4227	91.7706
PCSK6	91.4228	97.5001
RABGEF1	91.4248	97.8985
NENF	91.4342	97.5001
PDLIM7	91.441	97.5001
OLR1	91.4428	105.441
KPNB1	91.4476	95.3236
GNMT	91.4508	93.2855
MEPCE	91.4625	92.5431
FKBP14	91.4649	100.464
ARFGAP3	91.4734	97.5001
NDUFS2	91.4776	96.0689
PEPD	91.479	97.5001
CTSD	91.4791	96.0113
PCDHB14	91.4874	97.5001
CKM	91.496	97.5001
TEX14	91.5009	93.1748
HAGH	91.5016	99.3566
ARL8B	91.5074	100.264
L3MBTL	91.509	97.5857
TSPAN4	91.5254	97.5001
DVL1	91.537	93.3138
SNCG	91.539	94.663
RAB17	91.5427	97.5001
ARIH1	91.5536	97.6326
ICAM1	91.555	94.3108
CLIC2	91.5593	99.622
PMM2	91.5778	101.652
BLK	91.5784	94.8856
SRD5A3	91.5847	91.6854
GATAD2B	91.5973	97.5001
CACNB4	91.598	100.212
ZDHHC4	91.6026	100.029
TAF1L	91.6034	89.3818
LEP	91.6046	98.7971
PYY	91.6146	95.4262
HOXB5	91.6167	107.65
SLC25A11	91.6181	103.049
SFRS2B	91.6209	97.5001
SEMA6B	91.6322	87.685
CSF3R	91.6349	93.8655
PRSS33	91.6384	85.4356
REN	91.6497	88.1752
PPP1R10	91.6661	91.1647
GSN	91.6699	91.6762
ATL3	91.6802	97.5001
ITGA1	91.6957	97.3839
PIP5K1C	91.6986	92.7716
P2RY4	91.7065	89.8992
MSN	91.7078	81.9719
SOCS5	91.7133	98.0626
MLN	91.7156	95.7445
LY6G5B	91.7207	97.5001
CLCA3	91.7209	97.5001
S1PR5	91.7282	95.7496
HPSE	91.7428	94.8291
TCEA2	91.7437	92.3496
CHST11	91.7473	90.572
SEPTIN2	91.7746	98.9645
ADARB1	91.7747	100.942
USP21	91.7769	99.0936
RNF14	91.7777	90.6891
ADAM8	91.778	93.9306
NMUR1	91.7783	97.5001
ERAL1	91.7846	97.5001
IPMK	91.79	91.682
ABCC12	91.7927	96.2199
RALA	91.7949	91.3354
THOC4	91.7953	87.0127
C1RL	91.8029	98.77
ZNF580	91.8273	93.0199
IVD	91.8279	102.689
KLRC2	91.8299	101.156
KRT18	91.839	94.9983
SERPINA5	91.8429	87.4808
AMDHD2	91.8675	93.5891
PI3	91.8696	97.5001
SAP18	91.8723	97.5001
PLCE1	91.8803	97.5001
SAMD7	91.8836	97.8107
ZNF410	91.8848	93.8697
MLKL	91.8877	97.5001
ZNF654	91.8966	97.1344
AP2A2	91.8969	95.2612
PMPCA	91.8975	90.27
NUP153	91.8991	95.6804
EPHA10	91.9132	90.2138
ATP1B2	91.9182	92.3213
SCNN1A	91.9271	96.7349
EGR1	91.944	101.843
SLITRK5	91.9467	97.5001
LSM1	91.9496	98.2828
POLR2J3	91.9538	93.0536
PPP5C	91.9579	97.5001
DHX32	91.9584	111.173
UBTF	91.9685	97.5001
CD9	91.9761	86.1777
GPR1	91.9926	95.3416
AQP11	92.0032	94.596
CRYL1	92.0039	97.5001
A2M	92.0097	88.7709
ZC3HC1	92.0148	90.0029
SNAI2	92.0156	100.103
SPAG6	92.0302	91.9659
RAB5B	92.0332	87.0643
TAOK1	92.0352	94.617
ECE1	92.046	95.6052
GRB7	92.0502	97.5001
NDUFA12	92.0534	98.4381
RNPS1	92.0535	100.181
KIAA1804	92.0602	91.9646
LMNB2	92.0611	83.2922
SSBP4	92.0771	92.6568
CPA5	92.0902	97.3497
UGT1A10	92.0908	91.683
CEL	92.0945	97.5001
NDUFA10	92.1054	92.5126
ACP6	92.106	96.1228
ACCN3	92.1108	94.2471
LARP6	92.1118	98.628
ATF2	92.112	97.5001
CD7	92.1143	97.3295
BCAR1	92.1153	76.5505
AP3D1	92.1171	97.6214
ACOT11	92.1225	100.214
IRX2	92.1255	97.634
EIF4A3	92.1308	69.1076
LTBP1	92.1344	94.4413
DMAP1	92.1393	97.5001
USP44	92.1411	97.5001
IKBKG	92.1419	95.7174
TXNRD1	92.1426	94.4624
HIPK1	92.1443	92.3856
MSR1	92.1609	95.0825
CHRNA1	92.1649	97.6843
VSX2	92.1664	97.5001
BMP2K	92.1682	98.0959
CNBP	92.1751	97.3044
SNAI1	92.1773	97.5001
DDX31	92.1833	89.424
CNKSR1	92.1885	97.5001
GLRB	92.1906	97.5001
CASR	92.1979	97.5001
PTS	92.1991	93.1575
EIF3E	92.2058	97.5001
RHOBTB1	92.206	97.5001
CASP9	92.2084	97.5001
SLC6A9	92.2285	94.3346
OSGIN1	92.2299	101.142
SCNN1B	92.2303	97.503
MKRN1	92.2391	93.3061
SLC39A8	92.2405	96.5281
OGDHL	92.2423	103.502
RFK	92.2586	93.4751
ESRRG	92.2598	96.654
ZNF673	92.2653	100.451
FKBP3	92.2683	90.5551
TLR9	92.2702	97.5001
GBA3	92.2718	92.6085
SMAP1	92.2755	98.5527
CLCN4	92.2824	99.3572
CHEK1	92.2825	97.5001
ATP5F1	92.2844	98.8808
CD2BP2	92.2989	105.062
TNFSF11	92.3097	97.1645
ANXA5	92.3171	102.666
PSMB5	92.3233	88.7511
SNX14	92.3248	97.5001
PTHLH	92.3319	86.1295
DNASE1L1	92.3333	100.382
UBE2C	92.3388	95.2839
ADARB2	92.3415	97.9265
TBC1D25	92.3419	95.861
RBM10	92.3444	88.1121
LRRK2	92.3456	102.28
HTATSF1	92.3458	97.3225
MPP5	92.3474	96.8813
ETNK2	92.3501	95.9315
ANGPTL3	92.3645	97.4619
PCSK7	92.3685	97.5001
PAK2	92.3735	98.6264
TNNI3	92.3778	97.115
SFRS2	92.3805	97.5001
ACTR1A	92.3829	93.8087
REG1A	92.3864	94.101
SLC2A5	92.3902	99.0714
PSEN2	92.3917	94.9738
LSM8	92.3943	97.1886
CNR1	92.3958	89.6939
GPR61	92.3979	97.5001
CHMP6	92.4032	92.6606
CLK4	92.4049	98.1509
CR2	92.405	98.5418
KLKB1	92.4061	88.7231
TGFB1	92.4221	99.4361
SFRS1	92.4224	105.509
UBASH3A	92.4403	102.093
SUCLG2	92.4455	96.6924
TRIM3	92.4459	100.91
OLIG3	92.4545	93.0244
ADRA2B	92.4569	95.9522
SSH3	92.4599	86.9375
TLN1	92.4709	96.7161
SNRPG	92.4721	96.5697
GLULD1	92.4778	96.4699
ASS1	92.4785	100.573
SLC35D2	92.4785	95.319
RBMS2	92.4878	97.5001
NOTCH3	92.4956	98.1638
ATR	92.5064	96.035
HNF4A	92.5067	97.1277
GAA	92.5152	93.5143
UGT8	92.5199	94.5528
KCNN3	92.5217	97.3698
ANAPC2	92.5233	97.5001
STAT5A	92.5257	95.4992
PTPRB	92.5292	90.6824
ATP11B	92.5332	102.29
MEIS3	92.5371	100.476
PCDHGA6	92.5382	96.4039
NUP62	92.5409	84.9986
REXO4	92.5423	97.5001
XRCC2	92.5476	92.1828
IQGAP2	92.5645	92.1894
TBC1D13	92.5718	96.3031
KRT15	92.5721	103.688
XPO1	92.5725	91.8148
PCDHGA12	92.5742	96.6017
NR3C2	92.5828	94.9215
NR3C1	92.5872	88.3872
HK2	92.5979	89.2196
ARSE	92.6068	97.5001
TDP1	92.612	97.5001
COL8A1	92.6132	102.925
DNM1L	92.6158	95.6002
ITGB7	92.6308	102.526
TLX1	92.6319	97.5122
GSG2	92.6344	97.5001
CDH2	92.6383	98.2037
RPA2	92.6515	91.4197
FAT4	92.653	95.9572
TRPV1	92.6553	102.266
GDAP2	92.662	95.6999
EBI3	92.6737	84.9414
PHKB	92.6749	97.8984
CEBPG	92.6766	91.9033
ACSBG2	92.6886	88.9562
PADI4	92.6894	97.5001
VAX1	92.6911	107.258
POLD2	92.6927	93.2478
RPL17	92.695	96.7869
FOXK2	92.6987	96.8757
DLD	92.7006	98.2693
TEX13A	92.7124	94.289
SIK2	92.7135	92.5825
MRE11A	92.7275	102.028
SSU72	92.7295	97.5001
IDUA	92.7318	95.6373
IMP3	92.7323	98.1029
KCNQ2	92.7371	89.288
ATP2C1	92.7493	104.058
PIM2	92.7507	97.5001
MYLC2PL	92.7558	90.4688
TMEM86B	92.7568	101.307
PDXP	92.7621	97.5001
PARP10	92.772	96.6303
EZH2	92.7827	105.511
PC	92.7832	94.6402
CTDSPL	92.788	97.5001
DFFB	92.7923	97.8836
SERPIND1	92.7929	107.656
MAST3	92.8005	103.259
PTPRN	92.8019	99.2835
RGL4	92.8027	89.5643
CD8B	92.8078	97.5001
DERL2	92.8128	97.5001
CRHR1	92.8214	87.5967
EPRS	92.8234	97.5097
PRIM1	92.8262	95.7949
CAPNS2	92.8295	97.5001
STAT4	92.8323	97.5001
GPR35	92.8329	96.8497
PPP3CA	92.8337	87.7815
ST6GALNAC1	92.8357	95.988
GABRR1	92.836	99.3968
EPHA1	92.8431	91.788
GPATCH4	92.8451	97.5001
PIP3-E	92.8466	100.184
GUCY1A3	92.8496	94.3986
AMPD2	92.8512	97.9795
CSHL1	92.8565	97.5001
MPP6	92.8581	97.5001
MYO9B	92.8612	95.3773
CDH1	92.8719	97.5001
F2	92.8739	97.5001
FARP1	92.881	97.5001
ADCY9	92.883	96.1859
HSF5	92.8882	97.5001
SIPA1	92.8883	97.5001
UGT2B17	92.8908	97.5001
RPS6KA4	92.8953	102.388
CORIN	92.9136	95.3925
SIGLEC11	92.9287	90.7653
PCDHB12	92.9337	99.61
CDC2L6	92.9495	101.184
RPUSD2	92.955	99.1269
DGAT2L4	92.956	98.3288
XAB2	92.958	94.9984
FOXF2	92.9586	82.8088
LMO7	92.9629	101.28
SNRPE	92.965	102.472
ITLN2	92.9661	97.5001
PPP3CC	92.9679	94.7046
TALDO1	92.9716	95.4834
CXCR4	92.9718	95.3901
HSD17B7	92.9783	97.3814
ETS1	92.9819	95.4809
CEPT1	92.9863	99.6653
PHF10	92.9944	98.9704
GPR162	92.9993	94.3026
L3MBTL4	93.0022	90.7442
PMM1	93.0046	97.5001
CPA6	93.0069	97.5765
MMP21	93.0245	98.1983
TRIB3	93.0261	97.5001
PPIL3	93.0298	98.5676
CBL	93.0303	101.743
LILRA1	93.0319	95.2182
DSC2	93.0379	92.2488
KLHL3	93.038	97.5001
NAT6	93.0525	98.4878
PPP2R3B	93.0654	90.3526
MAPKAPK5	93.0661	97.5001
CHRNA2	93.0711	100.944
GNAI2	93.0739	94.3691
PIGF	93.0761	102.873
CABIN1	93.0798	94.8261
POLE2	93.0817	94.0628
SLC35A2	93.0847	94.828
DCLK3	93.086	88.4031
HS3ST6	93.0886	97.5001
BZW2	93.0892	98.2267
SLC26A10	93.0899	97.5001
KCNMA1	93.0902	103.425
USPL1	93.0908	99.369
POLR1A	93.0955	97.5001
BRUNOL5	93.1018	98.2792
GNAT1	93.1021	98.3671
RPA1	93.1033	90.5304
MSTN	93.1036	97.1493
CAPN6	93.1042	99.7907
HMX2	93.1062	95.1978
KCND1	93.1066	93.6299
UBR5	93.107	97.5001
PCMT1	93.1151	89.7743
NEUROD1	93.1299	90.3915
CDR2	93.1349	83.1361
GNA13	93.1358	99.1833
SERPINB9	93.1406	90.2347
SLC22A11	93.1446	97.5001
ADAMTS10	93.147	87.3048
LHX3	93.1501	92.7127
HADH	93.1531	102.992
DNALI1	93.1628	95.2033
ESD	93.173	96.3225
CPSF3L	93.1755	104.04
CRHBP	93.1788	89.7537
ILDR1	93.1857	97.5001
OMG	93.1858	94.8874
DCTN5	93.202	99.56
TNIK	93.2193	101.604
BBS4	93.2212	95.9626
FASTK	93.223	97.0908
POLDIP3	93.2332	88.1281
P2RY2	93.2388	92.5313
LPCAT1	93.2408	97.5001
CXADR	93.2469	100.76
SENP8	93.2525	98.1949
PES1	93.2569	100.993
ITFG2	93.2607	100.442
GSTT2	93.2626	97.5001
PSTPIP1	93.2727	92.2484
HOXB1	93.2767	98.9179
SAPS1	93.2801	97.5001
P2RY1	93.2821	87.3156
ATF3	93.2822	97.878
UBE2H	93.295	97.5001
GRIN2A	93.3137	103.644
ABI2	93.3146	97.7884
MYLPF	93.3207	97.8737
SLC1A5	93.3214	98.7095
PRC1	93.3258	97.5001
TTC7A	93.3259	91.9813
AOAH	93.3276	100.173
CDKN2B	93.3408	97.9855
RPS6KA5	93.3432	97.5001
SUPT6H	93.3448	101.388
AK3	93.3486	93.7522
ARF1	93.3528	90.0862
B3GALT1	93.3546	97.5001
MTHFD2	93.3552	97.5001
OPLAH	93.3706	95.2024
TRPM5	93.3728	106.447
KEL	93.3737	97.5001
PRSS23	93.3826	93.4695
RASSF6	93.3873	97.5001
APOC2	93.3892	97.5001
IAPP	93.3925	97.5001
TBC1D23	93.3931	95.8831
SOX30	93.3989	97.2356
ATP2B2	93.4008	98.7221
RBM14	93.402	105.16
PSKH2	93.4223	90.8161
TRIM8	93.4262	104.817
FOXA1	93.4384	96.8527
MMS19	93.4459	97.3915
KPNA6	93.4587	96.6487
GPR149	93.4593	94.8233
ANGEL1	93.4601	93.4186
NAP1L5	93.4725	99.8539
PRKACA	93.4781	97.5001
EXOG	93.4782	96.6006
ASCL1	93.479	98.1128
ADRA2A	93.485	90.5603
GPR82	93.4914	87.2006
PDIA6	93.4933	97.7064
PTPN21	93.4943	97.5945
RAB26	93.5003	99.2728
METTL5	93.5015	100.688
GALNT8	93.5065	93.8616
NEIL3	93.5141	97.823
CEBPD	93.5142	97.5001
EMR1	93.518	97.5001
SSBP2	93.5182	90.811
MSI1	93.5226	89.3784
RFX5	93.5345	97.5001
ADAMDEC1	93.5358	102.206
SPDEF	93.5429	97.5001
TNK2	93.5495	96.3718
CCL24	93.5551	103.554
PPID	93.56	97.5001
RARB	93.5614	97.5001
TNPO2	93.5695	97.5001
KCNE4	93.5735	100.476
GPR157	93.582	97.5001
ABCA4	93.5882	93.7683
GRIN3B	93.5888	99.6223
MGC29506	93.5906	97.3262
AP3S2	93.5909	100.375
CETP	93.5982	97.9629
CD163L1	93.6027	90.2696
NRBP2	93.6038	88.8407
COPG2	93.6077	90.3086
TOP2B	93.6093	97.5001
DAZAP1	93.6109	97.5001
FOLR2	93.6177	97.5694
SAP30	93.6193	97.5001
S1PR4	93.6261	97.7983
ACAA1	93.6264	97.5001
ARG1	93.6351	90.7521
CHP	93.6403	89.4754
AK2	93.6428	88.9831
TMCO6	93.6482	107.058
APOBEC1	93.6529	98.3377
MSH3	93.6554	92.758
TRIM37	93.6599	97.4744
TIPARP	93.662	91.9052
EIF3C	93.6671	97.0159
ISLR	93.6681	99.6508
CCL17	93.669	92.2969
E2F5	93.6833	93.2337
CDS1	93.6879	87.5409
ALK	93.688	93.8889
SLC26A1	93.6956	101.575
OLA1	93.7032	97.5321
CKS1B	93.7051	98.3702
PDIK1L	93.7103	97.5001
EIF2C1	93.7199	99.0151
ABCF1	93.7258	97.7701
ACP2	93.7391	89.4695
SLC13A1	93.7415	97.5001
DHX36	93.747	97.5001
MMP24	93.7591	96.2315
MYL5	93.7618	90.8269
ASCL2	93.775	96.4068
ZDHHC8	93.7776	100.676
KCTD9	93.7785	93.9122
ARL9	93.7801	99.6347
TAF2	93.7846	88.1459
SALL1	93.7862	85.3898
B3GALNT1	93.7952	102.216
GRIA4	93.7977	92.7552
PADI1	93.8033	99.432
PTGER3	93.8078	95.5826
TARBP1	93.8119	93.6725
HSD3B7	93.813	96.2763
GPR142	93.8135	95.851
CPNE7	93.8151	100.707
PNLIPRP1	93.8204	91.0643
ITGA2B	93.8216	98.1132
ALOXE3	93.8255	94.2396
ZFHX3	93.8368	89.1862
ATRX	93.8373	99.8868
ST6GALNAC5	93.8407	89.5579
CCR5	93.8412	95.8881
RASA2	93.8489	102.868
LGI4	93.8491	93.5835
CDC6	93.8504	97.8082
CD151	93.8512	97.5001
RBM11	93.86	97.5001
RAPSN	93.8618	97.4977
GGT1	93.8668	97.5001
FABP3	93.8676	102.235
UGCG	93.8733	97.5001
MRPS17	93.8741	98.3953
GALNT10	93.8769	97.675
GPR44	93.8772	97.5001
TIMM23	93.8822	91.8381
SOX15	93.8836	95.2667
APOD	93.886	95.2696
UCK2	93.8963	89.7024
ERAS	93.9022	99.0477
DNMT3A	93.9046	96.3
ATF1	93.9069	88.9779
TPO	93.9119	104.381
ZNF622	93.9125	89.7997
SPINLW1	93.9185	99.6798
CTSL3	93.9205	97.2908
SSBP3	93.9237	100.963
PCDHA5	93.9244	98.6317
SERINC1	93.9273	96.1114
RAB36	93.9479	91.1627
IFNGR1	93.9514	90.2905
SPG7	93.9515	86.6284
OAS1	93.9519	95.2249
GNL3	93.9542	97.7384
EDN1	93.9544	97.5001
IQCH	93.9563	99.8032
ST6GALNAC2	93.9585	105.099
PAQR5	93.9646	97.3804
TMTC4	93.9737	95.3707
SH3BP5	93.9753	100.237
IRX3	93.977	97.619
IRF7	93.9784	93.4694
TIMM8B	93.9832	97.5001
SLC16A12	93.9835	92.9879
TYW1	94.0011	97.5001
ACBD5	94.0049	98.6297
GPR160	94.0083	97.5001
ZMIZ1	94.0103	88.533
CCND3	94.0117	94.3424
DDX1	94.0162	95.4542
PTDSS1	94.0305	97.5001
DNAH5	94.0316	95.555
NXF2	94.0382	97.7313
ACTG1	94.0451	92.9578
ZNF213	94.0503	93.6669
B3GAT1	94.0627	97.5001
GABRE	94.0674	93.1608
CLCN5	94.0745	97.5001
FBLN2	94.1012	102.212
PPIL4	94.1033	97.5001
LARS	94.1088	97.5001
NPC1	94.1147	98.7943
ART4	94.1213	97.5001
RANBP9	94.1246	95.4041
NR0B1	94.1254	82.3848
USP22	94.1282	96.6594
TIMP4	94.1358	100.499
NR4A1	94.1378	97.5001
FCER2	94.145	97.5001
PLK1	94.1469	80.1064
RAB39	94.1507	95.3037
PGK1	94.1579	93.6984
NRAP	94.1653	90.1062
CDH3	94.1692	95.5708
CDKL3	94.1748	92.9657
PECR	94.1753	97.8323
KATNAL2	94.1779	96.9569
ARHGAP12	94.1803	97.1286
CYP4F8	94.1832	100.496
BAI3	94.1858	95.0663
TRIB1	94.2049	97.5001
CADM3	94.2088	97.5001
CTPS2	94.2101	97.3251
FOXP4	94.2128	97.5001
U2AF2	94.2158	95.5099
TMCO3	94.2184	97.5001
TRIM41	94.2242	97.5001
POLL	94.2265	97.3886
SMC6	94.2312	97.5001
HSD17B12	94.2329	97.7091
ELOVL2	94.234	93.9475
MAP2K1IP1	94.2419	94.4159
KCNN1	94.2448	109.118
STAMBPL1	94.2474	97.5001
TARBP2	94.2508	97.5001
EPHX2	94.2509	97.5001
THY1	94.2532	97.5001
PURA	94.2532	92.3539
LSM11	94.2539	97.5001
ATP9A	94.2595	98.1247
PAX9	94.2651	97.5001
SLC22A12	94.268	103.679
TBX15	94.2714	90.8847
MYH6	94.2739	98.304
CREBBP	94.2756	97.5001
TRIM36	94.2849	95.2033
TLR8	94.29	88.6619
RAPGEF5	94.2912	100.672
CYP26A1	94.2936	97.7115
TRMT11	94.2989	92.0687
PDE4D	94.3132	97.5001
EID2	94.3132	90.4792
DCC	94.3161	103.039
GALNTL5	94.3173	95.9392
DNASE1L2	94.3173	97.5001
CLTB	94.3178	98.1213
MTMR8	94.3213	97.5001
CA6	94.3276	101.361
CIDEC	94.3376	91.2726
CD6	94.3462	98.1278
SPDYA	94.3497	100.643
HOXC8	94.3504	101.618
MTMR7	94.352	90.5182
CDH17	94.3543	97.0368
CXCR6	94.3548	95.9525
SLC30A5	94.3549	100.323
DIRAS3	94.3579	97.5001
SMPDL3B	94.3596	97.5001
EPS8L2	94.3618	92.2627
NDUFA2	94.3635	96.4602
CD300LF	94.3658	97.891
SLC1A6	94.3677	93.4753
ADRBK2	94.3729	88.5171
CACNA1A	94.3764	100.544
CTDSP1	94.3887	94.7422
RCC1	94.392	98.3598
STK32C	94.3924	95.8833
SNRPN	94.3971	93.9489
TWIST2	94.4033	93.0716
DDX24	94.4294	97.5001
NHLRC1	94.4338	97.5001
TLN2	94.4343	105.286
LRP1	94.4366	87.1855
LRRC17	94.4375	97.5001
ITGA5	94.4411	88.6744
ATP6V0E1	94.4432	97.5001
KCNJ1	94.4439	101.316
CYP21A2	94.4464	97.5001
PPP1R9B	94.449	97.458
RBM39	94.4504	100.212
ALDOB	94.4534	97.5001
SMUG1	94.4568	96.8385
ST6GALNAC6	94.4589	97.5001
PNPO	94.4612	97.5001
GPR78	94.4617	99.7913
SARDH	94.4638	89.1572
ATP1A1	94.4669	86.2593
GUCY1B3	94.4788	96.2547
APPL2	94.4798	97.5001
CAPN9	94.4876	96.1364
SLC12A9	94.4902	97.5001
RBM19	94.4913	90.5646
HEPACAM	94.4921	95.6656
COG8	94.4922	97.5001
LDLRAD2	94.4938	97.215
BCKDK	94.4968	92.4499
CDYL	94.4987	97.0589
ZP3	94.5016	97.8081
TRIO	94.5021	94.1789
DYNC1I1	94.5129	97.5001
RAD23A	94.5144	97.5001
AKAP8	94.5169	97.5001
GSTA3	94.5181	88.1484
DBH	94.5215	99.6089
DECR2	94.5281	93.4524
KRT81	94.53	95.414
CASP7	94.5304	94.6067
RAB7L1	94.531	97.5001
FKBP6	94.5344	98.0763
BAIAP2	94.5364	105.555
CHRNA3	94.5381	96.6398
SDR42E1	94.5415	95.1471
POLR2I	94.5445	88.6107
PPP2R1B	94.5461	94.4631
PEBP1	94.5484	97.805
P4HTM	94.554	97.5001
ZCCHC8	94.5557	97.2019
TCF7	94.5571	93.6076
FCGR1B	94.5601	99.5517
RGS1	94.5641	96.8491
FZD3	94.5699	95.5111
HOXB13	94.5755	97.5001
RBM34	94.5777	100.15
AHCY	94.5878	91.717
EPHX1	94.6058	97.5001
TOM1L1	94.608	88.0944
SLC4A3	94.611	97.5001
GLUL	94.6119	103.933
KRTAP9-3	94.6125	97.5001
ATP6V0A1	94.6162	90.329
HPX	94.6166	97.5001
FN1	94.6184	95.7609
STYXL1	94.6195	89.4237
ESCO2	94.6266	91.0418
LPAR1	94.6267	96.3863
UQCRQ	94.6335	97.5001
USP10	94.6336	97.5001
ACTL7A	94.6343	97.5001
HCCS	94.6361	102.144
NMBR	94.6383	91.8224
RAE1	94.6408	94.99
LBP	94.6459	91.169
GPX1	94.6597	103.289
CENPC1	94.6775	92.9724
RNF39	94.6784	94.5983
GPR135	94.681	97.5001
DUSP14	94.6819	97.5001
SEMA4F	94.6837	102.843
PRKCA	94.6878	94.4222
ACTN3	94.6893	97.6968
KCNS1	94.6927	105.725
DDX58	94.6997	98.1277
DDEF2	94.7026	97.5001
MAFF	94.704	97.5001
PREPL	94.7045	97.5001
GLS	94.7123	97.5001
SPSB2	94.7126	94.7375
EYA3	94.7133	97.5001
RASSF5	94.7147	99.0424
TTC13	94.7186	97.5001
SYVN1	94.725	98.4294
VPS4B	94.7269	97.8484
SND1	94.731	97.5001
ATP13A3	94.7322	96.197
SSX2	94.7375	97.5001
HSPBP1	94.7409	97.5001
CDC23	94.7411	97.5001
GNAT2	94.7479	96.0082
UTP14A	94.7508	103.972
ATP13A1	94.7546	95.94
PDE4B	94.7547	89.9568
PDIA4	94.7575	95.1266
WDR36	94.7584	93.8906
TMEM1	94.764	99.7737
WNK1	94.7656	94.2099
OLAH	94.7667	94.0737
SNX25	94.7695	97.5001
DNMT1	94.7721	97.5001
BCKDHA	94.7769	94.1323
CCL21	94.781	97.3
MED1	94.7835	91.7615
DGKI	94.7857	97.2844
KCNV1	94.791	97.5001
ZNF263	94.7914	95.717
SDR16C5	94.7937	97.3464
GPR31	94.7963	86.739
DGKB	94.797	91.2248
COX6A1	94.8123	97.8897
UQCRC1	94.8175	97.8547
B3GALT2	94.8184	95.3029
CAPS	94.8201	97.5001
FBLN1	94.8234	96.7508
KCNE3	94.8297	103.565
KCNH3	94.8314	99.5138
DDX59	94.8325	92.6407
CRYM	94.8329	99.0139
LRRC4C	94.8399	97.5001
MFSD4	94.843	96.6389
SLC25A14	94.8466	99.462
GSK3B	94.8473	96.8908
GSS	94.8477	93.1385
UGT2B10	94.8512	97.5001
GRM2	94.8533	101.196
MAP3K11	94.8582	97.6578
KIF14	94.8591	90.2048
SLC37A2	94.8594	90.1077
SNRPD3	94.8759	94.8031
GNE	94.8761	87.9718
STK35	94.8778	97.5001
RRAD	94.8849	95.9835
GPR139	94.8851	95.9579
AQP7	94.8943	93.0607
ACMSD	94.8996	95.5291
HCN3	94.9008	97.5001
ADAM32	94.9041	97.315
NPTN	94.9051	97.5001
WFDC12	94.909	97.5001
PLA2G1B	94.9116	95.7832
USP20	94.9116	91.9962
KLK6	94.9151	93.4174
SAR1A	94.9153	89.8004
MAPK14	94.9162	93.1743
PARP4	94.9168	97.5001
PFKM	94.9226	97.5001
MYO9A	94.9245	100.723
ABHD2	94.9303	95.9646
PNLIPRP2	94.9401	97.5001
GSTA5	94.9424	97.5001
PCSK5	94.9452	97.5001
RAC3	94.9479	93.1866
CNGA3	94.9544	99.6815
TCF15	94.9578	92.6039
ITPR1	94.9597	101.731
UTP6	94.961	97.5001
C8G	94.9629	97.5001
EIF4EBP1	94.963	97.5001
SP140	94.9691	97.5001
PSPC1	94.9699	97.5001
LRRTM3	94.9718	97.5001
AXL	94.9749	92.283
RNF34	94.9758	97.5001
GALNT3	94.9778	103.807
GDPD4	94.9803	95.7552
FXR1	94.9809	91.6141
RHOV	94.9826	97.4482
NGLY1	94.9828	98.6261
LHX1	94.9846	95.455
CYP2U1	94.9865	91.5571
GH1	94.9868	92.8728
SUCLA2	94.9893	99.5026
MC5R	94.9924	97.5001
F10	94.9978	93.5289
RBM26	94.9984	88.303
AGK	95.0038	97.5001
PI4K2B	95.0045	93.3308
MAP4K5	95.0062	98.1101
TSEN34	95.0079	91.9691
NEK5	95.0138	95.4427
PRDM14	95.0216	97.5001
PRPF8	95.0267	96.5362
GRIN2C	95.0295	102.982
IFNGR2	95.0332	97.5001
MLL	95.0361	102.97
MCM3	95.0386	90.263
CDH15	95.0454	99.9426
STYX	95.0465	99.7193
TMEM147	95.0476	99.8704
DNAI1	95.0501	88.0914
NDST3	95.0587	95.2268
PLCD1	95.0613	88.0277
CHRND	95.0703	97.5001
FDPS	95.0705	100.249
TUBA8	95.0728	97.5001
NUDC	95.0751	97.5001
DLGAP1	95.0816	97.5001
IPO7	95.084	97.3726
SLC25A42	95.0884	97.5001
CHST3	95.1037	89.7194
ITLN1	95.1071	100.524
HTR1A	95.1077	90.5486
ETF1	95.1123	79.8684
SMA4	95.1152	86.2416
PIM1	95.1159	95.307
TRIM25	95.117	96.0552
TRAF5	95.1198	88.4774
AVPR1A	95.1237	96.962
TNFRSF17	95.1275	94.2432
ARSF	95.1309	97.9728
SF3A1	95.1323	99.408
CRX	95.1334	95.5387
NDUFS7	95.1346	98.6103
CLTA	95.1362	97.5001
RCL1	95.1383	97.5001
FGD1	95.1395	97.5001
SLU7	95.1446	78.8546
ADRB2	95.1502	97.5001
TRRAP	95.1504	93.5908
BAP1	95.1512	101.354
RAD54B	95.1513	97.5001
SF3B14	95.1523	97.5001
ATP5E	95.1527	97.0497
ASCC3	95.162	104.764
PANK1	95.1635	97.0521
A4GNT	95.1651	97.5001
ABCA2	95.1695	87.8119
IL10RB	95.17	95.3607
C1S	95.1786	97.5001
CRMP1	95.1788	96.4064
HIPK2	95.179	99.3401
AGPAT5	95.1806	101.698
COX6B2	95.1855	97.5001
PHYH	95.1856	101.125
TNNC1	95.1875	96.4764
TNNT1	95.19	97.5001
PTAFR	95.1909	93.2156
ANG	95.1944	95.9729
ANGPT4	95.2012	96.632
SLC35C2	95.2041	91.947
GPR146	95.2178	96.2248
EIF3G	95.2187	93.9883
TMPRSS4	95.2204	98.3352
HIF1A	95.2268	102.695
SERPINA13	95.2325	97.6588
RASSF2	95.2359	89.5812
POLM	95.2417	91.8358
SOX13	95.2595	94.7659
RTN4R	95.2615	95.9089
HBB	95.2617	89.737
PI4KB	95.2663	97.5001
WWP2	95.2667	104.371
RALB	95.2732	92.5024
HES2	95.2766	96.2914
SPRY3	95.2771	100.166
CYP2E1	95.2859	97.5001
KCND2	95.2924	97.5001
POLR2B	95.2953	95.3872
CACNG5	95.3	101.249
APOC3	95.3002	95.3935
PCCA	95.3005	95.1202
OTX2	95.3007	96.7153
KCNV2	95.3023	97.5001
DHX8	95.3072	89.2606
NAP1L1	95.308	97.5001
ERMAP	95.3082	91.0622
ACTN1	95.3121	97.5001
AQP4	95.3193	98.474
PFTK2	95.3218	101.082
CCL19	95.3231	91.2874
MAPKAP1	95.3243	94.2981
PTGR2	95.3246	97.5001
IRX5	95.3258	91.5717
APOF	95.3322	99.033
PTRH2	95.3398	96.6534
UXS1	95.3561	97.5001
CA3	95.3576	103.98
PSMAL	95.3582	96.9255
EVX1	95.3599	104.291
GPR120	95.3612	82.3226
CDC7	95.3622	89.6645
ECHDC1	95.3712	101.858
TRPM7	95.3746	97.5001
PRKAR1A	95.3752	96.4501
KPNA3	95.3798	105.793
UBE2S	95.3803	97.5001
LGI2	95.3836	102.883
ATP5O	95.3837	102.693
OBP2B	95.3855	97.5001
THAP2	95.3867	97.5847
PRPH	95.3884	97.5001
MAPK15	95.3908	90.4513
TFIP11	95.3921	98.0443
SLC25A20	95.3974	98.794
HMHA1	95.3976	100.004
PCDHA13	95.4014	97.5001
IHPK3	95.4036	97.9645
CHRAC1	95.4062	92.639
NUMBL	95.4091	103.714
LRP2	95.4119	97.7996
MOCS3	95.4184	97.5001
OGFRL1	95.42	97.4278
USP46	95.4224	97.5001
SYNM	95.4259	97.5001
GGA1	95.4284	96.8692
ADORA2B	95.4287	91.5162
CD93	95.4364	97.5001
SNTG2	95.4413	95.0456
ICAM4	95.4439	97.5001
TIMP3	95.4443	98.2304
FLT4	95.4503	86.0577
SLC22A13	95.4512	97.5001
FTSJ2	95.4523	97.5001
DUS2L	95.4534	97.5001
OMD	95.4615	99.0188
COX7C	95.4662	94.8976
PHF15	95.4747	97.7983
PPAP2C	95.4751	89.064
ARPC3	95.4819	93.5174
ILVBL	95.4821	107.115
CAPRIN1	95.4841	95.6663
ELFN2	95.4847	97.5001
FAP	95.4863	87.227
RASGRP2	95.4871	102.729
NUP98	95.494	85.8039
PCDHGA1	95.5049	100.13
SETDB1	95.5064	91.8004
GABRR2	95.5083	98.9244
SMARCA2	95.5093	99.3794
HIF3A	95.5096	94.4256
ARFRP1	95.5102	95.9903
EIF3I	95.5127	96.3645
ASPN	95.5182	97.5001
MX2	95.5199	98.6037
LPAR3	95.5306	97.5001
ELMO3	95.5315	97.9098
GPR20	95.5323	97.5001
HES1	95.5379	97.5001
APH1B	95.5383	91.46
PRKAG2	95.54	100.274
TLK2	95.5403	97.5001
PCK2	95.5405	90.0255
ASPHD2	95.5414	97.5001
SLC12A1	95.545	97.3793
RRAGA	95.5505	108.916
GALNT14	95.5543	97.5001
HTRA4	95.5561	91.6009
TMEM171	95.56	97.5001
TRIM17	95.566	94.7748
DLG4	95.5688	99.2223
GPR150	95.5729	91.595
WFDC1	95.5733	95.851
MPP3	95.5765	99.026
CYP4F2	95.578	93.1687
UBR4	95.5806	97.5001
SLC2A8	95.5855	97.8686
SFRS17A	95.5934	93.3326
SGK3	95.5964	93.2657
CYP2B6	95.5965	99.7324
HAL	95.6037	100.368
PROK2	95.6064	97.5001
RAP2A	95.6072	89.6253
RBPMS	95.6102	96.2245
KPNA5	95.6106	102.514
LRPPRC	95.6125	96.0852
SLC30A1	95.6225	94.8964
SULT2B1	95.6238	94.2282
GPR132	95.6244	97.5001
TUBGCP6	95.6308	93.9711
PUF60	95.6334	96.6545
RAB25	95.6413	99.5116
KRT14	95.6556	99.0543
KRT77	95.6561	95.1301
GFM1	95.6578	98.2215
PTP4A2	95.6592	85.2784
PSMA1	95.6596	87.4505
GRIN2B	95.6613	99.0661
FGA	95.6635	101.213
A4GALT	95.6635	97.5001
DDX21	95.6717	99.0003
WEE1	95.6753	92.1128
TRPC4	95.6757	97.3821
TOPORS	95.6825	97.5001
MPP1	95.683	97.5001
UBE2A	95.6875	98.6806
LCN1	95.6897	94.462
POMT2	95.6899	97.5001
EPS8	95.6936	97.5204
HECTD3	95.7011	92.3571
FGL1	95.7023	96.0446
PRKAG1	95.7049	96.08
IL5RA	95.7087	97.5001
PTGDR	95.709	93.4509
RELN	95.7117	98.9717
KCNQ4	95.7118	105.053
GGTLC2	95.7152	92.7099
ASCC1	95.7163	94.5916
RIT2	95.7174	97.5001
RILP	95.7175	97.5001
PISD	95.7202	99.3959
SHROOM3	95.7248	94.3754
GLUD1	95.7255	97.0816
PIF1	95.7364	95.2865
MAP3K4	95.7388	97.5001
ELK4	95.7431	100.035
ESRRA	95.7436	91.1403
ZACN	95.7487	97.67
RNF144	95.7491	104.323
STK31	95.7504	97.5001
DNAL4	95.7559	90.7302
KCNJ15	95.7567	97.5001
LGTN	95.7571	97.5001
SMPDL3A	95.7635	101.881
KCTD10	95.7665	97.5001
VEZF1	95.7668	97.4182
AP1S3	95.7695	95.8606
COX6C	95.7695	102.626
SYMPK	95.7759	94.7988
SLK	95.7817	98.6294
FDFT1	95.7819	102.698
PAPOLA	95.7904	101.088
RGS17	95.7923	98.3838
PCDH9	95.7964	98.1188
PLXNA1	95.7996	97.5001
NPSR1	95.802	90.5811
SH3BP1	95.8028	97.5001
GAL3ST2	95.8059	98.2616
CPEB3	95.8072	97.5001
TTLL9	95.8075	98.5017
CA9	95.8096	97.5001
WNK2	95.8105	97.5001
CREM	95.8142	97.5001
AIFM3	95.815	95.5533
AP1S1	95.8171	96.6378
PLXNC1	95.8191	95.3659
CD2AP	95.8396	92.2432
MS4A4A	95.8424	97.3256
SCML1	95.843	100.166
MLF2	95.8452	97.8093
STON1-GTF2A1L	95.8458	95.5096
SERPINA2	95.8466	98.2003
ZDHHC17	95.8503	98.4363
NKX2-1	95.8554	104.708
MARCHF5	95.8594	99.0616
SLC29A3	95.8634	96.2185
CHD2	95.868	97.5001
POLR3G	95.8685	90.3213
CYB561	95.8709	97.5001
SEC11B	95.8714	100.369
MCAT	95.8739	101.254
ST6GALNAC4	95.8769	100.284
ARID3B	95.8778	108.325
SIGLEC7	95.8794	98.3022
CAMKV	95.8828	97.3763
SLC12A8	95.8859	95.4941
ROM1	95.8862	97.5001
ABHD8	95.8883	97.5001
AKT3	95.897	86.8067
GABRG1	95.8984	94.89
KCNG4	95.9033	105.175
TBC1D1	95.9055	98.8702
SLC46A2	95.9075	101.056
PDPK1	95.9104	97.6896
PLXNB2	95.9125	94.3568
QRSL1	95.9137	97.5001
SAR1B	95.9195	94.5059
TTN	95.9207	97.5001
TUBA3C	95.9211	97.5001
TTLL11	95.9219	98.8095
GNB3	95.9287	95.8954
TDG	95.9298	97.5001
LEPROT	95.9315	95.9148
SIRPG	95.9353	97.5001
LPAL2	95.9525	97.5001
CSNK2A2	95.9558	99.8372
SCD	95.9568	106.264
ENPP6	95.9592	97.5001
ENPP1	95.9607	107.915
DIS3L	95.9638	97.8635
ZBTB7A	95.9649	97.0431
CRIM1	95.9662	89.0606
CYP26B1	95.9666	99.1426
IL16	95.9693	102.255
BRD2	95.9721	90.4329
PRKAA1	95.9759	100.109
VDAC1	95.9768	97.0891
FLI1	95.9773	97.3376
SPINK1	95.9807	102.54
ASNSD1	95.9811	97.5001
JDP2	95.985	97.5001
RAB13	95.988	97.5001
GLRX2	95.9888	91.0247
ANGPTL1	95.9917	95.2065
RAPGEF1	95.9941	91.6697
PCDHGB2	95.9943	97.2065
EIF4A1	95.9992	97.5001
TOX3	95.9994	97.1878
DNMT3L	96.0038	101.254
RHOH	96.0077	97.5001
OTUD4	96.0106	97.0073
ATP5C1	96.0107	100.478
HSF2	96.0156	99.7987
RG9MTD1	96.0168	97.3494
MTSS1	96.0179	97.5001
KIF2C	96.0188	101.369
PCDHA1	96.0191	97.4835
NF1	96.0219	99.6114
CELSR1	96.0234	97.1185
CXCR7	96.0276	85.0629
GPR62	96.0318	96.1239
B3GALTL	96.0335	91.1472
PCDHA4	96.0389	97.5001
PICK1	96.0417	98.6793
IFT140	96.0443	93.2023
PRDM10	96.0453	97.8762
EMX2	96.0476	99.4362
BMP7	96.0619	94.2994
FOXD4L4	96.0633	97.5001
CS	96.0681	93.5815
CPN2	96.0704	98.1645
ASAP1	96.0728	94.7107
NAE1	96.0736	97.5001
RAB6A	96.0769	93.7309
MCHR2	96.0797	98.2758
CHM	96.0802	87.9647
HOXA10	96.0802	97.5001
HCFC1	96.0839	94.8516
MPST	96.0848	96.4122
PHF21A	96.0903	94.7628
SKIP	96.0924	87.2435
FKBPL	96.0929	95.092
EXT1	96.0985	99.1255
CFTR	96.1025	102.359
ALOX12B	96.1037	97.2798
CCR6	96.1049	93.9682
SP110	96.1078	94.8541
SLC6A15	96.1086	97.5001
MLL4	96.1108	90.4936
KCNMB1	96.1121	99.6468
CBX8	96.1169	97.5001
IMP4	96.1174	97.9953
ASB2	96.121	98.2978
RBM15	96.1225	93.6382
GLP2R	96.1241	93.3442
CHI3L2	96.125	97.5001
ARF5	96.1317	89.0019
PTPN23	96.1318	85.6522
POLB	96.1341	94.9816
NPR3	96.1365	89.6057
FOXH1	96.1393	101.189
CTSL1	96.1407	97.8697
TNFAIP3	96.1452	91.9724
HTRA1	96.1471	97.5001
POLR2C	96.1504	98.5678
PDCD4	96.1504	97.5001
PLA2G15	96.1546	96.8659
TLX2	96.1549	101.774
DCI	96.1572	101.27
PAX1	96.1584	99.1649
MCM5	96.1621	94.9476
PECI	96.1658	96.9643
CACNA1H	96.1666	96.8344
METTL4	96.1688	97.5001
DDX41	96.1693	97.5001
BNIP1	96.1697	102.037
GNAZ	96.1791	90.9922
SIAH2	96.18	100.594
ABCD3	96.1906	93.8673
SLC16A11	96.195	97.9128
MS4A7	96.1953	97.5001
ALG3	96.201	115.1
LPA	96.2025	92.8701
MYBPC2	96.2058	98.2318
PIP4K2A	96.2059	97.5001
[truncated: 7,037 more rows]
