# Supplementary material for: High-throughput screening identifies Aurora kinase B as a critical therapeutic target for Merkel cell carcinoma
Source: Nat Commun. 2025 Feb 12;16:1583. doi: 10.1038/s41467-025-56504-7 (PMC11822212; doi:10.1038/s41467-025-56504-7)
Supplement: Supplementary file 6 — Supplementary Dataset 4 [file 41467_2025_56504_MOESM6_ESM.xlsx]

## Sheet: MIPE.annot
Supplementary Dataset 4. MIPE library compound target subcategory annotation
NCGC ID	Batch number	Name	Super Class	Class	Target Subcategory	Primary Mechanism	Phase
NCGC00165768	02	339253	Cell Signaling	Cyclin-dependent Kinase	CHEK	Checkpoint Kinase 2 (Chk2) inhibitors	Preclinical
NCGC00167487	01	(R)-Bicalutamide	Transcriptional Regulation	Nuclear Receptor Transcription Factor	AR	Androgen Receptor Antagonist	Preclinical
NCGC00165727	02	AKT inhibitor VIII	Cell Signaling	Serine/Threonine Kinase	AKT	AKT 1/2 inhibitor	Preclinical
NCGC00015697	11	Myricetin	Metabolism	Metabolite Conversion	CYP450	Cytochrome P450 CYP1A2 inhibitor	Preclinical
NCGC00346573	01	Sapitinib	Cell Signaling	Tyrosine Kinase	HER	HER2/3 (erbB2) inhibitor	Phase II
NCGC00161630	02	Novobiocin sodium	Other	Chaperone	HSP90	Heat Shock Protein 90 (hsp90) inhibitor	Approved
NCGC00177986	04	Pefloxacin	Antimicrobial	Antibacterial	Quinolone	Antibacterial	Approved
NCGC00015121	16	Phenoxybenzamine hydrochloride	Cell Surface Protein	G-Coupled Protein Receptor	Multiple	adrenergenic receptor antagaonist	Approved
NCGC00095838	03	Sumatriptan succinate	Cell Surface Protein	G-Coupled Protein Receptor	G-i/o Coupled	5-HT1B Agonist	Approved
NCGC00346645	01	TAK-901	Cell Signaling	Aurora Kinase	AURK	Aurora-A/B inhibitor	Discontinued
NCGC00092288	01	(-)-Blebbistatin	Cell Growth	Antineoplastic	Non-muscle Myosin II	myosin II ATPase inhibitor	Preclinical
NCGC00016423	14	(-)-Gossypol	Cell Growth	Regulators of Apoptosis	BCL-XL	Bcl-xL inhibitor	Phase II
NCGC00345085	01	(-)-Indolactam V	Cell Growth	Differentiation	Pancreatic differentiation	lineage-specific differentiation enhancer	Preclinical
NCGC00160165	01	(+)-Usniacin	Cell Surface Protein	G-Coupled Protein Receptor	Multiple	adrenergenic receptor antagaonist	Preclinical
NCGC00185994	02	10058-F4	Transcriptional Regulation	Transcription Factor	MYC	MYC Expression inhibitors	Preclinical
NCGC00346825	01	10074-G5	Transcriptional Regulation	Transcription Factor	MYC	MYC Expression inhibitors	Preclinical
NCGC00346660	01	10-Deacetylbaccatin	Cell Growth	Tubulin Polymerization	Tubulin depolymerization	antineoplastic intermediate	Approved
NCGC00095986	02	10-hydroxycamptothecin	DNA Replication	Topoisomerase	Topoisomerase I	DNA Topoisomerase I inhibitors	Preclinical
NCGC00161290	05	16,16-dimethyl PGE2	Cell Surface Protein	G-Coupled Protein Receptor	Multiple	prostaglandin	Phase I/II
NCGC00346468	01	17 alpha-propionate	Transcriptional Regulation	Nuclear Receptor Transcription Factor	AR	Androgen Receptor Antagonist	Preclinical
NCGC00345783	01	17β-hydroxy Wortmannin	Cell Signaling	PI3 Kinase	PI3K	PI3Kα/β/γ/δ inhibitor	Preclinical
NCGC00346709	01	20-hydroxyecdysone	Metabolism	Metabolite Conversion	0	reduces expression of cPEPCK	Preclinical
NCGC00247029	02	2-Deoxyglucose	Other	Other	0	sugar	Phase I/II
NCGC00181336	03	2-Fluoroadenosine	Metabolism	Metabolite Conversion	0	Purine-Nucleoside Phosphorylase inhibitors	Preclinical
NCGC00346835	01	2-Iminobiotin	Physiological Homeostasis	Nitric Oxide Regulation	NO	Inducible Nitric Oxide Synthase (NOS-2) inhibitors	Phase II
NCGC00025300	01	2-Methoxyestradiol	Transcriptional Regulation	Signal Sensing Transcription Factor	HIF1A	Hypoxia Inducible Factor 1-alpha inhibitor	Phase II
NCGC00346824	01	3-Bromopyruvate	Metabolism	Metabolite Conversion	0	Hexokinase 2 inhibitors	Preclinical
NCGC00164296	03	3-indolebutyric acid	Other	Other	0	plant hormone	Preclinical
NCGC00345447	02	3-Methyladenine	Cell Signaling	PI3 Kinase	PI3K	PI3Kα/β/γ/δ inhibitor	Preclinical
NCGC00015365	18	4',7-Dihydroxyisoflavanone	Transcriptional Regulation	Nuclear Receptor Transcription Factor	ESR1	Estrogen Receptor Modulator	Approved
NCGC00161927	03	4-Demethylepipodophyllotoxin	Cell Growth	Tubulin Polymerization	Tubulin polymerization	Tubulin polymerization inhibitor	Preclinical
NCGC00016345	09	4-methylumbelliferone	Physiological Homeostasis	Muscle Relaxant	0	hyaluronic acid (HA) synthesis	Preclinical
NCGC00346839	01	4-Quinazolinamine	Cell Signaling	Tyrosine Kinase	HER	EGFR (HER1; erbB1) inhibitor	Preclinical
NCGC00016456	12	5,7-Dihydroxyflavone	Physiological Homeostasis	Immunosuppressants/Antiinflammatories	Flavanoid	Antiinflammatory Drug	Phase II
NCGC00090851	09	5-Azacitidine	Transcriptional Regulation	DNA Epigenetic Machinery	DNA Methyltransferase	DNA Methyltransferase (DNMT) inhibitor	Approved
NCGC00091062	07	5-Hydroxytryptophan	Cell Surface Protein	Plasma Membrane Transporter	Serotonin	Serotonin modulator	Preclinical
NCGC00346883	01	6-Bromoindirubin-3'-acetoxime	Cell Signaling	Dual Specific Kinase	GSK3	GSK-3 inhibitor	Preclinical
NCGC00094717	05	6-mercaptopurine	DNA Replication	Antimetabolite	Purine Analog	Purine Antagonist	Approved
NCGC00016552	02	7-Aminocephalosporanic acid	Antimicrobial	Antibacterial	Cephalosporin	Cephalosporin intermediate	Preclinical
NCGC00346827	01	7-Hydroxystaurosporine	Cell Signaling	Cyclin-dependent Kinase	CDK	CDK1/2/4/6	Phase II
NCGC00346697	01	842166X	Cell Surface Protein	G-Coupled Protein Receptor	G-i/o Coupled	cannabinoid CB2 agonist	Phase II
NCGC00096095	02	8-Cl-Ado	DNA Replication	DNA Polymerase	TERT	Telomerase inhibitor	Phase I
NCGC00347906	01	A 438079	Cell Surface Protein	Ion Channel	Purinergic Signaling	P2X7 Receptor Antagonist	Preclinical
NCGC00347908	01	A 740003	Cell Surface Protein	Ion Channel	Purinergic Signaling	P2X7 Receptor Antagonist	Preclinical
NCGC00347907	01	A 804598	Cell Surface Protein	Ion Channel	Purinergic Signaling	P2X7 Receptor Antagonist	Preclinical
NCGC00165721	02	A 83-01	Cell Signaling	Serine/Threonine Kinase	TGF-b	TGF-bR1 (ALK5) inhibitor	Preclinical
NCGC00347909	01	A 839977	Cell Surface Protein	Ion Channel	Purinergic Signaling	P2X7 Receptor Antagonist	Preclinical
NCGC00347278	01	A-443654	Cell Signaling	Serine/Threonine Kinase	AKT	PKB alpha/Akt1 inhibitors	Preclinical
NCGC00346624	01	A-66	Cell Signaling	PI3 Kinase	PI3K	PI3Kα inhibitor	Preclinical
NCGC00263147	01	A-674563	Cell Signaling	Serine/Threonine Kinase	AKT	Akt1/PKA inhibitor	Preclinical
NCGC00250373	01	A-769662	Cell Signaling	Serine/Threonine Kinase	AMPK	AMP-Activated Protein Kinase (AMPK) Activator	Preclinical
NCGC00346955	01	A-770041	Cell Signaling	Tyrosine Kinase	LCK	Lck Kinase inhibitors	Preclinical
NCGC00346700	01	A-803467	Cell Surface Protein	Ion Channel	Sodium channel	Nav1.8 (SNS/PN3) Sodium Channel Blockers	Preclinical
NCGC00346522	01	A-922500	Metabolism	Lipid Metabolism	Fatty acids	Diacylglycerol Acyltransferase Type 1 (DGAT-1) inhibitors	Preclinical
NCGC00346576	01	A-966492	DNA Replication	DNA Repair	PARP	PARP-1 inhibitor	Preclinical
NCGC00346441	01	ABC-294640	Metabolism	Lipid Metabolism	Sphingolipid	Sphingosine Kinase 2 (SphK2) inhibitors	Preclinical
NCGC00346486	01	Abexinostat	Transcriptional Regulation	Histone Epigenetic Machinery	HDAC	HDAC inhibitor	Phase II
NCGC00263148	02	Abiraterone	Transcriptional Regulation	Steroid Biosynthesis	0	Androgen Biosynthesis inhibitor	Phase I
NCGC00345789	01	ABT-199	Cell Growth	Regulators of Apoptosis	BCL-2	Bcl-2 inhibitor	Phase I
NCGC00092381	03	ABT-702	Metabolism	Metabolite Conversion	0	Adenosine Kinase inhibitor	Preclinical
NCGC00253562	02	ABT-737	Cell Growth	Regulators of Apoptosis	BCL-XL	Bcl-xL inhibitor	Preclinical
NCGC00242477	01	AC-261066	Transcriptional Regulation	Nuclear Receptor Transcription Factor	RAR	RARbeta2 Agonist	Preclinical
NCGC00344509	01	AC-265347	Cell Surface Protein	Ion Channel	Calcium channel	Calcium-Sensing Receptor (CaSR) Agonists	Preclinical
NCGC00346483	01	AC-480	Cell Signaling	Tyrosine Kinase	HER	EGFR (HER1; erbB1) inhibitor	Phase I
NCGC00165736	02	Acadesine	Cell Signaling	Serine/Threonine Kinase	AMPK	AMP-Activated Protein Kinase (AMPK) Activator	Phase II
NCGC00160515	03	Acarbose	Physiological Homeostasis	Antidiabetic	Alpha-glucosidase	alpha-Glucosidase inhibitors	Approved
NCGC00263235	01	ACC1 BMS	Metabolism	Metabolite Conversion	0	Acetyl-CoA carboxylase inhibitor	Preclinical
NCGC00016868	11	Acemetacin	Physiological Homeostasis	Immunosuppressants/Antiinflammatories	COX	Cyclooxygenase-1/2/3 inhibitor	Approved
NCGC00016361	13	Acetaminophen	Physiological Homeostasis	Immunosuppressants/Antiinflammatories	COX	Cyclooxygenase-3 inhibitor	Approved
NCGC00015086	03	Acetylcysteine	Transcriptional Regulation	Signal Sensing Transcription Factor	NFKB	NF-kappaB Activation inhibitor	Approved
NCGC00015061	12	Aciclovir	DNA Replication	DNA Polymerase	POLB	DNA Polymerase inhibitors	Approved
NCGC00160519	02	Acipimox	Metabolism	Metabolites/Vitamins	0	Niacin deravitive	Approved
NCGC00188429	01	Acitazanolast	Cell Surface Protein	G-Coupled Protein Receptor	Multiple	Mediator Release inhibitors	Approved
NCGC00163127	05	Acitretin	Transcriptional Regulation	Nuclear Receptor Transcription Factor	0	retinoid	Approved
NCGC00167503	02	Aclarubicin	DNA Replication	Topoisomerase	Topoisomerase II	DNA Topoisomerase II inhibitors	Approved
NCGC00263280	01	Ac-SAH-p53-8	Cell Growth	Regulators of Apoptosis	MDM2	HDM2/HDMX inhibitor	Preclinical
NCGC00025059	04	Actinomycin D	Transcriptional Regulation	RNA Polymerase	PRKDC	DNA-Directed RNA Polymerase inhibitor	Approved
NCGC00345802	01	ACY-1215	Transcriptional Regulation	Histone Epigenetic Machinery	HDAC	Histone Deacetylase (HDAC) 6 inhibitor	Phase I/II
NCGC00164617	05	Adapalene	Transcriptional Regulation	Nuclear Receptor Transcription Factor	RAR	topical retinoid	Approved
NCGC00164624	03	Adefovir dipivoxil	DNA Replication	DNA Polymerase	POLB	DNA Polymerase inhibitors	Approved
NCGC00023673	08	Adenosine	Cell Surface Protein	G-Coupled Protein Receptor	Multiple	Adenosine Receptor Agonist	Approved
NCGC00346641	01	ADL-5859	Cell Surface Protein	G-Coupled Protein Receptor	G-i/o Coupled	delta-Opioid Agonists	Phase II
NCGC00346485	01	ADW-742	Cell Signaling	Tyrosine Kinase	IGF1R	IGF-1R inhibitor	Preclinical
NCGC00346722	01	ADX-47273	Cell Surface Protein	G-Coupled Protein Receptor	G-q/11 Coupled	mgluR5 Antagonists	Preclinical
NCGC00263149	01	AEE-788	Cell Signaling	Tyrosine Kinase	HER	EGFR (HER1; erbB1) inhibitor	Phase II
NCGC00185000	03	Afatinib	Cell Signaling	Tyrosine Kinase	HER	EGFR (HER1; erbB1) inhibitor	Approved
NCGC00263225	01	AG-041R	Cell Surface Protein	G-Coupled Protein Receptor	G-q/11 Coupled	gastrin/CCKB receptor antagonist	Preclinical
NCGC00346684	01	AG-1024	Cell Signaling	Tyrosine Kinase	HER	EGFR (HER1; erbB1) inhibitor	Preclinical
NCGC00345821	01	AG-13958	Cell Signaling	Tyrosine Kinase	VEGFR	VEGFR-2 (FLK-1/KDR) inhibitors	Discontinued
NCGC00168108	02	AG-14361	DNA Replication	DNA Repair	PARP	PARP-1 inhibitor	Preclinical
NCGC00016017	07	AG-1478	Cell Signaling	Tyrosine Kinase	HER	EGFR (HER1; erbB1) inhibitor	Preclinical
NCGC00347934	01	AGI-5198	Metabolism	Metabolite Conversion	0	Mutant IDH1 inhibitor	Preclinical
NCGC00347935	01	AGI-6780	Metabolism	Metabolite Conversion	0	Mutant IDH2 inhibitor	Preclinical
NCGC00253646	01	Agomelatine	Cell Surface Protein	G-Coupled Protein Receptor	G-q/11 Coupled	5-HT2C Antagonists	Approved
NCGC00092284	03	AHPN	Transcriptional Regulation	Nuclear Receptor Transcription Factor	RAR	RARgamma Agonist	Preclinical
NCGC00347279	01	AIM-100	Cell Signaling	Tyrosine Kinase	ACK	ACK1/TNK2 inhibitor	Preclinical
NCGC00347936	01	Ak-7	Transcriptional Regulation	Histone Epigenetic Machinery	HDAC	Histone Deacetylase SIRT2 inhibitors	Preclinical
NCGC00345822	01	Akt-I-1	Cell Signaling	Serine/Threonine Kinase	AKT	AKT inhibitor	Preclinical
NCGC00345823	01	Akt-I-1,2	Cell Signaling	Serine/Threonine Kinase	AKT	AKT1/2 inhibitor	Preclinical
NCGC00182037	01	Alacepril	Physiological Homeostasis	Cardiovascular	ACE	Angiotensin-I Converting Enzyme inhibitor	Approved
NCGC00253760	02	Albendazole Oxide	Antimicrobial	Antiparasitic	Benzimidazole	antiparasitic agent	Approved
NCGC00263967	03	Alendronate	Cell Signaling	Phosphatase	Tyrosine	Protein Tyrosine Phosphatase (PTP) inhibitors	Approved
NCGC00095152	07	Alfuzosin hydrochloride	Cell Surface Protein	G-Coupled Protein Receptor	G-q/11 Coupled	alpha1-Adrenoceptor Antagonists	Approved
NCGC00164629	03	Alibendol	Other	Other	0	treatments of indigestin, nausea	Preclinical
NCGC00263271	02	Alisertib	Cell Signaling	Aurora Kinase	AURK	Aurora-A inhibitor	Phase II
NCGC00186464	02	Aliskiren hemifumarate	Physiological Homeostasis	Cardiovascular	Renin	Renin inhibitor	Approved
NCGC00094580	05	Allopurinol	Metabolism	Metabolite Conversion	XDH	Xanthine Oxidase inhibitor	Phase II
NCGC00095135	04	Almotriptan	Cell Surface Protein	G-Coupled Protein Receptor	G-i/o Coupled	5-HT1B Agonist	Approved
NCGC00163510	03	Aloe-emodin	Cell Growth	Regulators of Apoptosis	Caspase	Caspase 3 Activators	Preclinical
NCGC00183867	01	Aloin	Other	Other	0	Stimulant laxative	Preclinical
NCGC00346708	01	Aloperine	Cell Surface Protein	G-Coupled Protein Receptor	Multiple	Mediator Release inhibitors	Preclinical
NCGC00167328	02	Aloxistatin	Metabolism	Protease	0	Calpain inhibitor	Phase III
NCGC00025234	01	Alprostadil	Cell Surface Protein	G-Coupled Protein Receptor	Multiple	prostaglandin	Approved
NCGC00015100	14	Altretamine	DNA Replication	DNA Alkylating Agent	DNA Alkylation	Antineoplastic Agent	Approved
NCGC00242478	02	Alvespimycin hydrochloride	Other	Chaperone	HSP90	Heat Shock Protein 90 (hsp90) inhibitor	Discontinued
NCGC00025012	02	AM-630	Cell Surface Protein	G-Coupled Protein Receptor	G-i/o Coupled	cannabinoid CB2 antagonist	Preclinical
NCGC00015036	08	Amantadine hydrochloride	Cell Surface Protein	G-Coupled Protein Receptor	Multiple	Dopamine Receptor Agonist	Approved
NCGC00346895	01	Amastatin	Metabolism	Protease	0	cytosolic leucine aminopeptidase inhibitor	Preclinical
NCGC00346730	01	Ambrisentan	Cell Surface Protein	G-Coupled Protein Receptor	G-q/11 Coupled	Endothelin ETA Receptor Antagonist	Approved
NCGC00345848	01	AMG-1	Cell Signaling	Tyrosine Kinase	MET	HGFR (MET; c-Met) inhibitor	Preclinical
NCGC00346507	01	AMG-208	Cell Signaling	Tyrosine Kinase	MET	HGFR (MET; c-Met) inhibitor	Phase I
NCGC00345843	01	AMG-25	Cell Signaling	Tyrosine Kinase	KIT	KIT inhibitor	Preclinical
NCGC00346670	01	AMG-458	Cell Signaling	Tyrosine Kinase	MET	HGFR (MET; c-Met) inhibitor	Preclinical
NCGC00263206	02	AMG-47a	Cell Signaling	Tyrosine Kinase	LCK	Lck Kinase inhibitors	Preclinical
NCGC00263201	01	AMG-51	Cell Signaling	Tyrosine Kinase	MET	HGFR (MET; c-Met) inhibitor	Preclinical
NCGC00263094	01	AMG-900	Cell Signaling	Aurora Kinase	AURK	Aurora-A/B/C Kinase inhibitor	Phase I
NCGC00263199	02	AMG-Tie2-1	Cell Signaling	Tyrosine Kinase	TIE	Tie-2 inhibitor	Preclinical
NCGC00015089	08	Amiloride hydrochloride	Cell Surface Protein	Ion Channel	Sodium channel	Epithelial Sodium Channels (ENaC) Blocker	Approved
NCGC00015092	09	Aminocaproic acid	Metabolism	Protease	0	Plasminogen Activator inhibitor (PAI-1) inhibitor	Approved
NCGC00015110	12	Aminoglutethimide	Transcriptional Regulation	Steroid Biosynthesis	Aromatase	Aromatase inhibitor	Approved
NCGC00015038	08	Aminopterin	DNA Replication	Antimetabolite	Antifolate	Dihydrofolate Reductase (DHFR) inhibitors	Phase II
NCGC00015096	11	Amiodarone hydrochloride	Cell Surface Protein	G-Coupled Protein Receptor	G-q/11 Coupled	Muscarinic M3 Receptor Ligand	Approved
NCGC00092310	03	Amisulpride	Cell Surface Protein	G-Coupled Protein Receptor	G-i/o Coupled	Dopamine D2/D3 Antagonist	Approved
NCGC00167472	02	Amlexanox	Cell Surface Protein	G-Coupled Protein Receptor	Multiple	Mediator Release inhibitors	Approved
NCGC00346513	01	Amonafide	DNA Replication	Topoisomerase	Topoisomerase II	DNA Topoisomerase II inhibitors	Phase II
NCGC00167524	03	Amorolfine hydrochloride	Antimicrobial	Antifungal	Morpholine	Antifungal Agent	Approved
NCGC00015004	11	Amoxapine	Cell Surface Protein	G-Coupled Protein Receptor	G-q/11 Coupled	5-HT2A Antagonists	Approved
NCGC00016797	04	Amoxicillin sodium	Antimicrobial	Antibacterial	Beta-lactam	beta-lactam antibiotic	Approved
NCGC00090808	03	Amphotericin B	Antimicrobial	Antifungal	Polyene	Macrolide Antibiotic	Approved
NCGC00159461	03	Amprenavir	Antimicrobial	Antiviral	HIV protease	HIV Protease inhibitors	Discontinued
NCGC00263158	01	Amuvatinib	Cell Signaling	Tyrosine Kinase	PDGFR	PDGFR alpha inhibitor	Phase II
NCGC00346583	01	Amygdalin	Cell Growth	Regulators of Apoptosis	Caspase	Caspase 3 Activators	Phase I
NCGC00345792	01	AN2728	Metabolism	Phosphodiesterase	PDE4A	Phosphodiesterase IIII (PDE4) inhibitor	Phase II
NCGC00346671	01	Anacetrapib	Metabolism	Lipid Metabolism	Cholesterol	Cholesteryl Ester Transfer Protein (CETP) inhibitor	Phase III
NCGC00161408	02	anagrelide	Metabolism	Phosphodiesterase	PDE3A	Phosphodiesterase III (PDE3) inhibitor	Approved
NCGC00164619	04	Anastrozole	Transcriptional Regulation	Steroid Biosynthesis	Aromatase	Aromatase inhibitor	Approved
NCGC00263150	01	Andarine	Transcriptional Regulation	Nuclear Receptor Transcription Factor	AR	Selective Androgen Receptor Modulators (SARM)	Phase I
NCGC00095597	02	Andrographolide	Cell Growth	TNF-alpha	TNF	TNF-alpha Production inhibitor	Phase I
NCGC00015116	10	Aniracetam	Cell Surface Protein	Ion Channel	AMPA-receptor	neuroprotective drug	Approved
NCGC00014650	03	Ansamitocin P3	Cell Growth	Tubulin Polymerization	Tubulin polymerization	Tubulin polymerization inhibitor	Phase I
NCGC00017338	05	Antimycin A	Antimicrobial	Antifungal	Antimycin	Antifungal Agent	Preclinical
NCGC00345797	01	AP-761	Cell Surface Protein	G-Coupled Protein Receptor	G-s Coupled	prostaglandin D2 CRTH2 inhibitor	Preclinical
NCGC00345801	01	AP-768	Cell Surface Protein	G-Coupled Protein Receptor	G-s Coupled	prostaglandin D2 CRTH2 inhibitor	Preclinical
NCGC00249393	01	Apatinib	Cell Signaling	Tyrosine Kinase	VEGFR	VEGFR-2 inhibitor	Phase III
NCGC00015049	18	Apigenin	Metabolism	Metabolite Conversion	0	Cyp2C9 inhibitor	Preclinical
NCGC00263093	01	Apilimod	Other	Other	0	IL-12 Production inhibitor	Phase II
NCGC00346555	01	Apixaban	Metabolism	Protease	0	Coagulation Factor Xa inhibitor	Approved
NCGC00346881	01	APR-246	Cell Growth	Regulators of Apoptosis	p53	p53-dependent reactivation of massive apoptosis	Phase I/II
NCGC00263092	01	Apratastat	Cell Growth	TNF-alpha	TNF	TNF-alpha-Converting Enzyme inhibitor	Phase II
NCGC00181785	01	Aprepitant	Cell Surface Protein	G-Coupled Protein Receptor	G-q/11 Coupled	Tachykinin NK1 Antagonist	Approved
NCGC00263179	01	AR-00341677	Cell Signaling	Serine/Threonine Kinase	BRAF	Raf kinase B inhibitor	Preclinical
NCGC00263153	05	AR-42	Transcriptional Regulation	Histone Epigenetic Machinery	HDAC	Histone Deacetylase (HDAC) 1/2 inhibitor	Phase II
NCGC00347937	01	AR7	Transcriptional Regulation	Nuclear Receptor Transcription Factor	RAR	RARalpha Antagonist	Preclinical
NCGC00246387	02	Arbidol	Antimicrobial	Antiviral	Anti-influenza	antiinfluenza drug	Approved
NCGC00166076	06	Arbutin	Metabolism	Metabolite Conversion	Tyrosinase	Free Radical Scavenger	Preclinical
NCGC00250392	01	AR-C155858	Cell Surface Protein	Plasma Membrane Transporter	0	MCT1 inhibitor	Preclinical
NCGC00015075	07	Arecoline	Cell Surface Protein	G-Coupled Protein Receptor	Multiple	Muscarinic receptor Agonists	Phase I
NCGC00166413	03	Argatroban	Metabolism	Protease	Thrombin	Thrombin inhibitors	Approved
NCGC00159510	04	Aripiprazole	Cell Surface Protein	G-Coupled Protein Receptor	Multiple	5-HT1A/2A Antagonists	Approved
NCGC00346725	01	ARN-509	Transcriptional Regulation	Nuclear Receptor Transcription Factor	AR	Androgen Receptor Antagonists	Phase II
NCGC00345804	01	ARRY-162	Cell Signaling	Dual Specific Kinase	MEK	Mek 1/2 inhibitor	Preclinical
NCGC00346672	01	ARRY-380	Cell Signaling	Tyrosine Kinase	HER	HER2 (erbB2) inhibitor	Phase I
NCGC00346464	01	ARRY-520	Cell Growth	Antineoplastic	KSP	Kinesin-Like Spindle Protein inhibitor	Phase II
NCGC00164591	02	Artemether	Antimicrobial	Antimalarial	Artemisinin	antimalarial agents	Approved
NCGC00161634	07	Artemisinin	Antimicrobial	Antimalarial	Artemisinin	antimalarial agents	Approved
NCGC00346590	01	Artenimol	Antimicrobial	Antimalarial	Artemisinin	antimalarial agents	Approved
NCGC00164600	03	Artesunate	Antimicrobial	Antimalarial	Artemisinin	antimalarial agents	Approved
NCGC00346882	01	AS-1949490	Cell Signaling	Phosphatase	Inositol	SH2 containing inositol phosphatase (SHIP) inhibitor	Preclinical
NCGC00185997	03	AS-252424	Cell Signaling	PI3 Kinase	PI3K	PI3Kγ inhibitor	Preclinical
NCGC00345850	01	AS-602801	Cell Signaling	Serine/Threonine Kinase	JNK	JNK inhibitor	Phase II
NCGC00186009	03	AS-604850	Cell Signaling	PI3 Kinase	PI3K	PI3Kγ inhibitor	Preclinical
NCGC00186030	03	AS-605240	Cell Signaling	PI3 Kinase	PI3K	PI3Kγ inhibitor	Preclinical
NCGC00091253	07	Asaraldehyde	Physiological Homeostasis	Immunosuppressants/Antiinflammatories	COX	Cyclooxygenase-2 inhibitor	Preclinical
NCGC00188689	01	Asenapine maleate	Cell Surface Protein	G-Coupled Protein Receptor	Multiple	Dopamine D1/D2 Antagonist	Approved
NCGC00346584	01	Asiatic acid	Physiological Homeostasis	Nitric Oxide Regulation	NO	Nitric Oxide Production inhibitors	Preclinical
NCGC00345791	01	ASP-3026	Cell Signaling	Tyrosine Kinase	ALK	Anaplastic Lymphoma Kinase (ALK) inhibitor	Phase I
NCGC00091104	05	Aspartame	Other	Other	0	synthetic sugar substitute	Approved
NCGC00015067	13	Aspirin	Physiological Homeostasis	Immunosuppressants/Antiinflammatories	COX	non-steroidal antiinflammatory	Approved
NCGC00263265	01	ASR-isobudimer-SO2Ph-4-CH2OC(O)NMe2	Antimicrobial	Antimalarial	Artemisinin	artemesinin analogue	Preclinical
NCGC00346478	02	AST-1306	Cell Signaling	Tyrosine Kinase	HER	HER2/4 (erbB2) inhibitor	Preclinical
NCGC00346608	01	Astragaloside A	Physiological Homeostasis	Osteoporosis	0	treatment of degenerative bone diseases	Preclinical
NCGC00346674	01	AT-13387AU	Other	Chaperone	HSP90	Heat Shock Protein 90 (hsp90) inhibitor	Phase II
NCGC00346675	01	AT-406	Cell Growth	Regulators of Apoptosis	XIAP	cIAP1/2 and XIAP inhibitor	Phase I
NCGC00263091	01	AT-7519	Cell Signaling	Cyclin-dependent Kinase	CDK	CDK 1 & 2 inhibitor	Phase II
NCGC00346549	01	AT-7867	Cell Signaling	Serine/Threonine Kinase	AKT	Akt1/2/3 inhibitor	Preclinical
NCGC00346493	01	AT-9283	Cell Signaling	Aurora Kinase	AURK	Aurora-A/B inhibitor	Phase II
NCGC00182552	03	Atazanavir sulfate	Antimicrobial	Antiviral	HIV protease	HIV Protease inhibitors	Approved
NCGC00160531	01	Atorvastatin calcium	Metabolism	Lipid Metabolism	Cholesterol	HMG-CoA Reductase inhibitor	Approved
NCGC00015026	14	Atropine	Cell Surface Protein	G-Coupled Protein Receptor	G-q/11 Coupled	M1 Muscarinic acetylcholine receptor Antagonists	Approved
NCGC00160391	02	Auranofin	Metabolism	Metabolite Conversion	0	Thioredoxin Reductase inhibitors	Approved
NCGC00179501	04	Aurantiamarin	Physiological Homeostasis	Free Radical Regulation	Flavanoid	Free Radical Scavenger	Phase II
NCGC00346525	01	Aurora A Inhibitor I	Cell Signaling	Aurora Kinase	AURK	Aurora A inhibitor	Preclinical
NCGC00263195	01	AV-412	Cell Signaling	Tyrosine Kinase	HER	EGFR (HER1; erbB1) inhibitor	Phase I
NCGC00346504	01	Avagacestat	Metabolism	Protease	NOTCH	g-Secretase inhibitor	Phase II
NCGC00346572	01	Avasimibe	Metabolism	Metabolite Conversion	0	Cyp2C9 inhibitor	Discontinued
NCGC00345803	01	AVN-944	Metabolism	Metabolite Conversion	0	Inosine 5'-Monophosphate Dehydrogenase (IMPDH) inhibitors	Phase II
NCGC00095112	04	Avobenzone	Physiological Homeostasis	Free Radical Regulation	Photosensitizer	UVA ray absorber	Approved
NCGC00241108	03	Axitinib	Cell Signaling	Tyrosine Kinase	VEGFR	VEGFR-1/2/3 inhibitor	Phase III
NCGC00347905	01	AZ 10606120	Cell Surface Protein	Ion Channel	Purinergic Signaling	P2X7 Receptor Antagonist	Preclinical
NCGC00347904	01	AZ 11645373	Cell Surface Protein	Ion Channel	Purinergic Signaling	P2X7 Receptor Antagonist	Preclinical
NCGC00250381	02	AZ-23	Cell Signaling	Tyrosine Kinase	TRK	Tropomyosin Related Kinases (Trk) inhibitor	Preclinical
NCGC00263090	01	AZ-3146	Cell Signaling	Dual Specific Kinase	MPS	monopolar spindle 1 (Mps1) kinase inhibitor	Preclinical
NCGC00250380	01	AZ-628	Cell Signaling	Serine/Threonine Kinase	RAF	Raf kinase B/C inhibitor	Preclinical
NCGC00346581	01	AZ-960	Cell Signaling	Tyrosine Kinase	JAK	Jak2/3 inhibitor	Preclinical
NCGC00346523	01	Azalomycin-B	Antimicrobial	Antibacterial	Macrolide	Macrolide Antibiotic	Preclinical
NCGC00024563	02	Azasetron hydrochloride	Cell Surface Protein	Ion Channel	Ligand Gated	5-HT3 Antagonists	Approved
NCGC00015060	19	Azathioprine	Physiological Homeostasis	Immunosuppressants/Antiinflammatories	Purine Analog	immunosuppressant	Approved
NCGC00263089	02	AZD-1152-HQPA	Cell Signaling	Aurora Kinase	AURK	Aurora-A/B inhibitor	Phase II
NCGC00242486	02	AZD-1480	Cell Signaling	Tyrosine Kinase	JAK	Jak1/2 inhibitor	Phase II
NCGC00346698	01	AZD-2014	Cell Signaling	Serine/Threonine Kinase	mTOR	mTORC1/2 inhibitor	Phase I
NCGC00345856	01	AZD-26	Cell Signaling	Serine/Threonine Kinase	AKT	AKT inhibitor	Preclinical
NCGC00346713	01	AZD-4547	Cell Signaling	Tyrosine Kinase	FGFR	FGFR 3 inhibitor	Phase II
NCGC00345795	01	AZD-5363	Cell Signaling	Serine/Threonine Kinase	AKT	PKB/Akt inhibitor	Phase I
NCGC00346617	01	AZD-5438	Cell Signaling	Cyclin-dependent Kinase	CDK	CDK1/Cyclin B1 inhibitors CDK2/Cyclin A inhibitors CDK2/Cyclin E inhibitors	Discontinued
NCGC00263154	01	AZD-6482	Cell Signaling	PI3 Kinase	PI3K	PI3Kβ inhibitor	Discontinued
NCGC00250391	01	AZD-7545	Cell Signaling	Serine/Threonine Kinase	PDK	Pyruvate Dehydrogenase Kinase 2 inhibitor	Preclinical
NCGC00242481	02	AZD-7762	Cell Signaling	Cyclin-dependent Kinase	CHEK	Chk1/2 inhibitor	Discontinued
NCGC00250405	01	AZD-8055	Cell Signaling	Serine/Threonine Kinase	mTOR	mTORC1/2 inhibitor	Phase II
NCGC00346567	01	AZD-8330	Cell Signaling	Dual Specific Kinase	MEK	MEK inhibitor	Phase I
NCGC00177979	03	Azelastine hydrochloride	Cell Surface Protein	G-Coupled Protein Receptor	G-q/11 Coupled	Histamine H1 Receptor Antagonists	Approved
NCGC00090753	05	Azithromycin	Antimicrobial	Antibacterial	Macrolide	50S Ribosomal Protein inhibitors	Approved
NCGC00346715	01	Azomycin	Antimicrobial	Antibacterial	Nitroimidazole	Antibiotic	Approved
NCGC00274038	01	AZ-TAK1 Inhibitor	Cell Signaling	Serine/Threonine Kinase	TGF-b	TGF-beta Activated Kinase (TAK1) inhibitor	Preclinical
NCGC00016936	03	Aztreonam	Antimicrobial	Antibacterial	Beta-lactam	beta-lactam antibiotic	Approved
NCGC00346728	01	Bacitracin Zinc	Antimicrobial	Antibacterial	Peptide	Peptide Antibiotic	Approved
NCGC00347938	01	BAF-312	Cell Surface Protein	G-Coupled Protein Receptor	Multiple	Lysophospholipid edg8 (S1P5) Receptor Ligands Lysophospholipid edg1 (S1P1) Receptor Agonists	Phase III
NCGC00346514	01	Bafetinib	Cell Signaling	Tyrosine Kinase	BRC-ABL	Bcr-Abl Kinase inhibitor	Phase II
NCGC00162409	03	Bafilomycin A1	Antimicrobial	Antibacterial	Macrolide	Vacuolar H+ ATPase (V-ATPase) inhibitors	Preclinical
NCGC00263088	01	BAG-956	Cell Signaling	PI3 Kinase	PI3K	PI3Kα/β/γ/δ inhibitor	Preclinical
NCGC00017236	08	Baicalein	Metabolism	Metabolite Conversion	0	Cyp2C9 inhibitor	Preclinical
NCGC00346586	01	Baicalin	Metabolism	Protease	0	prolyl endopeptidase inhibitor	Preclinical
NCGC00167532	01	Balofloxacin	Antimicrobial	Antibacterial	Quinolone	Antibacterial	Approved
NCGC00164634	01	Balsalazide disodium	Other	Other	0	agents for IBS and constipation	Approved
NCGC00347939	01	BAM7	Cell Growth	Regulators of Apoptosis	BAX	BAX activator	Preclinical
NCGC00346890	01	Banoxantrone	DNA Replication	Topoisomerase	Topoisomerase II	DNA Topoisomerase II inhibitors	Phase II
NCGC00186460	01	Bardoxolone methyl	Transcriptional Regulation	Signal Sensing Transcription Factor	NFKB	NF-kappaB signaling inhibitor	Phase III
NCGC00345839	01	Baricitinib	Cell Signaling	Tyrosine Kinase	JAK	Jak2 inhibitor	Phase III
NCGC00346877	01	Batimastat	Metabolism	Protease	MMP	MMP inhibitor	Approved
NCGC00263227	01	BAY-41-8543	Metabolism	Protease	0	Guanylate Cyclase Activator	Preclinical
NCGC00263226	01	BAY-60-7550	Metabolism	Phosphodiesterase	PDE2A	Phosphodiesterase II (PDE2A) inhibitor	Preclinical
NCGC00346945	01	BAY61-3606	Cell Signaling	Tyrosine Kinase	SYK	Syk Kinase inhibitor	Preclinical
NCGC00346457	01	BAY-80-6946	Cell Signaling	PI3 Kinase	PI3K	PI3Kα/δ inhibitor	Phase II
NCGC00345844	01	Bayer-18	Cell Signaling	Tyrosine Kinase	TYK	Tyk 2 inhibitor	Preclinical
NCGC00182055	02	Bazedoxifene	Transcriptional Regulation	Nuclear Receptor Transcription Factor	ESR1	Selective Estrogen Receptor Modulators (SERM)	Approved
NCGC00024901	03	BD-1047	Cell Surface Protein	Other Receptor	SIGMAR1	sigma Receptor Antagonist	Preclinical
NCGC00263155	01	Belinostat	Transcriptional Regulation	Histone Epigenetic Machinery	HDAC	Histone Deacetylase (HDAC) 1/2 inhibitor	Approved
NCGC00165740	04	Benazepril	Physiological Homeostasis	Cardiovascular	ACE	Angiotensin-I Converting Enzyme inhibitor	Approved
NCGC00181170	03	Bendamustine	DNA Replication	DNA Alkylating Agent	DNA Alkylation	Antimetabolite	Approved
NCGC00015163	08	Benserazide	Metabolism	Metabolite Conversion	0	DOPA decarboxylase inhibitor	Approved
NCGC00015147	09	Benzamil	Cell Surface Protein	Ion Channel	Sodium channel	Epithelial Sodium Channels (ENaC) Blockers	Phase II
NCGC00016526	11	Berberine	Cell Signaling	Phosphatase	Tyrosine	Protein Tyrosine Phosphatase (PTP) inhibitors	Phase I
NCGC00346587	01	Bergenin	Cell Signaling	Phosphatase	Tyrosine	Protein Tyrosine Phosphatase (PTP) inhibitors	Preclinical
NCGC00096081	03	beta-Carotene	Metabolism	Metabolites/Vitamins	0	Vitamin/Supplement	Approved
NCGC00015150	04	Betaine	Physiological Homeostasis	Nitric Oxide Regulation	NO	nitric oxide donors	Approved
NCGC00015598	03	beta-Lapachone	DNA Replication	Topoisomerase	Topoisomerase I	DNA Topoisomerase I/II inhibitors	Phase I
NCGC00162094	04	Betamethasone	Transcriptional Regulation	Nuclear Receptor Transcription Factor	GR	Glucocorticoid steroid	Approved
NCGC00159360	02	Betamethasone dipropionate	Transcriptional Regulation	Nuclear Receptor Transcription Factor	GR	Glucocorticoid steroid	Approved
NCGC00274064	01	Betamethasone valerate	Transcriptional Regulation	Nuclear Receptor Transcription Factor	GR	Glucocorticoid steroid	Approved
NCGC00346734	01	Betanin	Physiological Homeostasis	Free Radical Regulation	ROS	treatment of lipoprotein diseases	Preclinical
NCGC00142598	05	beta-Sitosterol	Metabolism	Lipid Metabolism	Cholesterol	Cholesterol lowering drug	Preclinical
NCGC00015159	06	Betaxolol hydrochloride	Cell Surface Protein	G-Coupled Protein Receptor	G-s Coupled	beta1-Adrenoceptor Antagonists	Approved
NCGC00015245	07	Bethanechol chloride	Cell Surface Protein	G-Coupled Protein Receptor	Multiple	Muscarinic receptor Agonists	Approved
NCGC00163409	05	Betulinic acid	Cell Growth	Regulators of Apoptosis	Caspase	Caspase 3/8 Activators	Phase I/II
NCGC00181016	03	Bexarotene	Transcriptional Regulation	Nuclear Receptor Transcription Factor	RAR	Retinoid RXR Agonists	Approved
NCGC00187481	04	BEZ-235	Cell Signaling	Serine/Threonine Kinase	mTOR	mTOR inhibitor	Phase II
NCGC00274030	01	BGJ-398	Cell Signaling	Tyrosine Kinase	FGFR	FGFR 1/2/3/4 inhibitor	Phase I
NCGC00253438	01	BI-2536	Cell Signaling	Serine/Threonine Kinase	PLK1	Polo-like Kinase-1 (Plk-1) inhibitor	Phase II
NCGC00263145	01	BI-78D3	Cell Signaling	Serine/Threonine Kinase	JNK	SAPK1 (JNK) inhibitor	Preclinical
NCGC00346515	01	Biapenem	Antimicrobial	Antibacterial	Carbopenem	Carbapenem Antibiotic	Approved
NCGC00262929	02	BIBR 1048	Metabolism	Protease	Thrombin	Thrombin inhibitors	Phase III
NCGC00242492	02	BIBR 1532	DNA Replication	DNA Polymerase	TERT	Telomerase inhibitor	Preclinical
NCGC00167977	03	Bicalutamide	Transcriptional Regulation	Nuclear Receptor Transcription Factor	AR	Androgen Receptor Antagonist	Approved
NCGC00263086	01	BI-D1870	Cell Signaling	Serine/Threonine Kinase	RSK	MAPKAP-K1 (RSK; p90Rsk) inhibitor	Preclinical
NCGC00346588	01	Bilobalide	Cell Surface Protein	Ion Channel	GABA	GABA(A) Receptor Antagonists	Preclinical
NCGC00346520	01	Bimatoprost	Cell Surface Protein	G-Coupled Protein Receptor	Multiple	prostaglandin	Approved
NCGC00346710	01	Bindarit	Physiological Homeostasis	Immunosuppressants/Antiinflammatories	COX	non-steroidal antiinflammatory	Phase II
NCGC00094112	06	BIO	Cell Signaling	Dual Specific Kinase	GSK3	GSK-3 inhibitor	Preclinical
NCGC00017369	10	Biochanin A	Transcriptional Regulation	Nuclear Receptor Transcription Factor	0	flavanoid	Preclinical
NCGC00347940	01	Bioymifi	Cell Growth	TNF-alpha	0	TRAIL Receptor DR5 Agonist	Preclinical
NCGC00182965	04	Biperiden	Cell Surface Protein	G-Coupled Protein Receptor	G-q/11 Coupled	Anticholinergic	Approved
NCGC00346475	01	Birinapant	Cell Growth	Regulators of Apoptosis	XIAP	IAP inhibitor	Phase II
NCGC00024868	08	Bisoprolol	Cell Surface Protein	G-Coupled Protein Receptor	G-s Coupled	beta1-Adrenoceptor Antagonists	Approved
NCGC00346543	01	BIX 02188	Cell Signaling	Dual Specific Kinase	MEK	Mek 5 inhibitor	Preclinical
NCGC00346544	01	BIX 02189	Cell Signaling	Dual Specific Kinase	MEK	Mek 5 inhibitor	Preclinical
NCGC00185850	02	BIX-01294	Transcriptional Regulation	Histone Epigenetic Machinery	KMT	Histone-lysine N-methyltransferase EHMT2 inhibitor	Preclinical
NCGC00262604	01	BKM-120	Cell Signaling	PI3 Kinase	PI3K	PI3Kα/β/γ/δ inhibitor	Phase II
NCGC00346501	01	Bleomycin sulfate	Cell Growth	Antineoplastic	Peptide Antibiotic	Antineoplastic Antibiotics	Approved
NCGC00345824	01	BMS-2	Cell Signaling	Tyrosine Kinase	MET	HGFR (MET; c-Met) inhibitor	Preclinical
NCGC00346693	01	BMS-265246	Cell Signaling	Cyclin-dependent Kinase	CDK	CDK1/2 inhibitor	Preclinical
NCGC00346875	01	BMS-299897	Metabolism	Protease	NOTCH	g-Secretase inhibitor	Approved
NCGC00345825	01	BMS-3	Cell Signaling	Serine/Threonine Kinase	LIMK	LIMK inhibitor	Preclinical
NCGC00165761	02	BMS-345541	Cell Signaling	Serine/Threonine Kinase	IKK	IKK beta inhibitor	Preclinical
NCGC00346623	01	BMS-378806	Antimicrobial	Antiviral	HIV fusion	HIV Attachment inhibitor	Phase I
NCGC00263197	01	BMS-5	Cell Signaling	Serine/Threonine Kinase	LIMK	LIMK1/LIMK2 inhibitor	Preclinical
NCGC00229512	04	BMS-509744	Cell Signaling	Tyrosine Kinase	ITK	ITK inhibitor	Preclinical
NCGC00346460	02	BMS-536924	Cell Signaling	Tyrosine Kinase	IGF1R	IGF-1R inhibitor	Preclinical
NCGC00346512	01	BMS-707035	Antimicrobial	Antiviral	HIV integrase	HIV Integrase inhibitors	Phase II
NCGC00346453	01	BMS-754807	Cell Signaling	Tyrosine Kinase	IGF1R	IGF-1R inhibitor	Phase II
NCGC00263157	01	BMS-777607	Cell Signaling	Tyrosine Kinase	MET	HGFR (MET; c-Met) inhibitor	Phase II
NCGC00263176	01	BMS-794833	Cell Signaling	Tyrosine Kinase	VEGFR	VEGFR-2 inhibitor	Preclinical
NCGC00345798	01	BMS-911543	Cell Signaling	Tyrosine Kinase	JAK	Jak2 inhibitor	Phase I/II
NCGC00242506	02	Bortezomib	Physiological Homeostasis	Proteasome	PSMD1	Proteasome inhibitor	Approved
NCGC00241107	03	Bosutinib	Cell Signaling	Tyrosine Kinase	BRC-ABL	Bcr-Abl inhibitor	Approved
NCGC00345808	01	BP-1-102	Transcriptional Regulation	Signal Sensing Transcription Factor	STAT3	STAT-3 inhibitor	Preclinical
NCGC00263160	01	Brivanib	Cell Signaling	Tyrosine Kinase	VEGFR	VEGFR-2,3/FGFR1,2,3 inhibitor	Phase II
NCGC00093656	03	Brivudine	Antimicrobial	Antiviral	Reverse Transcriptase	Reverse Transcriptase inhibitor	Approved
NCGC00015173	02	BRL-15572	Cell Surface Protein	G-Coupled Protein Receptor	G-i/o Coupled	5-HT1D Receptor Antagonist	Preclinical
NCGC00178520	05	Bromhexine hydrochloride	Other	Other	0	Mucolytic Agent	Approved
NCGC00346553	01	BS-181	Cell Signaling	Cyclin-dependent Kinase	CDK	CDK7 inhibitor	Preclinical
NCGC00345852	01	BS-194	Cell Signaling	Cyclin-dependent Kinase	CDK	CDK1/2/5/9 inhibitor	Preclinical
NCGC00263270	01	BTM-2C-dimer allyl oxime	Antimicrobial	Antimalarial	Artemisinin	artemesinin analogue	Preclinical
NCGC00263268	01	BTM-2C-dimer ketone	Antimicrobial	Antimalarial	Artemisinin	artemesinin analogue	Preclinical
NCGC00346489	01	BTZ-10526043	Antimicrobial	Antiparasitic	Anti-tubercular agent	tuberculosis pathway inhibitor	Preclinical
NCGC00161834	01	Budesonide	Transcriptional Regulation	Nuclear Receptor Transcription Factor	GR	Glucocorticoid steroid	Approved
NCGC00016611	09	Bufexamac	Physiological Homeostasis	Immunosuppressants/Antiinflammatories	COX	non-steroidal antiinflammatory	Approved
NCGC00016831	04	Buflomedil hydrochloride	Cell Surface Protein	G-Coupled Protein Receptor	Multiple	vasodilator	Approved
NCGC00015149	15	Bumetanide	Cell Surface Protein	Ion Channel	Sodium channel	Loop Diuretics	Approved
NCGC00015122	09	Bupropion hydrochloride	Cell Surface Protein	Plasma Membrane Transporter	Reuptake	Dopamine Transporter (DAT) inhibitor	Approved
NCGC00090905	11	Busulfan	DNA Replication	DNA Alkylating Agent	DNA Alkylation	DNA Alkylating Agent	Approved
NCGC00015148	07	Buthionine sulphoximine	Metabolism	Metabolite Conversion	0	Glutathione synthesis inhibitor	Phase I
NCGC00179596	04	Butoconazole nitrate	Antimicrobial	Antifungal	Triazole	Antifungal Agent	Approved
NCGC00186628	01	Butylscopolamine bromide	Cell Surface Protein	G-Coupled Protein Receptor	Multiple	Muscarinic acetylcholine receptor Antagonists	Approved
NCGC00250386	02	BX-795	Cell Signaling	Serine/Threonine Kinase	IKK	IKK-epsilon inhibitor	Preclinical
NCGC00346687	01	BX-912	Cell Signaling	Serine/Threonine Kinase	PDK	Phosphoinositide Dependent Kinase (PDK) 1 inhibitors	Preclinical
NCGC00346717	01	BYL-719	Cell Signaling	PI3 Kinase	PI3K	PI3Kα inhibitor	Phase II
NCGC00262829	02	C-188-9	Transcriptional Regulation	Signal Sensing Transcription Factor	STAT3	STAT3 Expression inhibitors	Preclinical
NCGC00165772	02	C-75	Metabolism	Lipid Metabolism	Fatty acids	Fatty acid synthase inhibitor	Preclinical
NCGC00163431	03	CA-074 Me	Metabolism	Protease	0	Cathepsin B inhibitors	Preclinical
NCGC00345807	01	CAA0225	Metabolism	Protease	0	Cathepsin L inhibitors	Preclinical
NCGC00346704	01	Cabazitaxel	Cell Growth	Tubulin Polymerization	Tubulin depolymerization	Tubulin depolymerization inhibitor	Approved
NCGC00263164	01	Cabozantinib	Cell Signaling	Tyrosine Kinase	VEGFR	VEGFR-2 inhibitor	Phase III
NCGC00017364	14	Caffeic acid	Transcriptional Regulation	Nuclear Receptor Transcription Factor	PPAR	PPAR modulator	Preclinical
NCGC00015208	09	Caffeine	Other	Other	0	Chitinase inhibitors	Approved
NCGC00262603	01	CAL-101	Cell Signaling	PI3 Kinase	PI3K	PI3Kδ inhibitor	Approved
NCGC00161327	05	Calcitriol	Metabolism	Metabolites/Vitamins	VDR	Vitamin D Analog	Approved
NCGC00185071	02	Calcium folinate	Cell Growth	Antineoplastic	Folate Analog	Antineoplastic Enhancing Agents	Approved
NCGC00344507	02	Calhex-231	Cell Surface Protein	Ion Channel	Calcium channel	Calcium-Sensing Receptor (CaSR) Agonists	Preclinical
NCGC00344505	01	Calindol	Cell Surface Protein	Ion Channel	Calcium channel	Calcium-Sensing Receptor (CaSR) Agonists	Approved
NCGC00015233	04	Calmidazolium chloride	Cell Signaling	Serine/Threonine Kinase	CaMKII	Calmodulin-Dependent Protein Kinase II inhibitors	Preclinical
NCGC00024594	01	Calpeptin	Physiological Homeostasis	Proteasome	PSMD1	Proteasome inhibitor	Preclinical
NCGC00167526	03	Camostat mesylate	Metabolism	Protease	0	Serine Protease inhibitor	Approved
NCGC00016994	16	Camptothecin	DNA Replication	Topoisomerase	Topoisomerase I	DNA Topoisomerase I inhibitors	Approved
NCGC00346691	01	Canagliflozin	Cell Surface Protein	Plasma Membrane Transporter	0	SGLT-2 inhibitor	Approved
NCGC00182713	01	Canertinib	Cell Signaling	Tyrosine Kinase	HER	EGFR (HER1; erbB1) inhibitor	Phase II
NCGC00095145	01	Cantharidin	Cell Signaling	Phosphatase	Tyrosine	PP-1 inhibitors, PP-2A inhibitors	Approved
NCGC00250393	01	CAP-232	Cell Surface Protein	G-Coupled Protein Receptor	G-i/o Coupled	Somatostatin srif2B (sst4) Agonist	Phase II
NCGC00164569	03	Capecitabine	DNA Replication	Antimetabolite	Pyrimidine Analog	Pyrimidine Antagonists	Approved
NCGC00017337	15	Capsaicin	Transcriptional Regulation	Signal Sensing Transcription Factor	NFKB	NF-kappaB Activation inhibitor	Approved
NCGC00167565	01	Carbazochrome sodium sulfonate	Other	Other	0	Hemostatics	Approved
NCGC00015185	04	Carbidopa	Metabolism	Metabolite Conversion	0	decarboxylase inhibitor	Approved
NCGC00263858	03	Carboplatin	DNA Replication	DNA Alkylating Agent	DNA Alkylation	DNA Alkylating Agent	Approved
NCGC00014926	03	Carboxyamidotriazole	Cell Surface Protein	Ion Channel	Calcium channel	Calcium Channel Blocker	Phase III
NCGC00165770	03	Cardiogenol	Cell Growth	Differentiation	Cardiomyogenic differentiation	cardiomyocytes differentiation initiator	Preclinical
NCGC00249613	03	Carfilzomib	Physiological Homeostasis	Proteasome	PSMD1	Proteasome inhibitor	Phase II
NCGC00015278	14	Carisoprodol	Physiological Homeostasis	Muscle Relaxant	0	Muscle relaxant	Approved
NCGC00095165	05	Carmofur	DNA Replication	Antimetabolite	Pyrimidine Analog	Pyrimidine Antagonists	Approved
NCGC00015204	08	Carmustine	DNA Replication	DNA Alkylating Agent	DNA Alkylation	DNA Alkylating Agent	Approved
NCGC00186046	02	Caroverine hydrochloride	Cell Surface Protein	Ion Channel	Glutamate receptor	AMPA Antagonist	Approved
NCGC00167832	04	Carvedilol	Cell Surface Protein	G-Coupled Protein Receptor	G-s Coupled	beta1-Adrenoceptor Antagonists	Approved
NCGC00347941	01	CASIN	Cell Signaling	GTPase	Rho family	Cdc42 inhibitor	Preclinical
NCGC00346625	01	CAY10505	Cell Signaling	PI3 Kinase	PI3K	PI3Kγ inhibitor	Preclinical
NCGC00263222	01	CAY10581	Metabolism	Metabolite Conversion	0	Indoleamine 2,3-dioxygenase (IDO) inhibitor	Preclinical
NCGC00263223	01	CAY10626	Cell Signaling	PI3 Kinase	PI3K	PI3Kα inhibitor	Preclinical
NCGC00345826	01	CC-401	Cell Signaling	Serine/Threonine Kinase	JNK	JNK inhibitor	Phase I
NCGC00161410	02	CCT-018159	Other	Chaperone	HSP90	Heat Shock Protein 90 (hsp90) inhibitor	Preclinical
NCGC00346621	01	CCT-128930	Cell Signaling	Serine/Threonine Kinase	AKT	PKB/Akt inhibitor	Preclinical
NCGC00346539	01	CCT-129202	Cell Signaling	Aurora Kinase	AURK	Aurora Kinase inhibitor	Preclinical
NCGC00346676	01	CCT-137690	Cell Signaling	Aurora Kinase	AURK	Aurora-A/B/C Kinase inhibitor	Preclinical
NCGC00346436	01	CCT-241533	Cell Signaling	Cyclin-dependent Kinase	CHEK	Checkpoint Kinase 2 (Chk2) inhibitors	Preclinical
NCGC00250389	01	CDIBA	Metabolism	Phosphodiesterase	PLCG1	Phospholipase C inhibitor	Preclinical
NCGC00346952	01	Cdk4/6 Inhibitor IV	Cell Signaling	Cyclin-dependent Kinase	CDK	CDK4/6 inhibitor	Preclinical
NCGC00346946	01	CDK9 inhibitor	Cell Signaling	Cyclin-dependent Kinase	CDK	CDK 9 inhibitor	Preclinical
NCGC00263097	01	Cediranib	Cell Signaling	Tyrosine Kinase	VEGFR	VEGFR-1/2/3 inhibitor	Phase III
NCGC00022612	10	Cefaclor	Antimicrobial	Antibacterial	Cephalosporin	Cephalosporin antibiotic	Approved
NCGC00178499	03	Cefdinir	Antimicrobial	Antibacterial	Cephalosporin	Cephalosporin antibiotic	Approved
NCGC00346562	01	Cefditoren pivoxil	Antimicrobial	Antibacterial	Cephalosporin	Cephalosporin antibiotic	Approved
NCGC00017156	01	Cefoperazone sodium	Antimicrobial	Antibacterial	Cephalosporin	Cephalosporin antibiotic	Approved
NCGC00346516	01	Cefoselis sulfate	Antimicrobial	Antibacterial	Beta-lactam	Antibiotic	Approved
NCGC00159513	02	Cefprozil	Antimicrobial	Antibacterial	Cephalosporin	Cephalosporin antibiotic	Approved
NCGC00167978	02	Ceftiofur hydrochloride	Antimicrobial	Antibacterial	Cephalosporin	Cephalosporin antibiotic	Preclinical
NCGC00091455	08	Celecoxib	Physiological Homeostasis	Immunosuppressants/Antiinflammatories	COX	Cyclooxygenase-2 inhibitor	Approved
NCGC00345854	01	CEP-33779	Cell Signaling	Tyrosine Kinase	JAK	Jak2 inhibitor	Preclinical
NCGC00093706	05	Cephalexin	Antimicrobial	Antibacterial	Cephalosporin	Cephalosporin antibiotic	Approved
NCGC00346661	01	Cephalomannine	Cell Growth	Tubulin Polymerization	Tubulin depolymerization	Tubulin depolymerization inhibitor	Preclinical
NCGC00183036	02	Cephradine	Antimicrobial	Antibacterial	Cephalosporin	Cephalosporin antibiotic	Approved
NCGC00163492	04	Cerulenin	Metabolism	Lipid Metabolism	Fatty acids	Fatty acid synthase inhibitor	Preclinical
NCGC00167781	07	Cetirizine hydrochloride	Cell Surface Protein	G-Coupled Protein Receptor	G-q/11 Coupled	Histamine H1 Receptor Antagonists	Approved
NCGC00348107	01	c-FMS inhibitor	Cell Signaling	Tyrosine Kinase	FMS	CSF1R (c-FMS) inhibitor	Preclinical
NCGC00345857	01	CGI-1746	Cell Signaling	Tyrosine Kinase	BTK	BTK inhibitor	Preclinical
NCGC00346940	01	CGP-60474	Cell Signaling	Cyclin-dependent Kinase	CDK	CDK1/2 inhibitor	Preclinical
NCGC00024976	04	CGS-21680	Cell Surface Protein	G-Coupled Protein Receptor	G-s Coupled	Adenosine A2 Antagonist	Preclinical
NCGC00346650	01	CH-5132799	Cell Signaling	PI3 Kinase	PI3K	PI3Kα/β/γ inhibitor	Phase I
NCGC00346688	01	CH-5424802	Cell Signaling	Tyrosine Kinase	ALK	Anaplastic Lymphoma Kinase (ALK) inhibitor	Phase I/II
NCGC00015225	03	Chelerythrine chloride	Cell Growth	Regulators of Apoptosis	BCL-XL	Bcl-xL inhibitor	Preclinical
NCGC00142400	06	Chenodeoxycholic acid	Transcriptional Regulation	Nuclear Receptor Transcription Factor	FXR	Farnesoid X Receptor Agonist	Approved
NCGC00346626	01	CHIR-124	Cell Signaling	Cyclin-dependent Kinase	CHEK	Chk1 inhibitor	Preclinical
NCGC00250407	01	CHIR-265	Cell Signaling	Serine/Threonine Kinase	RAF	Raf kinase B/C inhibitor	Phase II
NCGC00015199	19	Chlorambucil	DNA Replication	DNA Alkylating Agent	DNA Alkylation	DNA Alkylating Agent	Approved
NCGC00091011	09	Chloramphenicol	Antimicrobial	Antibacterial	Chloramphenicol	Antibiotic	Preclinical
NCGC00159489	04	Chloramphenicol Palmitate	Antimicrobial	Antibacterial	Chloramphenicol	Antibiotic	Approved
NCGC00016246	12	Chlorhexidine	Metabolism	Protease	MMP	MMP inhibitor	Approved
NCGC00091835	09	Chlormethine	DNA Replication	DNA Alkylating Agent	DNA Alkylation	DNA Alkylating Agent	Approved
NCGC00015191	06	Chlormezanone	Cell Surface Protein	Ion Channel	GABA	GABA Modulators	Discontinued
NCGC00015256	13	Chloroquine	Antimicrobial	Antimalarial	Quinoline	antimalarial agents	Approved
NCGC00015242	12	Chlorothiazide	Cell Surface Protein	Ion Channel	Sodium channel	hypertension treatment	Approved
NCGC00095264	05	Chloroxine	Antimicrobial	Antibacterial	Quinoline	Antibacterial	Approved
NCGC00016364	03	Chlorphenamine maleate	Cell Surface Protein	G-Coupled Protein Receptor	G-q/11 Coupled	Histamine H1 Receptor Antagonists	Approved
NCGC00091823	05	Chrysophanol	Cell Signaling	Tyrosine Kinase	VEGFR	VEGFR-1/2 inhibitor	Preclinical
NCGC00017112	11	Ciclopirox	Antimicrobial	Antifungal	Allylamine	Antifungal Agent	Approved
NCGC00184994	03	Cidofovir	DNA Replication	DNA Polymerase	POLB	DNA Polymerase inhibitors	Approved
NCGC00347942	01	Cilliobrevin D	Cell Growth	Antineoplastic	Dynein	AAA+ ATPase Motor Cytoplasmic Dynein inhibitor	Preclinical
NCGC00167520	03	Cilomilast	Metabolism	Phosphodiesterase	PDE4A	Phosphodiesterase IIII (PDE4) inhibitor	Discontinued
NCGC00015207	11	Cilostazol	Metabolism	Phosphodiesterase	PDE3A	Phosphodiesterase III (PDE3) inhibitor	Approved
NCGC00181002	02	Cinacalcet hydrochloride	Cell Surface Protein	Ion Channel	Calcium channel	Calcium-Sensing Receptor (CaSR) Agonists	Approved
NCGC00346589	01	Cinchonidine	Antimicrobial	Antimalarial	Quinoline	Alkaloid	Preclinical
NCGC00346735	01	Cinchonine dihydrochloride	Cell Surface Protein	Efflux Transporter	MDR	P-Glycoprotein (MDR-1) inhibitor	Phase I
NCGC00164447	01	Ciprofibrate	Transcriptional Regulation	Nuclear Receptor Transcription Factor	PPAR	PPARalpha Agonist	Approved
NCGC00016959	07	Ciprofloxacin	Antimicrobial	Antibacterial	Quinolones	DNA Topoisomerase IV inhibitors	Approved
NCGC00262598	01	Cisatracurium besylate	Physiological Homeostasis	Muscle Relaxant	0	neuromuscular blocker	Approved
NCGC00090759	02	Cisplatin	DNA Replication	DNA Alkylating Agent	DNA Alkylation	DNA Alkylating Agent	Approved
NCGC00015267	09	Citalopram hydrobromide	Cell Surface Protein	Plasma Membrane Transporter	Reuptake	5-HT Reuptake inhibitor	Approved
NCGC00163107	06	CITCO	Transcriptional Regulation	Nuclear Receptor Transcription Factor	0	Constitutive androstane receptor agonist	Preclinical
NCGC00347910	01	CK59	Cell Signaling	Serine/Threonine Kinase	CaMKII	Calmodulin-Dependent Protein Kinase II inhibitors	Preclinical
NCGC00167801	01	CL 82198	Metabolism	Protease	MMP	MMP-13 inhibitor	Preclinical
NCGC00022567	08	Cladribine	Metabolism	Metabolite Conversion	0	Adenosine Deaminase inhibitor	Approved
NCGC00178054	05	Clarithromycin	Antimicrobial	Antibacterial	Macrolide	Macrolide Antibiotic	Approved
NCGC00016710	04	Clemastine fumarate	Cell Surface Protein	G-Coupled Protein Receptor	G-q/11 Coupled	Histamine H1 Receptor Antagonists	Approved
NCGC00253767	01	Clevudine	Antimicrobial	Antiviral	Reverse Transcriptase	Reverse Transcriptase inhibitor	Approved
NCGC00016752	02	Clindamycin hydrochloride	Antimicrobial	Antibacterial	Lincosamide	Antibacterial	Approved
NCGC00185773	02	Clindamycin palmitate	Antimicrobial	Antibacterial	Lincosamide	Antibacterial	Approved
NCGC00167453	02	Clinofibrate	Metabolism	Lipid Metabolism	Cholesterol	treatment of lipoprotein diseases	Approved
NCGC00023373	04	Clobetasol propionate	Transcriptional Regulation	Nuclear Receptor Transcription Factor	Corticosteroid	Corticosteroid	Approved
NCGC00164553	03	Clofarabine	DNA Replication	DNA Polymerase	POLB	DNA Polymerase inhibitors	Approved
NCGC00015257	06	Clofibrate	Transcriptional Regulation	Nuclear Receptor Transcription Factor	PPAR	PPARalpha Agonist	Approved
NCGC00164385	04	Clomifene citrate	Transcriptional Regulation	Nuclear Receptor Transcription Factor	ESR1	Selective Estrogen Receptor Modulators (SERM)	Approved
NCGC00015264	08	Clomipramine hydrochloride	Cell Surface Protein	Plasma Membrane Transporter	Serotonin	Serotonin Transporter (SERT) inhibitor	Approved
NCGC00015268	05	Clonidine	Cell Surface Protein	G-Coupled Protein Receptor	G-q/11 Coupled	alpha1-Adrenoceptor Agonists	Approved
NCGC00163329	04	Clopidogrel bisulfate	Cell Surface Protein	G-Coupled Protein Receptor	G-q/11 Coupled	P2Y12 (P2T) Antagonists	Approved
NCGC00182084	01	Clorsulon	Antimicrobial	Antiparasitic	Anti-trematodal	antiparasitic agent	Preclinical
NCGC00015251	14	Clotrimazole	Transcriptional Regulation	Steroid Biosynthesis	0	Lanosterol 14alpha-demethylase inhibitors	Approved
NCGC00015254	12	Clozapine	Cell Surface Protein	G-Coupled Protein Receptor	G-i/o Coupled	Dopamine D4 Antagonist	Approved
NCGC00247877	01	CNF-2024	Other	Chaperone	HSP90	Heat Shock Protein 90 (hsp90) inhibitor	Phase II
NCGC00346455	01	Cobimetinib	Cell Signaling	Dual Specific Kinase	MEK	Mek inhibitor	Phase III
NCGC00095322	03	Coenzyme Q10	Metabolism	Mitochondrial Modulator	0	mitochondrial electron transport	Approved
NCGC00025125	20	Colchicine	Cell Growth	Tubulin Polymerization	Tubulin polymerization	Tubulin polymerization inhibitor	Approved
NCGC00263098	03	Combretastatin A-4	Cell Growth	Tubulin Polymerization	Tubulin polymerization	Tubulin polymerization inhibitor	Phase III
NCGC00345786	01	Compound 7	Transcriptional Regulation	Histone Epigenetic Machinery	HDAC	Histone Deacetylase (HDAC) 6 inhibitor	Preclinical
NCGC00345881	02	Conivaptan hydrochloride	Cell Surface Protein	G-Coupled Protein Receptor	Multiple	Vasopressin (AVP) V1a/V2 Antagonists	Approved
NCGC00092360	01	Cordycepin	DNA Replication	Antimetabolite	Purine Analog	Purine Antagonist	Phase I/II
NCGC00021191	05	Cortisone acetate	Transcriptional Regulation	Nuclear Receptor Transcription Factor	GR	Glucocorticoid steroid	Approved
NCGC00242504	01	Cortivazol	Transcriptional Regulation	Nuclear Receptor Transcription Factor	GR	Glucocorticoid Receptor (GR) Agonist	Approved
NCGC00167740	01	Costunolide	DNA Replication	DNA Polymerase	TERT	Telomerase inhibitor	Preclinical
NCGC00263099	01	CP-466722	Cell Signaling	Serine/Threonine Kinase	ATM	ATM Kinase inhibitor	Preclinical
NCGC00346718	01	CP-673451	Cell Signaling	Tyrosine Kinase	PDGFR	PDGFR beta inhibitor	Preclinical
NCGC00263101	01	CP-724714	Cell Signaling	Tyrosine Kinase	HER	HER2 (erbB2) inhibitor	Phase I
NCGC00346646	01	CP-91149	Metabolism	Metabolite Conversion	0	Glycogen Phosphorylase a inhibitors	Preclinical
NCGC00263130	01	cPEPCK inhibitor	Metabolism	Metabolite Conversion	0	cPEPCK inhibitor	Preclinical
NCGC00263017	01	CPG-52364	Cell Signaling	Lipopolysaccharide Signaling	TLR	TLR 7, 8 and 9 antagonist	Preclinical
NCGC00344764	01	CPI-613	Metabolism	Metabolite Conversion	PDH	altered energy metabolism-directed (AEMD) compound	Phase I/II
NCGC00346658	01	Crenolanib	Cell Signaling	Tyrosine Kinase	PDGFR	PDGFR beta inhibitor	Phase II
NCGC00250400	01	Crizotinib	Cell Signaling	Tyrosine Kinase	MET	HGFR (MET; c-Met) inhibitor	Approved
NCGC00094571	07	Crotamiton	Antimicrobial	Antiparasitic	Scabicide	antipruritic	Approved
NCGC00163650	02	Cryptotanshinone	Transcriptional Regulation	Signal Sensing Transcription Factor	STAT3	STAT-3 inhibitor	Phase I
NCGC00346677	01	CT-98014	Cell Signaling	Dual Specific Kinase	GSK3	GSK-3 inhibitor	Preclinical
NCGC00250379	03	CT-99021	Cell Signaling	Dual Specific Kinase	GSK3	GSK-3 inhibitor	Preclinical
NCGC00014911	01	Cucurbitacin I	Cell Signaling	Tyrosine Kinase	JAK	Jak2 inhibitor	Preclinical
NCGC00263177	01	CUDC-101	Cell Signaling	Tyrosine Kinase	HER	EGFR (HER1; erbB1) inhibitor	Phase I
NCGC00346692	01	CUDC-907	Cell Signaling	PI3 Kinase	PI3K	PI3Kα/β/γ/δ inhibitor	Phase I
NCGC00017159	08	Curcumin	Transcriptional Regulation	Signal Sensing Transcription Factor	NFKB	NF-kappaB Activation inhibitor	Phase III
NCGC00346607	01	Curcumol	Metabolism	Mitochondrial Modulator	0	mitochondrial modulator	Preclinical
NCGC00263126	01	Cutamesine hydrochloride	Cell Surface Protein	Other Receptor	SIGMAR1	sigma1 Receptor Agonist	Phase II
NCGC00345800	01	CVT-6883	Cell Surface Protein	G-Coupled Protein Receptor	G-s Coupled	Adenosine A2B Antagonists	Phase I
NCGC00346627	01	CX-5461	Transcriptional Regulation	RNA Polymerase	POLR2A	RNA Polymerase inhibitor	Preclinical
NCGC00346935	01	CX-6258	Cell Signaling	Serine/Threonine Kinase	PIM	Pim 1/2/3 Kinase inhibitor	Preclinical
NCGC00017254	02	Cyanein	Metabolism	Metabolite Conversion	0	Golgi-Specific Brefeldin A-Resistance Guanine Nucleotide Exchange Factor 1 (GBF1) inhibitors	Preclinical
NCGC00263204	01	CYC-116	Cell Signaling	Aurora Kinase	AURK	Aurora-A/B/C Kinase inhibitor	Phase II
NCGC00013841	08	Cyclobenzaprine hydrochloride	Cell Surface Protein	G-Coupled Protein Receptor	G-q/11 Coupled	5-HT2A Antagonists	Approved
NCGC00346726	01	Cyclocytidine HCl	Antimicrobial	Antiviral	Pyrimidine Analog	antiviral	Approved
NCGC00017363	10	cycloheximide	Cell Signaling	Dual Specific Kinase	GSK3	Glycogen Synthase Kinase 3 beta (GSK-3beta; tau Protein Kinase I) inhibitor	Approved
NCGC00163474	05	Cyclopamine	Cell Signaling	Hedgehog Signaling	SMO	Smo Receptor Antagonist	Preclinical
NCGC00015209	12	Cyclophosphamide	DNA Replication	DNA Alkylating Agent	DNA Alkylation	BCL2/LGALS1 Expression inhibitor	Approved
NCGC00093704	11	Cyclosporine A	Physiological Homeostasis	Immunosuppressants/Antiinflammatories	Calcineurin	immunosuppressant	Approved
NCGC00346606	01	Cyclovirobuxin D	Cell Surface Protein	Ion Channel	K/ATP	acute myocardial ischemia drug	Approved
NCGC00344512	01	Cyprodime	Cell Surface Protein	G-Coupled Protein Receptor	G-i/o Coupled	Opioid receptor antagonist	Preclinical
NCGC00015252	13	Cyproheptadine hydrochloride	Cell Surface Protein	G-Coupled Protein Receptor	G-q/11 Coupled	Histamine H1 Receptor Antagonists	Approved
NCGC00091032	08	Cyproterone acetate	Transcriptional Regulation	Nuclear Receptor Transcription Factor	AR	Androgen Receptor Antagonist	Approved
NCGC00244257	01	CYT387	Cell Signaling	Tyrosine Kinase	JAK	Jak1/2 inhibitor	Phase II
NCGC00093356	08	Cytarabine	DNA Replication	DNA Polymerase	POLB	DNA Polymerase inhibitors	Approved
NCGC00142483	02	Cytidine	Metabolism	Metabolites/Vitamins	0	nucleoside	Preclinical
NCGC00016463	02	Cytisine	Cell Surface Protein	G-Coupled Protein Receptor	G-i/o Coupled	Nicotinic alpha3beta4 Partial Agonists	Approved
NCGC00346447	01	D-106669	Cell Signaling	PI3 Kinase	PI3K	PI3Kα inhibitor	Preclinical
NCGC00345018	01	D-159687	Metabolism	Phosphodiesterase	PDE4A	Phosphodiesterase IIII D (PDE4D) inhibitor	Preclinical
NCGC00242498	03	D-4476	Cell Signaling	Serine/Threonine Kinase	Casein Kinase	Casein Kinase I (CK1) inhibitor	Preclinical
NCGC00092289	01	DA-3003-1	Cell Signaling	Phosphatase	Dual Specific	Cell Division Cycle CDC25 Phosphatase inhibitor	Preclinical
NCGC00346575	01	Dabigatran	Metabolism	Protease	Thrombin	Thrombin inhibitors	Phase III
NCGC00346716	01	Dabrafenib	Cell Signaling	Serine/Threonine Kinase	BRAF	Raf kinase B inhibitor	Approved
NCGC00091861	06	Dacarbazine	DNA Replication	DNA Alkylating Agent	DNA Alkylation	DNA Alkylating Agent	Approved
NCGC00345539	02	Dacinostat	Transcriptional Regulation	Histone Epigenetic Machinery	HDAC	HDAC inhibitor	Discontinued
NCGC00346533	01	Daclatasvir dihydrochloride	Antimicrobial	Antiviral	HCV NS5A	HCV NS5A inhibitors	Phase III
NCGC00263185	01	Dacomitinib	Cell Signaling	Tyrosine Kinase	HER	EGFR (HER1; erbB1) inhibitor	Phase III
NCGC00163532	01	Daidzin	Metabolism	Metabolite Conversion	ADH	Alcohol Dehydrogenase inhibitor	Preclinical
NCGC00263083	01	Dalcetrapib	Metabolism	Lipid Metabolism	Cholesterol	Cholesteryl Ester Transfer Protein (CETP) inhibitor	Phase III
NCGC00091281	07	Daminozide	Transcriptional Regulation	Histone Epigenetic Machinery	KDM	KDM2/7 Histone Demethylases inhibitor	Preclinical
NCGC00346498	01	Danoprevir	Antimicrobial	Antiviral	HCV Protease	HCV Protease inhibitor	Phase II
NCGC00263203	02	Danusertib	Cell Signaling	Aurora Kinase	AURK	Aurora-A/B/C Kinase inhibitor	Phase II
NCGC00250402	01	Dapagliflozin	Cell Surface Protein	Plasma Membrane Transporter	0	SGLT-2 inhibitor	Approved
NCGC00015349	06	Daphnetin	Antimicrobial	Antimalarial	Pan-protein Kinase	antimalarial agents	Preclinical
NCGC00182868	02	Daporinad	Metabolism	Metabolite Conversion	0	NMPRTase inhibitor	Phase II
NCGC00253658	02	Dapoxetine hydrochloride	Cell Surface Protein	Plasma Membrane Transporter	Serotonin	Serotonin Transporter (SERT) inhibitor	Approved
NCGC00346517	01	Daptomycin	Antimicrobial	Antibacterial	Peptide	Lipopeptide Antibiotic	Approved
NCGC00168773	01	Darunavir	Antimicrobial	Antiviral	HIV protease	HIV Protease inhibitors	Approved
NCGC00181129	05	Dasatinib	Cell Signaling	Tyrosine Kinase	BRC-ABL	Bcr-Abl inhibitor	Approved
NCGC00024246	13	Daunorubicin	DNA Replication	Topoisomerase	Topoisomerase II	Antineoplastic Antibiotics	Approved
NCGC00263172	01	DCC-2036	Cell Signaling	Tyrosine Kinase	BRC-ABL	Bcr-Abl inhibitor	Phase II
NCGC00016306	07	D-Cycloserine	Cell Surface Protein	Ion Channel	Glutamate receptor	NMDA partial agonist	Approved
NCGC00263016	01	DE-096	Cell Surface Protein	Ion Channel	Vanilloid receptor	TRPV4 Antagonist	Preclinical
NCGC00242505	01	Deacetyl cortivazol	Transcriptional Regulation	Nuclear Receptor Transcription Factor	GR	Glucocorticoid Receptor (GR) Agonist	Preclinical
NCGC00166088	05	Decitabine	Transcriptional Regulation	DNA Epigenetic Machinery	DNA Methyltransferase	DNA Methyltransferase (DNMT) inhibitor	Approved
NCGC00181754	01	Deferasirox	Other	Metal Chelator	0	Iron Chelator	Approved
NCGC00263521	02	Deflazacort	Transcriptional Regulation	Nuclear Receptor Transcription Factor	Corticosteroid	Corticosteroid	Approved
NCGC00263102	01	Degrasyn	Cell Signaling	Tyrosine Kinase	JAK	Jak2 inhibitor	Preclinical
NCGC00025288	03	Deguelin	Cell Signaling	PI3 Kinase	PI3K	PI3Kα/β/γ/δ inhibitor	Preclinical
NCGC00093802	08	Dehydroepiandrosterone	Transcriptional Regulation	Nuclear Receptor Transcription Factor	0	Steroid hormone	Phase II/III
NCGC00346469	01	Delanzomib	Physiological Homeostasis	Proteasome	PSMD1	Proteasome inhibitor	Phase II
NCGC00166035	02	Demecolcine	Cell Growth	Tubulin Polymerization	Tubulin polymerization	Tubulin polymerization inhibitor	Approved
NCGC00274065	01	Desonide	Transcriptional Regulation	Nuclear Receptor Transcription Factor	Corticosteroid	Corticosteroid	Approved
NCGC00091019	08	Dexamethasone	Transcriptional Regulation	Nuclear Receptor Transcription Factor	0	Antiinflammatory	Approved
NCGC00263544	02	Dexrazoxane hydrochloride	DNA Replication	Topoisomerase	Topoisomerase II	DNA Topoisomerase II inhibitors	Approved
NCGC00168041	01	Dextromethorphan hydrobromide	Cell Surface Protein	Ion Channel	Glutamate receptor	NMDA Antagonist	Approved
NCGC00168785	02	Diclazuril	Antimicrobial	Antiparasitic	Anti-coccioidal	antiprotozoal agent	Phase III
NCGC00021336	09	Diclofenac sodium	Physiological Homeostasis	Immunosuppressants/Antiinflammatories	COX	Cyclooxygenase-1/2/3 inhibitor	Approved
NCGC00016371	05	Diclofenamide	Physiological Homeostasis	Antiglaucoma	Carbonic anyhydrase	Carbonic Anhydrase Type inhibitor	Approved
NCGC00346439	01	Diclofensine	Cell Surface Protein	Plasma Membrane Transporter	Reuptake	Dopamine Transporter (DAT) inhibitor	Approved
NCGC00090691	03	Didanosine	Antimicrobial	Antiviral	Reverse Transcriptase	Reverse Transcriptase inhibitor	Approved
NCGC00018153	09	Dienestrol	Transcriptional Regulation	Nuclear Receptor Transcription Factor	ESR1	Estrogen Receptor (ER) Agonist	Approved
NCGC00346502	01	Dienogest	Transcriptional Regulation	Nuclear Receptor Transcription Factor	PGR	Synthetic progesterone	Approved
NCGC00090749	11	Diethylstilbestrol	Transcriptional Regulation	Nuclear Receptor Transcription Factor	ESR1	Estrogen Receptor (ER) Agonist	Approved
NCGC00090797	11	Digoxin	Transcriptional Regulation	Nuclear Receptor Transcription Factor	0	Steroid	Approved
NCGC00346604	01	Dihydromyricetin	Cell Surface Protein	Ion Channel	GABA	GABA(A) BZ Site Receptor Modulator	Preclinical
NCGC00095348	07	Diindolylmethane	Transcriptional Regulation	Nuclear Receptor Transcription Factor	AR	Androgen Receptor Antagonist	Phase III
NCGC00015332	04	Diltiazem hydrochloride	Cell Surface Protein	Ion Channel	Calcium channel	L-type Ca2+ channel blocker	Approved
NCGC00346639	01	Dimethyl fumarate	Transcriptional Regulation	Signal Sensing Transcription Factor	NFKB	NFkappaB-inducing kinase inhibitor	Preclinical
NCGC00346656	01	Dinaciclib	Cell Signaling	Cyclin-dependent Kinase	CDK	CDK1/2/5/9 inhibitor	Phase III
NCGC00346600	01	Dioscin	Metabolism	Protease	0	peroxiredoxins (PRDX) 1/6	Preclinical
NCGC00160163	01	Diosgenin	Physiological Homeostasis	Immunosuppressants/Antiinflammatories	COX	Cyclooxygenase up-regulator	Preclinical
NCGC00344564	02	Diosmin	Transcriptional Regulation	Nuclear Receptor Transcription Factor	AHR	Aryl Hydrocarbon Receptor (AhR) Agonists	Approved
NCGC00015335	11	Diphenhydramine hydrochloride	Cell Surface Protein	G-Coupled Protein Receptor	G-q/11 Coupled	Histamine H1 Receptor Antagonists	Approved
NCGC00015385	12	Dipyridamole	Metabolism	Phosphodiesterase	PDE5A	Phosphodiesterase III/V (PDE5) inhibitor	Approved
NCGC00346613	01	Disufenton sodium	Physiological Homeostasis	Free Radical Regulation	ROS	Free Radical Scavenger	Phase III
NCGC00016000	10	Disulfiram	Metabolism	Metabolite Conversion	ADH	Aldehyde Dehydrogenase (ALDH2) inhibitors	Approved
NCGC00263224	01	D-NMAPPD	Metabolism	Lipid Metabolism	Sphingolipid	ceramidase inhibitor	Preclinical
NCGC00015321	04	Dobutamine hydrochloride	Cell Surface Protein	G-Coupled Protein Receptor	G-s Coupled	beta1-Adrenoceptor Antagonists	Approved
NCGC00181306	03	Docetaxel	Cell Growth	Tubulin Polymerization	Tubulin depolymerization	Tubulin depolymerization inhibitor	Approved
NCGC00159370	05	Docosanol	Antimicrobial	Antiviral	Anti-hsv	Anti-Herpes Simplex Virus Drug	Approved
NCGC00164549	01	Dofetilide	Cell Surface Protein	Ion Channel	Potassium channel	K(V)11.1 (erg1) Channel Blocker	Approved
NCGC00346629	01	Dolutegravir	Antimicrobial	Antiviral	HIV integrase	HIV Integrase inhibitors	Approved
NCGC00014670	16	Domperidone	Cell Surface Protein	G-Coupled Protein Receptor	Multiple	Dopamine Receptor Antagonist	Approved
NCGC00015519	09	Dopamine HCl	Cell Surface Protein	G-Coupled Protein Receptor	Multiple	neurotransmitter	Preclinical
NCGC00241104	01	Doramapimod	Cell Signaling	Serine/Threonine Kinase	p38 MAPK	p38 MAPK inhibitor	Phase II
NCGC00167485	02	Doripenem	Antimicrobial	Antibacterial	Carbopenem	Carbapenem Antibiotic	Approved
NCGC00165869	03	Dorsomorphin	Cell Signaling	Serine/Threonine Kinase	TGF-b	TGF-bR1 (ALK5) inhibitor	Preclinical
NCGC00179244	04	Dorzolamide hydrochloride	Physiological Homeostasis	Antiglaucoma	Carbonic anyhydrase	Carbonic Anhydrase Type II inhibitors	Approved
NCGC00346971	01	Double JS-K	Physiological Homeostasis	Nitric Oxide Regulation	NO	nitric oxide donors	Preclinical
NCGC00249685	02	Dovitinib	Cell Signaling	Tyrosine Kinase	FGFR	FGFR inhibitor	Phase III
NCGC00018158	08	Doxazosin mesylate	Cell Surface Protein	G-Coupled Protein Receptor	G-q/11 Coupled	alpha1-Adrenoceptor Antagonists	Approved
NCGC00182058	03	Doxercalciferol	Metabolism	Metabolites/Vitamins	VDR	Vitamin D Analog	Approved
NCGC00093926	04	Doxifluridine	DNA Replication	Antimetabolite	Pyrimidine Analog	thymidylate synthase inhibitor	Approved
NCGC00024415	39	Doxorubicin	DNA Replication	Topoisomerase	Topoisomerase II	DNA Topoisomerase II inhibitors	Approved
NCGC00161602	05	Doxycycline	Metabolism	Protease	MMP	Matrix Metalloproteinase inhibitors	Approved
NCGC00188863	01	Dronedarone hydrochloride	Cell Surface Protein	G-Coupled Protein Receptor	Multiple	alpha,beta-Adrenoceptor Antagonists	Approved
NCGC00164590	03	Drospirenone	Transcriptional Regulation	Nuclear Receptor Transcription Factor	PGR	Synthetic progesterone	Approved
NCGC00087387	03	Droxinostat	Transcriptional Regulation	Histone Epigenetic Machinery	HDAC	Histone Deacetylase (HDAC) 3/6/8 inhibitor	Preclinical
NCGC00164559	04	Duloxetine hydrochloride	Cell Surface Protein	Plasma Membrane Transporter	Serotonin	Serotonin Transporter (SERT) inhibitor	Approved
NCGC00263522	02	Dutasteride	Transcriptional Regulation	Nuclear Receptor Transcription Factor	0	Steroid 5alpha-Reductase inhibitors	Approved
NCGC00018099	10	Dyphylline	Cell Surface Protein	G-Coupled Protein Receptor	Multiple	Xanthine Derivative- adenosine receptor antagonist	Approved
NCGC00346938	01	E5555	Metabolism	Protease	Thrombin	Thrombin inhibitors	Discontinued
NCGC00346494	01	E-7010	Cell Growth	Tubulin Polymerization	Tubulin polymerization	Tubulin polymerization inhibitor	Phase II
NCGC00024631	01	EBPC	Metabolism	Metabolite Conversion	0	Aldose Reductase inhibitor	Preclinical
NCGC00163547	02	Ecdysone	Transcriptional Regulation	Nuclear Receptor Transcription Factor	0	Steroid prohormone	Preclinical
NCGC00163548	02	Echinomycin	Antimicrobial	Antibacterial	Peptide	Antineoplastic Antibiotics	Phase II
NCGC00018258	09	Econazole nitrate	Antimicrobial	Antifungal	Triazole	Antifungal Agent	Approved
NCGC00018218	03	Edaravone	Physiological Homeostasis	Free Radical Regulation	ROS	Free Radical Scavenger	Approved
NCGC00346884	01	Eeyarestatin I	Physiological Homeostasis	Proteasome	0	inhibitor of endoplasmic reticulum associated protein degradation	Preclinical
NCGC00159337	06	Efavirenz	Antimicrobial	Antiviral	Reverse Transcriptase	Reverse Transcriptase inhibitor	Approved
NCGC00015316	06	Eflornithine Hydrochloride	Metabolism	Metabolite Conversion	0	Ornithine Decarboxylase inhibitors	Approved
NCGC00188866	01	EHT 1864	Cell Signaling	GTPase	Rho family	Rac1 inhibitor	Preclinical
NCGC00263219	01	Elacridar	Cell Surface Protein	Efflux Transporter	MDR	P-Glycoprotein (MDR-1) inhibitor	Phase I
NCGC00162440	01	Elactocin	Antimicrobial	Antibacterial	Leptomycin	Antineoplastic Antibiotics	Phase I
NCGC00092329	01	Eliprodil	Cell Surface Protein	Ion Channel	Glutamate receptor	NMDA Antagonist	Phase III
NCGC00017245	12	Ellagic acid	Metabolism	Metabolite Conversion	0	Aldose Reductase inhibitor	Preclinical
NCGC00274067	01	Eltrombopag olamine	Cell Surface Protein	Other Receptor	JAK/STAT	Thrombopoietin Receptor (TpoR) Agonists	Approved
NCGC00346565	01	Elvitegravir	Antimicrobial	Antiviral	HIV integrase	HIV Integrase inhibitors	Phase I
NCGC00017248	10	Embelin	Cell Growth	Regulators of Apoptosis	XIAP	X-Chromosome-Linked inhibitor of Apoptosis Protein (XIAP) inhibitors	Preclinical
NCGC00345793	01	EMD-1214063	Cell Signaling	Tyrosine Kinase	MET	HGFR (MET; c-Met) inhibitor	Phase I
NCGC00024379	04	Emetine	Antimicrobial	Antiparasitic	Anti-protozoal	antiprotozoal agent	Approved
NCGC00015420	09	Emodin	Cell Signaling	Serine/Threonine Kinase	Casein Kinase	Casein Kinase II (CK2) inhibitor	Preclinical
NCGC00346477	01	Emricasan	Cell Growth	Regulators of Apoptosis	Caspase	Caspase inhibitors	Phase I/II
NCGC00346561	01	Emtricitabine	Antimicrobial	Antiviral	Reverse Transcriptase	Reverse Transcriptase inhibitor	Approved
NCGC00021569	08	Enalapril maleate	Physiological Homeostasis	Cardiovascular	ACE	Angiotensin-I Converting Enzyme inhibitor	Approved
NCGC00346806	01	Endoxifen	Cell Signaling	Serine/Threonine Kinase	PKC	PKC inhibitor	Phase I
NCGC00347303	01	Englerin A	Cell Signaling	Serine/Threonine Kinase	PKC	PKC Activator	Preclinical
NCGC00263178	01	ENMD-981693	Cell Signaling	Aurora Kinase	AURK	Aurora-A inhibitor	Phase II
NCGC00016927	10	Enoxacin	Antimicrobial	Antibacterial	Quinolone	Quinoline Antibiotic	Approved
NCGC00017244	05	Enoxolone	Transcriptional Regulation	Steroid Biosynthesis	0	15-hydroxyprostaglandin dehydrogenase inhibitor	Approved
NCGC00346720	01	Entecavir	DNA Replication	DNA Polymerase	POLB	DNA Polymerase inhibitors	Approved
NCGC00165833	04	Entinostat	Transcriptional Regulation	Histone Epigenetic Machinery	HDAC	HDAC1 inhibitor	Phase II
NCGC00238452	02	Enzastaurin	Cell Signaling	Serine/Threonine Kinase	PKC	PKCa, PKCb, PKCg inhbitor	Phase III
NCGC00346804	01	EO-1428	Cell Signaling	Serine/Threonine Kinase	p38 MAPK	p38 MAPK inhibitor	Preclinical
NCGC00164613	03	Epalrestat	Metabolism	Metabolite Conversion	0	Aldose Reductase inhibitor	Approved
NCGC00142615	03	Epinephrine	Cell Surface Protein	G-Coupled Protein Receptor	Multiple	alpha/beta-adrenoceptor agonist	Approved
NCGC00263918	04	Epirubicin hydrochloride	DNA Replication	Topoisomerase	Topoisomerase II	DNA Topoisomerase II inhibitors	Approved
NCGC00159559	01	Eplerenone	Transcriptional Regulation	Nuclear Receptor Transcription Factor	0	Mineralocorticoid Receptor (MR) Antagonist	Approved
NCGC00346505	01	Epothilone A	Cell Growth	Tubulin Polymerization	Tubulin depolymerization	Tubulin depolymerization inhibitor	Approved
NCGC00181131	02	Epothilone B	Cell Growth	Tubulin Polymerization	Tubulin depolymerization	Tubulin depolymerization inhibitor	Phase II
NCGC00345785	01	Eprosartan mesylate	Cell Surface Protein	G-Coupled Protein Receptor	G-q/11 Coupled	Angiotensin AT1 Antagonist	Approved
NCGC00185774	01	Erdosteine	Other	Other	0	Mucolytic Agent	Approved
NCGC00095486	03	Ergosterol	Transcriptional Regulation	Nuclear Receptor Transcription Factor	0	Sterol (fungal cell wall)	Preclinical
NCGC00164574	05	Erlotinib hydrochloride	Cell Signaling	Tyrosine Kinase	HER	EGFR (HER1; erbB1) inhibitor	Approved
NCGC00346557	01	Erteberel	Transcriptional Regulation	Nuclear Receptor Transcription Factor	ESR1	Estrogen Receptor (ER) beta Agonist	Phase II
NCGC00346559	01	Erythromycin	Transcriptional Regulation	Signal Sensing Transcription Factor	NFKB	NF-kappaB Activation inhibitor	Approved
NCGC00186013	01	Esomeprazole magnesium	Cell Surface Protein	Ion Channel	Proton pump	H+/K+-ATPase inhibitor	Approved
NCGC00345819	01	Estetrol	Transcriptional Regulation	Nuclear Receptor Transcription Factor	ESR1	Selective Estrogen Receptor Modulators (SERM)	Phase II
NCGC00091544	08	Estradiol	Transcriptional Regulation	Nuclear Receptor Transcription Factor	ESR1	Estrogen Receptor (ER) Agonist	Approved
NCGC00185756	01	Estramustine	DNA Replication	DNA Alkylating Agent	DNA Alkylation	DNA Alkylating Agent	Approved
NCGC00166111	04	Estriol	Transcriptional Regulation	Nuclear Receptor Transcription Factor	ESR1	Estrogen Receptor (ER) Agonist	Approved
NCGC00018176	04	Estrone	Transcriptional Regulation	Nuclear Receptor Transcription Factor	0	Steroid hormone	Preclinical
NCGC00091533	11	Ethinylestradiol	Transcriptional Regulation	Nuclear Receptor Transcription Factor	ESR1	Estrogen Receptor (ER) Agonist	Approved
NCGC00016497	08	Ethionamide	Antimicrobial	Antiparasitic	Anti-tubercular agent	Cell Wall Biosynthesis inhibitors	Approved
NCGC00095023	04	Ethisterone	Transcriptional Regulation	Nuclear Receptor Transcription Factor	PGR	Progestogen hormone	Approved
NCGC00015418	08	Ethosuximide	Cell Surface Protein	Ion Channel	Calcium channel	anti-epileptic drug	Approved
NCGC00015399	15	Etodolac	Physiological Homeostasis	Immunosuppressants/Antiinflammatories	COX	Cyclooxygenase-2 inhibitor	Approved
NCGC00025176	01	Etomidate	Cell Surface Protein	Ion Channel	GABA	GABAA Receptor Modulator	Approved
NCGC00179504	06	Etoposide	DNA Replication	Topoisomerase	Topoisomerase II	DNA Topoisomerase II inhibitors	Approved
NCGC00242507	01	Everolimus	Cell Signaling	Serine/Threonine Kinase	mTOR	mTOR inhibitor	Approved
NCGC00163553	02	Evodiamine	Cell Growth	Regulators of Apoptosis	0	Alkaloid	Preclinical
NCGC00242458	01	EX-527	Transcriptional Regulation	Histone Epigenetic Machinery	HDAC	Histone Deacetylase SIRT1 inhibitor	Phase I
NCGC00271596	04	Exemestane	Transcriptional Regulation	Steroid Biosynthesis	Aromatase	Aromatase inhibitor	Approved
NCGC00263221	01	Ezatiostat	Metabolism	Metabolite Conversion	0	Glutathione-s-transferase P1 (GSTP1) inhibitor	Phase II
NCGC00095134	03	Ezetimibe	Metabolism	Lipid Metabolism	Cholesterol	NPC1L1 inhibitor	Approved
NCGC00095133	04	Famciclovir	Antimicrobial	Antiviral	Purine Analog	antiviral	Approved
NCGC00018276	03	Famotidine	Cell Surface Protein	G-Coupled Protein Receptor	G-s Coupled	Histamine H2 Receptor Antagonists	Approved
NCGC00346951	01	Fascaplysin	Cell Signaling	Cyclin-dependent Kinase	CDK	CDK4/6 inhibitor	Preclinical
NCGC00263228	01	FASN BI	Metabolism	Lipid Metabolism	Fatty acids	Fatty acid synthase inhibitor	Preclinical
NCGC00263230	01	FASN MRK	Metabolism	Lipid Metabolism	Fatty acids	Fatty acid synthase inhibitor	Preclinical
NCGC00018100	02	Fasudil hydrochloride	Cell Signaling	Serine/Threonine Kinase	ROCK	ROCK inhibitor	Approved
NCGC00182059	02	Febuxostat	Metabolism	Metabolite Conversion	XDH	Xanthine Oxidase inhibitor	Approved
NCGC00015429	08	Felbamate	Cell Surface Protein	Ion Channel	GABA	GABAA Receptor Modulator	Approved
NCGC00016855	11	Fenbendazole	Antimicrobial	Antiparasitic	Benzimidazole	antiparasitic agent	Preclinical
NCGC00092384	04	Fenobam	Cell Surface Protein	G-Coupled Protein Receptor	G-q/11 Coupled	mgluR5 Antagonists	Phase II
NCGC00015437	16	Fenofibrate	Transcriptional Regulation	Nuclear Receptor Transcription Factor	PPAR	PPARalpha Agonist	Approved
NCGC00015444	04	Fenoldopam	Cell Surface Protein	G-Coupled Protein Receptor	G-s Coupled	Dopamine D1 Agonist	Approved
NCGC00090752	08	Fenretinide	Transcriptional Regulation	Nuclear Receptor Transcription Factor	RAR	RARbeta/gamma Agonist	Phase II
NCGC00253713	02	Fenticonazole nitrate	Antimicrobial	Antifungal	Triazole	Antifungal Agent	Approved
NCGC00346540	01	Fesoterodine fumarate	Cell Surface Protein	G-Coupled Protein Receptor	Multiple	Muscarinic Antagonists	Approved
NCGC00346527	01	FG-4592	Transcriptional Regulation	Signal Sensing Transcription Factor	HIF1A	Hypoxia-Inducible Factor Prolyl Hydroxylase inhibitors	Phase II/III
NCGC00093560	06	Finasteride	Transcriptional Regulation	Nuclear Receptor Transcription Factor	AR	Androgen Receptor Antagonist	Approved
NCGC00188399	03	Fingolimod hydrochloride	Cell Surface Protein	G-Coupled Protein Receptor	Multiple	Sphingosine Kinase 1 (SphK1) inhibitors	Approved
NCGC00017344	06	Fisetin	Transcriptional Regulation	Histone Epigenetic Machinery	HDAC	Histone Deacetylase/SIRT1 Activator	Preclinical
NCGC00163470	09	FK-506	Physiological Homeostasis	Immunosuppressants/Antiinflammatories	Calcineurin	Macrolide Antibiotic	Approved
NCGC00250401	01	Flavopiridol	Cell Signaling	Cyclin-dependent Kinase	CDK	CDK1/2/4/6/7/9 inhibitor	Phase III
NCGC00015443	06	Flecainide	Cell Surface Protein	Ion Channel	Sodium channel	Nav1.5 (Cardiac/SkMII) Sodium Channel Blockers	Approved
NCGC00167558	01	Fleroxacin	Antimicrobial	Antibacterial	Quinolone	Quinoline Antibiotic	Approved
NCGC00023722	07	Floxuridine	DNA Replication	Antimetabolite	Pyrimidine Analog	Pyrimidine Antagonists	Approved
NCGC00246966	03	Flubendazole	Antimicrobial	Antiparasitic	Benzimidazole	antiparasitic agent	Approved
NCGC00095089	11	Fluconazole	Antimicrobial	Antifungal	Triazole	Antifungal Agent	Approved
NCGC00016599	05	Flucytosine	DNA Replication	Antimetabolite	Pyrimidine Analog	Pyrimidine Antagonists	Approved
NCGC00182047	02	Fludarabine phosphate	DNA Replication	Antimetabolite	Purine Analog	Purine Antagonist	Approved
NCGC00015439	06	Flumazenil	Cell Surface Protein	Ion Channel	GABA	GABA(A) BZ Site Receptor Antagonists	Approved
NCGC00018102	06	Flunarizine hydrochloride	Cell Surface Protein	Ion Channel	Calcium channel	Calcium Channel Blocker	Approved
NCGC00094927	01	Flunisolide	Transcriptional Regulation	Nuclear Receptor Transcription Factor	Corticosteroid	Corticosteroid	Approved
NCGC00021301	04	Fluocinolone acetonide	Transcriptional Regulation	Nuclear Receptor Transcription Factor	GR	Glucocorticoid steroid	Approved
NCGC00022398	06	Fluocinonide	Transcriptional Regulation	Nuclear Receptor Transcription Factor	GR	Glucocorticoid steroid	Approved
NCGC00015442	16	Fluorouracil	DNA Replication	Antimetabolite	Pyrimidine Analog	Pyrimidine Antagonists	Approved
NCGC00015436	09	Fluphenazine hydrochloride	Cell Surface Protein	G-Coupled Protein Receptor	G-i/o Coupled	Dopamine D2 Antagonist	Approved
NCGC00015451	06	Flupirtine maleate	Cell Surface Protein	Ion Channel	Potassium channel	Voltage-Gated K(V) 7 (KCNQ) Channel Activator	Approved
NCGC00018157	11	Flurbiprofen	Physiological Homeostasis	Immunosuppressants/Antiinflammatories	COX	non-steroidal antiinflammatory	Approved
NCGC00015452	19	Flutamide	Transcriptional Regulation	Nuclear Receptor Transcription Factor	AR	Androgen Receptor Antagonist	Approved
NCGC00179308	05	Fluticasone propionate	Transcriptional Regulation	Nuclear Receptor Transcription Factor	Corticosteroid	Corticosteroid	Approved
NCGC00164604	03	Fluvastatin	Metabolism	Lipid Metabolism	Cholesterol	HMG-CoA Reductase inhibitors	Approved
NCGC00018193	06	Fluvoxamine maleate	Cell Surface Protein	Plasma Membrane Transporter	Reuptake	5-HT Reuptake inhibitor	Approved
NCGC00263239	02	FMK	Cell Signaling	Serine/Threonine Kinase	RSK	MAPKAP-K1 (RSK; p90Rsk) inhibitor	Preclinical
NCGC00015646	04	Fomepizole	Metabolism	Metabolite Conversion	ADH	Alcohol Dehydrogenase inhibitor	Approved
NCGC00263104	01	Foretinib	Cell Signaling	Tyrosine Kinase	VEGFR	VEGFR-2 inhibitor	Phase II
NCGC00164380	02	Formestane	Transcriptional Regulation	Steroid Biosynthesis	Aromatase	Aromatase inhibitor	Approved
NCGC00017269	06	Formononetin	Metabolism	Metabolite Conversion	MAO	MAO inhibitor	Preclinical
NCGC00346622	01	Fostamatinib disodium	Cell Signaling	Tyrosine Kinase	SYK	Syk Kinase inhibitor	Phase III
NCGC00346829	01	Fotemustine	DNA Replication	DNA Alkylating Agent	DNA Alkylation	DNA Alkylating Agent	Approved
NCGC00183912	01	FR-180204	Transcriptional Regulation	Nuclear Kinase	ERK	ERK 1/2 inhibitor	Preclinical
NCGC00164789	05	Fulvestrant	Transcriptional Regulation	Nuclear Receptor Transcription Factor	ESR1	Estrogen Receptor Antagonist	Approved
NCGC00094889	05	Fumalic acid	Physiological Homeostasis	Free Radical Regulation	Phenol	Free Radical Scavenger	Preclinical
NCGC00016241	11	Furosemide	Cell Surface Protein	Ion Channel	Sodium channel	Loop Diuretics	Approved
NCGC00015466	04	Gabapentin	Cell Surface Protein	Ion Channel	Calcium channel	Calcium Channels (Voltage-Gated) alpha2/delta-1/2 Subunit Ligand	Approved
NCGC00025297	01	Gabexate mesilate	Transcriptional Regulation	Signal Sensing Transcription Factor	NFKB	NF-kappaB Activation inhibitor	Approved
NCGC00017256	08	Galantamine hydrobromide	Metabolism	Metabolite Conversion	ACHE	Acetylcholinesterase inhibitors	Approved
NCGC00346711	01	Galeterone	Transcriptional Regulation	Nuclear Receptor Transcription Factor	AR	Selective Androgen Receptor Modulators (SARM)	Phase I/II
NCGC00015482	05	Gallamine triethiodide	Cell Surface Protein	G-Coupled Protein Receptor	G-i/o Coupled	Muscarinic M2 Antagonists	Approved
NCGC00015471	06	Ganciclovir	DNA Replication	DNA Polymerase	POLB	DNA Polymerase inhibitors	Approved
NCGC00345461	02	Gandotinib	Cell Signaling	Tyrosine Kinase	JAK	Jak2 inhibitor	Phase II
NCGC00346678	01	Ganetespib	Other	Chaperone	HSP90	Heat Shock Protein 90 (hsp90) inhibitor	Phase II/III
NCGC00014352	03	GANT61	Cell Signaling	Hedgehog Signaling	SHH	Hedgehog pathway inhibitor	Preclinical
NCGC00068236	08	Gatifloxacin	Antimicrobial	Antibacterial	Quinolones	DNA Topoisomerase IV inhibitors	Approved
NCGC00263106	01	Gavestinel sodium	Cell Surface Protein	Ion Channel	Glutamate receptor	NMDA Glycine-Site Antagonist	Phase III
NCGC00263107	01	GB 83	Cell Surface Protein	G-Coupled Protein Receptor	G-q/11 Coupled	PAR2 Antagonist	Preclinical
NCGC00015484	06	GBR-12935	Cell Surface Protein	Plasma Membrane Transporter	Reuptake	Dopamine Reuptake inhibitor	Preclinical
NCGC00346714	01	GDC-0068	Cell Signaling	Serine/Threonine Kinase	AKT	PKB/Akt inhibitor	Phase II
NCGC00346465	01	GDC-0349	Cell Signaling	Serine/Threonine Kinase	PIM	Pim-3 Kinase inhibitors, mTOR	Preclinical
NCGC00187482	03	GDC-0941	Cell Signaling	PI3 Kinase	PI3K	PI3Kα/β/γ/δ inhibitor	Phase I
NCGC00263109	02	GDC-0980	Cell Signaling	Serine/Threonine Kinase	mTOR	mTOR inhibitor	Phase II
NCGC00159455	04	Gefitinib	Cell Signaling	Tyrosine Kinase	HER	EGFR (HER1; erbB1) inhibitor	Approved
NCGC00346643	01	Geldanamycin	Other	Chaperone	HSP90	Heat Shock Protein 90 (hsp90) inhibitor	Preclinical
NCGC00168784	01	Gemcitabine	DNA Replication	Antimetabolite	Pyrimidine Analog	ribonucleotide reductase inhibitor	Approved
NCGC00016794	14	Gemfibrozil	Transcriptional Regulation	Nuclear Receptor Transcription Factor	PPAR	PPARalpha agonist	Approved
NCGC00186010	02	Genipin	Physiological Homeostasis	Free Radical Regulation	ROS	Free Radical Scavenger	Preclinical
NCGC00346663	01	Geniposidic acid	Other	Other	0	radioprotectant	Preclinical
NCGC00015479	20	Genistein	DNA Replication	Topoisomerase	Topoisomerase II	DNA Topoisomerase II inhibitors	Phase II
NCGC00346737	01	Genistin	Transcriptional Regulation	Nuclear Receptor Transcription Factor	0	Lipid lowering agents	Preclinical
NCGC00346609	01	Gentamycin sulfate	Antimicrobial	Antibacterial	Aminoglycoside	Antibiotic	Approved
NCGC00263565	02	Gestodene	Transcriptional Regulation	Nuclear Receptor Transcription Factor	PGR	Progestogen hormone	Phase II
NCGC00181011	01	Gimeracil	Metabolism	Metabolite Conversion	0	Dihydropyrimidine Dehydrogenase inhibitor	Approved
NCGC00346666	01	Ginkgolide A	Cell Surface Protein	Ion Channel	GABA	GABA(A) Receptor Antagonists	Preclinical
NCGC00025245	01	Ginkgolide B	Cell Surface Protein	Ion Channel	GABA	GABA(A) Receptor Antagonists	Phase III
NCGC00346743	01	Givinostat hydrochloride	Transcriptional Regulation	Histone Epigenetic Machinery	HDAC	Histone Deacetylase (HDAC) inhibitor	Phase II
NCGC00095107	10	Gliclazide	Cell Surface Protein	Ion Channel	Potassium channel	K(ATP) Channel Blockers	Approved
NCGC00016960	03	Glimepiride	Cell Surface Protein	Ion Channel	Potassium channel	K(ATP) Channel Blockers	Approved
NCGC00015462	12	Glipizide	Cell Surface Protein	Ion Channel	Potassium channel	K(ATP) Channel Blockers	Approved
NCGC00263232	01	GLS968	Metabolism	Metabolite Conversion	0	Glutaminase inhibitor	Preclinical
NCGC00346802	01	Glycyl-H-1152	Cell Signaling	Serine/Threonine Kinase	ROCK	ROCK II inhibitor	Preclinical
NCGC00183128	01	Glycyrrhizic acid	Metabolism	Protease	Thrombin	Thrombin inhibitors	Approved
NCGC00345816	01	GM-1489	Metabolism	Protease	MMP	MMP inhibitor	Preclinical
NCGC00345817	01	GM-6001	Metabolism	Protease	MMP	MMP inhibitor	Preclinical
NCGC00345782	01	GMX-1778	Cell Signaling	Serine/Threonine Kinase	IKK	IKK inhibitor	Phase I
NCGC00345851	01	GNE-477	Cell Signaling	PI3 Kinase	PI3K	PI3Kα inhibitor	Preclinical
NCGC00345837	01	GNE-490	Cell Signaling	PI3 Kinase	PI3K	PI3Kα/β/γ/δ inhibitor	Preclinical
NCGC00345838	01	GNE-493	Cell Signaling	PI3 Kinase	PI3K	PI3Kα/β/γ/δ inhibitor	Preclinical
NCGC00346808	01	GNF 2	Cell Signaling	Tyrosine Kinase	BRC-ABL	Bcr-Abl inhibitor	Preclinical
NCGC00346936	01	GNF-5837	Cell Signaling	Tyrosine Kinase	TRK	Tropomyosin Related Kinase A/B/C (TrkA/B/C) inhibitor	Preclinical
NCGC00163451	03	Gö-6976	Cell Signaling	Serine/Threonine Kinase	PKC	PKC inhibitor	Preclinical
NCGC00163505	03	Gö-6983	Cell Signaling	Serine/Threonine Kinase	PKC	PKC inhibitor	Preclinical
NCGC00345855	01	GPLG-0634	Cell Signaling	Tyrosine Kinase	JAK	Jak1 inhibitor	Preclinical
NCGC00025092	02	GR-159897	Cell Surface Protein	G-Coupled Protein Receptor	G-q/11 Coupled	Tachykinin NK2 Antagonist	Preclinical
NCGC00183873	01	Granisetron hydrochloride	Cell Surface Protein	Ion Channel	Ligand Gated	5-HT3 Antagonists	Approved
NCGC00167803	03	GSI-9	Metabolism	Protease	NOTCH	g-Secretase inhibitor	Preclinical
NCGC00250409	01	GSK-1016790A	Cell Surface Protein	Ion Channel	Vanilloid receptor	TRPV4 Agonist	Preclinical
NCGC00346648	01	GSK-1070916A	Cell Signaling	Aurora Kinase	AURK	Aurora-B/C inhibitor	Phase I
NCGC00347286	01	GSK126	Transcriptional Regulation	Histone Epigenetic Machinery	KMT	EZH2 Methyltransferase inhibitor	Preclinical
NCGC00346568	01	GSK-1292263A	Cell Surface Protein	G-Coupled Protein Receptor	G-s Coupled	Glucose-Dependent Insulinotropic Receptor (GDIR, GPR119) Agonists	Phase II
NCGC00346647	01	GSK-1838705A	Cell Signaling	Tyrosine Kinase	IGF1R	IGF-1R inhibitor	Preclinical
NCGC00253439	01	GSK-1904529A	Cell Signaling	Tyrosine Kinase	IGF1R	IGF-1R inhibitor	Preclinical
NCGC00263281	01	GSK-1995010	Metabolism	Lipid Metabolism	Fatty acids	FAS inhibitor	Preclinical
NCGC00250408	01	GSK-2126458	Cell Signaling	PI3 Kinase	PI3K	PI3Kα/β/γ/δ inhibitor	Phase I
NCGC00346836	01	GSK-2334470	Cell Signaling	Serine/Threonine Kinase	PDK	Phosphoinositide Dependent Kinase (PDK) 1 inhibitors	Preclinical
NCGC00345842	01	GSK-25	Cell Signaling	Serine/Threonine Kinase	ROCK	ROCK inhibitor	Preclinical
NCGC00346620	01	GSK-256066	Metabolism	Phosphodiesterase	PDE4A	Phosphodiesterase IIII (PDE4) inhibitor	Phase II
NCGC00345796	01	GSK-2636771	Cell Signaling	PI3 Kinase	PI3K	PI3Kβ inhibitor	Phase I/II
NCGC00241982	03	GSK-269962A	Cell Signaling	Serine/Threonine Kinase	ROCK	ROCK 1, ROCK 2 inhibitor	Preclinical
NCGC00345024	01	GSK3 Inhibitor	Cell Signaling	Dual Specific Kinase	GSK3	GSK-3 inhibitor	Preclinical
NCGC00263111	01	GSK-3787	Transcriptional Regulation	Nuclear Receptor Transcription Factor	PPAR	PPARdelta Antagonist	Preclinical
NCGC00161825	02	GSK-3965	Other	Other	0	ABCA1 Expression Enhancer	Preclinical
NCGC00242476	02	GSK-4112	Transcriptional Regulation	Nuclear Receptor Transcription Factor	0	Rev-erb alpha agonist	Preclinical
NCGC00346096	02	GSK429286A	Cell Signaling	Serine/Threonine Kinase	ROCK	ROCK 1, ROCK 2 inhibitor	Preclinical
NCGC00263112	01	GSK-461364A	Cell Signaling	Serine/Threonine Kinase	PLK1	Polo-like Kinase-1 (Plk-1) inhibitor	Phase I
NCGC00345173	01	GSK525768	Other	Other	0	0	Preclinical
NCGC00346509	01	GSK-615	Cell Signaling	PI3 Kinase	PI3K	PI3Kα/β/γ/δ inhibitor	Discontinued
NCGC00250410	01	GSK-650394	Cell Signaling	Serine/Threonine Kinase	SGK	serum- and glucocorticoid-regulated kinases (SGK1 and SGK2) inhibitor	Preclinical
NCGC00263181	01	GSK-690693	Cell Signaling	Serine/Threonine Kinase	AKT	Akt1/2/3 inhibitor	Phase I
NCGC00263229	01	GSK837149A	Metabolism	Lipid Metabolism	Fatty acids	Fatty acid synthase inhibitor	Preclinical
NCGC00346943	01	GSK-923295	Cell Growth	Antineoplastic	CENP	Centromere Associated Protein (CENP) inhibitors	Phase I
NCGC00347943	01	GSK-J1	Transcriptional Regulation	Histone Epigenetic Machinery	KDM	H3K27 Histone Demethylases UTX and JMJD3 inhibitor	Preclinical
NCGC00017394	08	G-Strophanthin	Cell Surface Protein	Ion Channel	Ionotrope	Na+/K+-ATPase inhibitors	Preclinical
NCGC00165782	02	GW 4869	Metabolism	Metabolite Conversion	0	Neutral Sphingomyelinase (N-SMase) inhibitor	Preclinical
NCGC00242217	04	GW 843682X	Cell Signaling	Serine/Threonine Kinase	PLK1	Polo-like Kinase-1 (Plk-1) inhibitor	Preclinical
NCGC00092344	05	GW-0742	Transcriptional Regulation	Nuclear Receptor Transcription Factor	PPAR	PPARgamma Agonists	Preclinical
NCGC00167739	03	GW-4064X	Transcriptional Regulation	Nuclear Receptor Transcription Factor	FXR	Farnesoid X Receptor Agonist	Preclinical
NCGC00161398	01	GW-441756	Cell Signaling	Tyrosine Kinase	TRK	Tropomyosin Related Kinase A (TrkA) inhibitor	Preclinical
NCGC00241455	01	GW-501516	Transcriptional Regulation	Nuclear Receptor Transcription Factor	PPAR	PPARdelta Agonist	Phase II
NCGC00015478	08	GW-5074	Cell Signaling	Serine/Threonine Kinase	RAF	Raf Kinase inhibitors	Preclinical
NCGC00165799	02	GW-6471	Transcriptional Regulation	Nuclear Receptor Transcription Factor	PPAR	PPARalpha Antagonist	Preclinical
NCGC00015480	13	GW-7647	Transcriptional Regulation	Nuclear Receptor Transcription Factor	PPAR	PPARalpha Agonist	Preclinical
NCGC00346679	01	GW-788388	Cell Signaling	Serine/Threonine Kinase	TGF-b	TGF-bR1 (ALK5) inhibitor	Preclinical
NCGC00346721	01	GW-791343	Cell Surface Protein	Ion Channel	Purinergic Signaling	P2X7 Receptor Antagonist	Preclinical
NCGC00167811	03	GW-9508	Cell Surface Protein	G-Coupled Protein Receptor	G-q/11 Coupled	Free Fatty Acid Receptor 1 Agonist	Preclinical
NCGC00015463	02	GYKI-52466	Cell Surface Protein	Ion Channel	Glutamate receptor	AMPA Antagonist	Preclinical
NCGC00263113	01	GYKI-53655	Cell Surface Protein	Ion Channel	Glutamate receptor	AMPA receptor antagonist	Preclinical
NCGC00162073	05	H-89	Cell Signaling	Serine/Threonine Kinase	AKT	PKB/Akt inhibitor	Preclinical
NCGC00025207	06	HA-14-1	Cell Growth	Regulators of Apoptosis	BCL-2	Bcl-2 inhibitor	Preclinical
NCGC00179250	04	Halofantrine	Antimicrobial	Antimalarial	Quinoline	antimalarial agents	Approved
NCGC00015500	10	Haloperidol	Cell Surface Protein	G-Coupled Protein Receptor	G-i/o Coupled	Dopamine D2 Antagonist	Approved
NCGC00016672	04	Halopyramine	Cell Surface Protein	G-Coupled Protein Receptor	G-q/11 Coupled	Histamine H1 Receptor Antagonists	Preclinical
NCGC00263214	01	HC-067047	Cell Surface Protein	Ion Channel	Vanilloid receptor	TRPV4 Antagonist	Preclinical
NCGC00095460	06	Hematoxylin	Other	Metal Chelator	0	Iron Chelator	Preclinical
NCGC00346542	01	Hesperadin	Cell Signaling	Aurora Kinase	AURK	Aurora Kinase inhibitor	Preclinical
NCGC00163540	03	Hesperetin	Physiological Homeostasis	Free Radical Regulation	Flavanoid	Lipid Lowering Agents	Preclinical
NCGC00094818	08	Hexestrol	Transcriptional Regulation	Steroid Biosynthesis	0	17-betahydroxysteroid dehydrogenase inhibitor	Approved
NCGC00347944	01	Hg-10-102-01	Cell Signaling	Serine/Threonine Kinase	0	Leucine-Rich Repeat Kinase 2 (LRRK2) inhibitors	Preclinical
NCGC00263084	02	Hh-Ag1.5	Cell Signaling	Hedgehog Signaling	SMO	Smoothened (Smo) receptor agonist	Preclinical
NCGC00015513	09	Histamine dihydrochloride	Cell Surface Protein	G-Coupled Protein Receptor	Multiple	Histamine Receptor Agonist	Approved
NCGC00014873	04	HLI-373989	Cell Growth	Regulators of Apoptosis	MDM2	MDM2 (hdm2) inhibitor	Preclinical
NCGC00346956	01	HMSL10015	Cell Signaling	Tyrosine Kinase	BRC-ABL	Bcr-Abl inhibitor	Preclinical
NCGC00346957	01	HMSL10016	Cell Signaling	Tyrosine Kinase	HER	EGFR (HER1; erbB1) inhibitor	Preclinical
NCGC00346958	01	HMSL10019	Cell Signaling	Tyrosine Kinase	LCK	Lck Kinase inhibitors	Preclinical
NCGC00346959	01	HMSL10038	Cell Signaling	Tyrosine Kinase	LCK	Lck Kinase inhibitors	Preclinical
NCGC00346960	01	HMSL10058	Cell Signaling	Serine/Threonine Kinase	JNK	JNK inhibitor	Preclinical
NCGC00346961	01	HMSL10076	Cell Signaling	Tyrosine Kinase	DDR1	discoidin domain receptor tyrosine kinase (DDR1)	Preclinical
NCGC00346962	01	HMSL10077	Cell Signaling	Tyrosine Kinase	BTK	BTK inhibitor	Preclinical
NCGC00346963	01	HMSL10083	Cell Signaling	Tyrosine Kinase	FMS	CSF1R (c-FMS) inhibitor	Preclinical
NCGC00346964	01	HMSL10084	Cell Signaling	Tyrosine Kinase	FLT	FLT3	Preclinical
NCGC00346965	01	HMSL10087	Cell Signaling	Tyrosine Kinase	FLT	FLT4	Preclinical
NCGC00346966	01	HMSL10088	DNA Replication	Nuclease	0	Receptor-interacting serine/threonine-protein kinase 1 (RIPK1)	Preclinical
NCGC00346967	01	HMSL10089	Cell Signaling	Serine/Threonine Kinase	CaMKII	Calmodulin-Dependent Protein Kinase I inhibitors	Preclinical
NCGC00163567	03	Honokiol	Transcriptional Regulation	Signal Sensing Transcription Factor	NFKB	NF-kappaB Activation Modulator	Preclinical
NCGC00160162	03	Hordenine	Antimicrobial	Antibacterial	Phenethylamine	Antibiotic properties	Preclinical
NCGC00346826	01	HPI-1	Cell Signaling	Hedgehog Signaling	SMO	Smoothened (Smo) Receptor Antagonist	Preclinical
NCGC00163246	01	Huperizine A	Metabolism	Metabolite Conversion	ACHE	Acetylcholinesterase inhibitors	Approved
NCGC00015501	07	Hydralazine hydrochloride	Physiological Homeostasis	Muscle Relaxant	0	Smooth Muscle Relaxant	Approved
NCGC00015508	17	Hydrochlorothiazide	Cell Surface Protein	Ion Channel	Sodium channel	hypertension treatment	Approved
NCGC00022848	06	Hydrocortisone	Transcriptional Regulation	Nuclear Receptor Transcription Factor	0	immunosuppressant	Approved
NCGC00346732	01	Hydroxocobalamin	Metabolism	Metabolites/Vitamins	0	Vitamin	Approved
NCGC00159483	03	Hydroxychloroquine sulfate	Antimicrobial	Antimalarial	Quinoline	Autophagy inhibitor	Approved
NCGC00091014	06	Hydroxyflutamide	Transcriptional Regulation	Nuclear Receptor Transcription Factor	AR	Androgen Receptor Antagonist	Preclinical
NCGC00015520	10	Hydroxyurea	Metabolism	Metabolite Conversion	0	Ribonucleoside-Diphosphate Reductase inhibitors	Approved
NCGC00264052	01	Hyodeoxycholic acid (HDCA)	DNA Replication	Antimetabolite	Bile acid	Antimetabolite	Preclinical
NCGC00183677	03	Hypothemycin	Cell Signaling	Dual Specific Kinase	MEK	Mek 1/2 inhibitor	Preclinical
NCGC00186037	01	Ibandronate sodium hydrate	Physiological Homeostasis	Osteoporosis	0	Treatment of Osteoporosis	Approved
NCGC00344588	01	I-BET151	Transcriptional Regulation	Histone Epigenetic Machinery	BRD4	Bromodomain-Containing Protein 4 (Brd4, HUNK1) inhibitor	Preclinical
NCGC00263621	02	I-BET762	Transcriptional Regulation	Histone Epigenetic Machinery	BRD4	Bromodomain-Containing Protein 4 (Brd4, HUNK1) inhibitor	Phase I/II
NCGC00015529	18	Ibuprofen lysine	Physiological Homeostasis	Immunosuppressants/Antiinflammatories	COX	Cyclooxygenase-1/2 inhibitor	Approved
NCGC00263115	01	Ibutamoren mesilate	Cell Surface Protein	G-Coupled Protein Receptor	G-s Coupled	Growth Hormone Secretagogue	Phase III
NCGC00181771	01	Ibutilide fumarate	Cell Surface Protein	Ion Channel	Potassium channel	K(ATP) Channel Blockers	Approved
NCGC00168114	03	IC-87114	Cell Signaling	PI3 Kinase	PI3K	PI3Kδ inhibitor	Preclinical
NCGC00346592	01	Icariin	Metabolism	Phosphodiesterase	PDE5A	Phosphodiesterase V (PDE5) inhibitor	Preclinical
NCGC00345813	01	Icaritin	Physiological Homeostasis	Osteoporosis	0	flavone	Phase I
NCGC00263116	01	ICG-001	Cell Signaling	Wnt Signaling	WNT	Wnt Signaling inhibitor	Preclinical
NCGC00024929	01	ICI-D7288	Cell Surface Protein	Ion Channel	Potassium channel	HCN [I(h)] Blockers	Phase II
NCGC00346949	01	ICRF-193	DNA Replication	Topoisomerase	Topoisomerase II	DNA Topoisomerase II inhibitors	Preclinical
NCGC00347945	01	ID-8	Other	Other	0	DYRK inhibitor	Preclinical
NCGC00093976	06	Idarubicin hydrochloride	DNA Replication	Topoisomerase	Topoisomerase II	DNA Topoisomerase II inhibitors	Approved
NCGC00345022	02	IDE-2	Cell Growth	Differentiation	Endodermal differentiation	lineage-specific differentiation enhancer	Preclinical
NCGC00160514	03	Idebenone	Physiological Homeostasis	Free Radical Regulation	ROS	Free Radical Scavenger	Approved
NCGC00263234	01	IDH-001	Metabolism	Metabolite Conversion	0	Isocitrate dehydrogenase inhibitor	Preclinical
NCGC00347946	01	IDH-C227	Metabolism	Metabolite Conversion	0	Isocitrate dehydrogenase inhibitor	Preclinical
NCGC00179673	04	Idoxuridine	Antimicrobial	Antiviral	Pyrimidine Analog	Anti-Herpes Simplex Virus Drug	Approved
NCGC00346822	01	Idronoxil	Metabolism	Lipid Metabolism	Sphingolipid	Sphingosine Kinase 1 (SphK1) inhibitors	Phase III
NCGC00179435	07	Ifomide	DNA Replication	DNA Alkylating Agent	DNA Alkylation	DNA Alkylating Agent	Approved
NCGC00167767	03	IKK16	Cell Signaling	Serine/Threonine Kinase	IKK	IKK1, IKK-2, IKK complex inhibitor	Preclinical
NCGC00347280	01	IKK-2 Inhibitor VIII	Cell Signaling	Serine/Threonine Kinase	IKK	IKK-2 (IKK-beta) inhibitor	Preclinical
NCGC00242056	02	IKK-3 Inhibitor IX	Cell Signaling	Serine/Threonine Kinase	IKK	IKK-3 inhibitor	Preclinical
NCGC00188864	01	Iloperidone	Cell Surface Protein	G-Coupled Protein Receptor	G-i/o Coupled	Dopamine D2 Antagonist	Approved
NCGC00159456	06	Imatinib	Cell Signaling	Tyrosine Kinase	BRC-ABL	Bcr-Abl inhibitor	Approved
NCGC00165811	03	IMD-0354	Cell Signaling	Serine/Threonine Kinase	IKK	IKK-2 inhibitor	Phase I
NCGC00181304	01	Imexon	Metabolism	Metabolite Conversion	0	Ribonucleoside-Diphosphate Reductase inhibitors	Phase II
NCGC00346434	01	Imipenem	Antimicrobial	Antibacterial	Carbopenem	Carbapenem Antibiotic	Approved
NCGC00070736	04	Imiquimod	Cell Signaling	Lipopolysaccharide Signaling	TLR	TLR 7 Receptor Antagonist	Approved
NCGC00346702	01	INCB-28060	Cell Signaling	Tyrosine Kinase	MET	HGFR (MET; c-Met) inhibitor	Phase II
NCGC00018172	08	Indapamide	Physiological Homeostasis	Antiglaucoma	Carbonic anyhydrase	Carbonic Anhydrase Type VII inhibitor	Approved
NCGC00160428	02	Indibulin	Cell Growth	Tubulin Polymerization	Tubulin polymerization	Tubulin polymerization inhibitor	Phase I/II
NCGC00159460	02	Indinavir	Antimicrobial	Antiviral	HIV protease	HIV Protease inhibitors	Approved
NCGC00346880	01	Indiplon	Cell Surface Protein	Ion Channel	GABA	GABAA Receptor Modulator	Phase III
NCGC00179302	02	Indirubin	Cell Signaling	Cyclin-dependent Kinase	CDK	CDK1/2/4/5 inhibitor	Preclinical
NCGC00015562	24	Indomethacin	Physiological Homeostasis	Immunosuppressants/Antiinflammatories	COX	non-steroidal antiinflammatory	Approved
NCGC00346842	01	Indoximod	Metabolism	Metabolite Conversion	0	Indoleamine 2,3-dioxygenase (IDO) inhibitor	Phase I/II
NCGC00345812	01	Ingenol mebutate	Cell Signaling	Serine/Threonine Kinase	PKC	PKC Activator	Approved
NCGC00263096	01	Iniparib	DNA Replication	DNA Repair	PARP	PARP-1 inhibitor	Phase III
NCGC00346654	01	INK-128	Cell Signaling	Serine/Threonine Kinase	mTOR	mTORC1/2 inhibitor	Phase I
NCGC00015034	02	INO-1001	DNA Replication	DNA Repair	PARP	PARP inhibitor	Phase II
NCGC00344625	02	IOX2	Transcriptional Regulation	Signal Sensing Transcription Factor	HIF1A	Hypoxia-Inducible Factor Prolyl Hydroxylase inhibitors	Preclinical
NCGC00186047	02	IPA-3	Cell Signaling	Serine/Threonine Kinase	PAK	p21-Activated Kinase 1 (PAK1) inhibitors	Preclinical
NCGC00263233	01	IPFK2	Metabolism	Metabolite Conversion	0	Inducible phosphofructokinase-2 inhibitor	Preclinical
NCGC00022819	03	Ipratropium bromide	Cell Surface Protein	G-Coupled Protein Receptor	Multiple	Muscarinic Antagonists	Approved
NCGC00018139	08	Ipriflavone	Physiological Homeostasis	Osteoporosis	0	Treatment of Osteoporosis	Approved
NCGC00186035	04	IRAK-1-4 Inhibitor I	Cell Signaling	Serine/Threonine Kinase	IRAK	IRAK inhibitor	Preclinical
NCGC00250383	01	Irestatin 9389	Cell Signaling	Serine/Threonine Kinase	IRE1	Serine/Threonine Kinase/Endoribonuclease IRE1 inhibitor	Preclinical
NCGC00178697	05	Irinotecan	DNA Replication	Topoisomerase	Topoisomerase I	DNA Topoisomerase I inhibitors	Approved
NCGC00160397	01	Irsogladine maleate	Cell Surface Protein	G-Coupled Protein Receptor	G-q/11 Coupled	M1 Muscarinic acetylcholine receptor Antagonists	Approved
NCGC00263527	02	Isepamicin	Antimicrobial	Antibacterial	Aminoglycoside	30S Ribosomal Protein inhibitors	Approved
NCGC00179642	04	Isoconazole nitrate	Antimicrobial	Antifungal	Triazole	Antifungal Agent	Approved
NCGC00090504	10	Isoliquiritigenin	Transcriptional Regulation	Histone Epigenetic Machinery	HDAC	Histone Deacetylase/SIRT1 Activator	Preclinical
NCGC00016244	14	Isoniazid	Antimicrobial	Antiparasitic	Anti-tubercular agent	Cell Wall Biosynthesis inhibitors	Approved
NCGC00015558	06	Isoprenaline hydrochloride	Cell Surface Protein	G-Coupled Protein Receptor	G-s Coupled	beta-Adrenoceptor Agonists	Approved
NCGC00094358	17	Isotretinoin	Transcriptional Regulation	Nuclear Receptor Transcription Factor	RAR	Retinoid RAR Agonists	Approved
NCGC00250390	01	ISOX	Transcriptional Regulation	Histone Epigenetic Machinery	HDAC	Histone Deacetylase (HDAC) 6 inhibitor	Preclinical
NCGC00263174	01	Ispinesib	Cell Growth	Antineoplastic	KSP	Kinesin-Like Spindle Protein inhibitor	Phase II
NCGC00025341	01	Isradipine	Cell Surface Protein	Ion Channel	Calcium channel	Calcium Channel Blocker	Approved
NCGC00253737	01	Istradefylline	Cell Surface Protein	G-Coupled Protein Receptor	G-s Coupled	Adenosine A2A Agonists	Approved
NCGC00347947	01	ITD-1	Cell Signaling	Serine/Threonine Kinase	TGF-b	TGF-b inhibitor	Preclinical
NCGC00346941	01	ITK inhibitor	Cell Signaling	Tyrosine Kinase	ITK	ITK inhibitor	Preclinical
NCGC00274068	02	Itraconazole	Metabolism	Metabolite Conversion	0	cytochrome inhibitor	Approved
NCGC00242501	01	ITX3	Cell Signaling	GTPase	Rho family	Triple Functional Domain Protein (TRIO) inhibitor	Preclinical
NCGC00181343	01	Ivabradine hydrochloride	Cell Surface Protein	Ion Channel	Potassium channel	HCN [I(f)] Blockers	Approved
NCGC00242480	01	Ivacaftor	Cell Surface Protein	Ion Channel	Chloride channel	CFTR Channel Activator	Approved
NCGC00167805	02	Ivachtin	Cell Growth	Regulators of Apoptosis	Caspase	Caspase 3 inhibitor	Preclinical
NCGC00346535	01	IVX-214	Cell Signaling	Serine/Threonine Kinase	PLK1	Polo-like Kinase-1 (Plk-1) inhibitor	Phase I
NCGC00347948	01	IWP-2	Cell Signaling	Wnt Signaling	WNT	Porcupine (Wnt) inhibitor	Preclinical
NCGC00249612	01	Ixazomib citrate	Physiological Homeostasis	Proteasome	PSMD1	Proteasome inhibitor	Phase III
NCGC00344513	01	J113397	Cell Surface Protein	G-Coupled Protein Receptor	G-i/o Coupled	ORL1 (OP4, NOP) Antagonists	Preclinical
NCGC00263211	01	JK 184	Metabolism	Metabolite Conversion	0	Alcohol dehydrogenase 7 inhibitor	Preclinical
NCGC00092375	02	JNJ-16259685	Cell Surface Protein	G-Coupled Protein Receptor	G-q/11 Coupled	mgluR1 Antagonists	Preclinical
NCGC00345853	01	JNJ-28312141	Cell Signaling	Tyrosine Kinase	FMS	CSF1R (c-FMS) inhibitor	Phase I
NCGC00345847	01	JNJ-38158471	Cell Signaling	Tyrosine Kinase	VEGFR	VEGFR-2 (FLK-1/KDR) inhibitors	Preclinical
NCGC00263189	01	JNJ-38877605	Cell Signaling	Tyrosine Kinase	MET	HGFR (MET; c-Met) inhibitor	Phase I
NCGC00263151	01	JNJ-7706621	Cell Signaling	Aurora Kinase	AURK	Aurora Kinase inhibitor	Preclinical
NCGC00346953	01	JNK Inhibitor V	Cell Signaling	Serine/Threonine Kinase	JNK	JNK inhibitor	Preclinical
NCGC00250412	01	JQ1	Transcriptional Regulation	Histone Epigenetic Machinery	BRD4	Bromodomain-Containing Protein 4 (Brd4, HUNK1) inhibitor	Preclinical
NCGC00346969	01	JS-59-4	Physiological Homeostasis	Nitric Oxide Regulation	NO	nitric oxide donors	Preclinical
NCGC00346968	01	JS-65-103	Physiological Homeostasis	Nitric Oxide Regulation	NO	nitric oxide donors	Preclinical
NCGC00161418	02	JTC-801	Cell Surface Protein	G-Coupled Protein Receptor	G-i/o Coupled	ORL1 (OP4, NOP) Antagonists	Discontinued
NCGC00263237	01	JZL-184	Metabolism	Metabolite Conversion	0	Monoacylglycerol lipase (MAGL) inhibitor	Preclinical
NCGC00346837	01	JZL-195	Metabolism	Metabolite Conversion	0	Monoacylglycerol lipase (MAGL) inhibitor	Preclinical
NCGC00016480	09	Kaempferol	Other	Phenylpropanoid	0	flavanoid	Preclinical
NCGC00263944	01	Kanamycin	Antimicrobial	Antibacterial	Aminoglycoside	30S Ribosomal Protein inhibitors	Approved
NCGC00263694	01	Kartogenin	Cell Growth	Differentiation	Transcription regulation - cbf-beta	chondrocyte differentiation initiator	Preclinical
NCGC00165915	03	KDS-4103	Metabolism	Lipid Metabolism	Fatty acids	Fatty Acid Amide Hydrolase (FAAH) inhibitor	Preclinical
NCGC00021146	06	Ketanserin	Cell Surface Protein	G-Coupled Protein Receptor	G-q/11 Coupled	5-HT2A Antagonists	Approved
NCGC00025000	08	Ketoconazole	Transcriptional Regulation	Steroid Biosynthesis	Aromatase	Aromatase inhibitor	Approved
NCGC00015578	10	Ketoprofen	Physiological Homeostasis	Immunosuppressants/Antiinflammatories	COX	non-steroidal antiinflammatory	Approved
NCGC00185990	05	Ketorolac	Physiological Homeostasis	Immunosuppressants/Antiinflammatories	COX	non-steroidal antiinflammatory	Approved
NCGC00015580	08	Ketotifen	Cell Surface Protein	G-Coupled Protein Receptor	G-q/11 Coupled	Histamine H1 Receptor Antagonists	Approved
NCGC00345739	02	KH-CB19	Cell Signaling	Dual Specific Kinase	CLK	Clk1, Clk4 inhibitor	Preclinical
NCGC00345082	01	KHS101	Cell Growth	Differentiation	Neuronal differentiation	lineage-specific differentiation enhancer	Preclinical
NCGC00165816	02	KI-16425	Cell Surface Protein	G-Coupled Protein Receptor	G-q/11 Coupled	Lysophospholipid edg2 (LPA1)/edg7 (LPA3) Receptor Antagonists	Preclinical
NCGC00263193	01	KI-20227	Cell Signaling	Tyrosine Kinase	FMS	CSF1R (c-FMS) inhibitor	Preclinical
NCGC00167768	02	KI-8751	Cell Signaling	Tyrosine Kinase	VEGFR	VEGFR-2 inhibitor	Preclinical
NCGC00016488	03	Kinetin	Other	Other	0	plant hormone	Approved
NCGC00079434	03	KL001	Other	Other	0	Cryptochrome Activator	Preclinical
NCGC00163381	04	KN-62	Cell Signaling	Serine/Threonine Kinase	CaMKII	Calmodulin-Dependent Protein Kinase II inhibitors	Preclinical
NCGC00250376	01	KN-93	Cell Signaling	Serine/Threonine Kinase	CaMKII	Calmodulin-Dependent Protein Kinase II inhibitors	Preclinical
NCGC00346548	01	KRN-633	Cell Signaling	Tyrosine Kinase	VEGFR	VEGFR-2 inhibitor	Preclinical
NCGC00250388	01	KRP 203	Cell Surface Protein	G-Coupled Protein Receptor	G-i/o Coupled	S1P1/3/4 agonist	Phase II
NCGC00250387	02	KU 0060648	Transcriptional Regulation	Nuclear Kinase	DNA-PK	DNA-Dependent Protein Kinase (DNA-PK) inhibitor	Preclinical
NCGC00250396	01	KU-0063794	Cell Signaling	Serine/Threonine Kinase	mTOR	mTORC1/2 inhibitor	Preclinical
NCGC00263190	02	KU-0064	Cell Signaling	Serine/Threonine Kinase	ATM	ATM Kinase inhibitor	Preclinical
NCGC00229735	03	KU-60019	Cell Signaling	Serine/Threonine Kinase	ATM	ATM Kinase inhibitor	Preclinical
NCGC00347068	01	KUC103669N-04	Cell Signaling	GTPase	Rab family	Rab7 GTPase inhibitor	Preclinical
NCGC00347066	01	KUC105555N-02	Other	Chaperone	p97	p97 ATPase inhibitor	Preclinical
NCGC00241342	02	KUC107550N	Cell Signaling	Dual Specific Kinase	CLK	Clk inhibitor	Preclinical
NCGC00347064	01	KUC107871N-04	Other	Chaperone	p97	p97 ATPase inhibitor	Preclinical
NCGC00347065	01	KUC107887N-03	Other	Chaperone	p97	p97 ATPase inhibitor	Preclinical
NCGC00247785	05	KUC109088N-03	Other	Other	0	Perinuclear compartment (PNC) assembly inhibitor	Preclinical
NCGC00347063	01	KUC110948N-02	Metabolism	Protease	0	M18 Aspartyl Aminopeptidase inhibitor	Preclinical
NCGC00347067	01	KUC111774N-03	Transcriptional Regulation	Signal Sensing Transcription Factor	MITF	microphthalmia-associated transcription factor (MITF) inhibitor	Preclinical
NCGC00346569	01	KW-2449	Cell Signaling	Tyrosine Kinase	BRC-ABL	Bcr-Abl inhibitor	Discontinued
NCGC00346685	01	KW-2478	Other	Chaperone	HSP90	Heat Shock Protein 90 (hsp90) inhibitor	Phase I/II
NCGC00346644	01	KX-01	Cell Signaling	Tyrosine Kinase	SRC	Src Kinase inhibitors	Phase II
NCGC00347949	01	KY02111	Cell Signaling	Wnt Signaling	WNT	Wnt Signaling inhibitor	Preclinical
NCGC00024728	01	L-690330	Cell Signaling	Phosphatase	Inositol	inositol monophophatase inhibitor	Preclinical
NCGC00346304	02	L-779450	Cell Signaling	Serine/Threonine Kinase	CRAF	Raf kinase C inhibitor	Preclinical
NCGC00253740	01	Lacosamide	Cell Surface Protein	Ion Channel	Glutamate receptor	NMDA Glycine-Site Antagonist	Approved
NCGC00142624	04	Lactulose	Other	Other	0	synthetic sugar	Approved
NCGC00164550	01	Lafutidine	Cell Surface Protein	G-Coupled Protein Receptor	G-s Coupled	Histamine H2 Receptor Antagonists	Approved
NCGC00159341	03	Lamivudine	Antimicrobial	Antiviral	Reverse Transcriptase	Reverse Transcriptase inhibitor	Approved
NCGC00015605	10	Lamotrigine	Cell Surface Protein	Ion Channel	Sodium channel	Sodium channel inhibitor	Approved
NCGC00015615	14	Lansoprazole	Cell Surface Protein	Ion Channel	Proton pump	H+/K+-ATPase inhibitor	Approved
NCGC00167507	03	Lapatinib	Cell Signaling	Tyrosine Kinase	HER	EGFR (HER1; erbB1) inhibitor	Approved
NCGC00346602	01	Lappaconitine	Physiological Homeostasis	Immunosuppressants/Antiinflammatories	Analgesic	Antiinflammatory alkaloid	Phase II
NCGC00346701	01	Laquinimod	Physiological Homeostasis	Immunosuppressants/Antiinflammatories	Anti-inflammatory	Immunomodulators	Preclinical
NCGC00345790	01	Laropiprant	Cell Surface Protein	G-Coupled Protein Receptor	G-s Coupled	prostaglandin D2 DP1 inhibitor	Phase I
NCGC00182554	02	Latrepirdine hydrochloride	Cell Surface Protein	Ion Channel	Glutamate receptor	NMDA Antagonist	Approved
NCGC00249389	01	LDN-193189	Cell Signaling	Tyrosine Kinase	ALK	Activin Receptor Like Kinase 3 (ALK3; BMPR-IA) inhibitors	Preclinical
NCGC00015610	18	Leflunomide	Cell Signaling	Tyrosine Kinase	JAK	Jak inhibitor	Approved
NCGC00167491	02	Lenalidomide	Cell Growth	TNF-alpha	TNF	TNF-alpha Production inhibitor	Approved
NCGC00263198	01	Lenvatinib	Cell Signaling	Tyrosine Kinase	VEGFR	VEGFR-1/2/3 inhibitor	Phase III
NCGC00244256	02	Lestaurtinib	Cell Signaling	Tyrosine Kinase	JAK	Jak/Tyk/Flt inhibitor	Phase II
NCGC00016973	03	Letrozole	Transcriptional Regulation	Steroid Biosynthesis	Aromatase	Aromatase inhibitor	Approved
NCGC00186028	01	Levetiracetam	Cell Surface Protein	Ion Channel	Calcium channel	N-Type Calcium Channel (Ca(v) 2.2) Blockers	Approved
NCGC00016270	10	Levodopa	Cell Surface Protein	G-Coupled Protein Receptor	Multiple	Dopamine Precursor	Approved
NCGC00178529	03	Levofloxacin	Antimicrobial	Antibacterial	Quinolones	DNA Topoisomerase IV inhibitors	Approved
NCGC00159349	07	Levonorgestrel	Transcriptional Regulation	Nuclear Receptor Transcription Factor	PGR	Progestogen hormone	Approved
NCGC00263564	02	Levosimendan	Cell Surface Protein	Ion Channel	Potassium channel	K(ATP) Channel Activators	Approved
NCGC00015966	03	Levosulpiride	Cell Surface Protein	G-Coupled Protein Receptor	G-i/o Coupled	Dopamine D2 Antagonist	Approved
NCGC00346574	01	Lexibulin hydrochloride	Cell Growth	Tubulin Polymerization	Tubulin depolymerization	Tubulin depolymerization inhibitor	Phase II
NCGC00025100	09	LFM-A13	Cell Signaling	Tyrosine Kinase	BTK	BTK inhibitor	Preclinical
NCGC00242489	01	LG100268	Transcriptional Regulation	Nuclear Receptor Transcription Factor	RXR	RXR agonist	Preclinical
NCGC00347950	01	LGK974	Cell Signaling	Wnt Signaling	WNT	Porcupine (Wnt) inhibitor	Phase I
NCGC00250374	01	Licofelone	Metabolism	Lipid Metabolism	Leukotriene	5-Lipoxygenase inhibitor	Phase III
NCGC00016103	06	Lificiguat	Transcriptional Regulation	Signal Sensing Transcription Factor	HIF1A	Hypoxia Inducible Factor 1-alpha (HIF-1alpha) inhibitors	Preclinical
NCGC00178483	04	Limonin	Antimicrobial	Antiviral	0	antiviral	Preclinical
NCGC00346655	01	Linagliptin	Metabolism	Protease	0	Dipeptidyl Peptidase IV (CD26; DPP-IV; DP-IV) inhibitor	Approved
NCGC00159326	02	Lincomycin hydrochloride	Antimicrobial	Antibacterial	Lincosamide	Antibiotic	Approved
NCGC00263531	03	Linezolid	Antimicrobial	Antibacterial	Lineozolid	50S Ribosomal Protein inhibitors	Approved
NCGC00250403	01	Linifanib	Cell Signaling	Tyrosine Kinase	VEGFR	VEGFR-2 inhibitor	Phase III
NCGC00015590	07	Linopirdine	Cell Surface Protein	Ion Channel	Potassium channel	K(ATP) Channel Blockers	Phase III
NCGC00250375	02	Linsitinib	Cell Signaling	Tyrosine Kinase	IGF1R	IGF-1R inhibitors	Phase III
NCGC00164601	03	Liranaftate	Antimicrobial	Antifungal	Squalene epoxidase	Fungal Squalene Monooxygenase inhibitor	Approved
NCGC00263118	01	Lirimilast	Metabolism	Phosphodiesterase	PDE4A	Phosphodiesterase IIII (PDE4) inhibitor	Phase II
NCGC00345811	01	LLL-12	Transcriptional Regulation	Signal Sensing Transcription Factor	STAT3	STAT-3 inhibitor	Preclinical
NCGC00024717	01	L-NAME	Physiological Homeostasis	Nitric Oxide Regulation	NO	Nitric Oxide Synthase inhibitors	Phase II
NCGC00015603	07	Lomefloxacin hydrochloride	Antimicrobial	Antibacterial	Quinolone	Quinoline Antibiotic	Approved
NCGC00346532	01	Lomibuvir	Transcriptional Regulation	RNA Polymerase	POLR2A	RNA-Directed RNA Polymerase inhibitor	Phase II
NCGC00167466	03	Lomustine	DNA Replication	DNA Alkylating Agent	DNA Alkylation	DNA Alkylating Agent	Approved
NCGC00346707	01	Lonafarnib	Cell Signaling	GTPase	COX10	Farnesyltransferase inhibitor	Phase II
NCGC00015609	05	Lonidamine	Metabolism	Metabolite Conversion	0	hexokinase inactivator	Approved
NCGC00015608	04	Loperamide hydrochloride	Cell Surface Protein	G-Coupled Protein Receptor	G-i/o Coupled	mu-Opioid Antagonists	Approved
NCGC00164576	03	Lopinavir	Antimicrobial	Antiviral	HIV protease	HIV Protease inhibitors	Approved
NCGC00015619	09	Loratadine	Cell Surface Protein	G-Coupled Protein Receptor	G-q/11 Coupled	Histamine H1 Receptor Antagonists	Approved
NCGC00346667	01	Lornoxicam	Physiological Homeostasis	Immunosuppressants/Antiinflammatories	COX	non-steroidal antiinflammatory	Approved
NCGC00164594	01	Loteprednol etabonate	Transcriptional Regulation	Nuclear Receptor Transcription Factor	Corticosteroid	Corticosteroid	Approved
NCGC00023509	14	Lovastatin	Metabolism	Lipid Metabolism	Cholesterol	HMG-CoA Reductase inhibitor	Approved
NCGC00346807	01	LRRK2-IN-1	Cell Signaling	Serine/Threonine Kinase	0	Leucine-Rich Repeat Kinase 2 (LRRK2) inhibitors	Preclinical
NCGC00347951	01	LSD1-C76	Transcriptional Regulation	Histone Epigenetic Machinery	KDM	Lysine Specific Demethylase 1 (LSD1) inhibitor	Preclinical
NCGC00159438	02	L-selenomethionine	Metabolism	Metabolites/Vitamins	0	dietary supplement	Approved
NCGC00162225	05	L-tetramisol	Cell Surface Protein	G-Coupled Protein Receptor	G-i/o Coupled	Nicotinic Receptor Agonist	Approved
NCGC00164336	05	L-Thyroxine	Transcriptional Regulation	Nuclear Receptor Transcription Factor	0	synthetic hormone	Approved
NCGC00183105	01	Lubiprostone	Cell Surface Protein	Ion Channel	Chloride channel	ClC-2 Channel Activators	Approved
NCGC00346550	01	Lumacaftor	Cell Surface Protein	Ion Channel	Chloride channel	CFTR Channel Modulator	Phase II
NCGC00167490	02	Lumefantrine	Antimicrobial	Antimalarial	0	antimalarial agents	Approved
NCGC00168853	03	Lupeol	Cell Growth	TNF-alpha	0	Steroid	Preclinical
NCGC00016467	05	Luteolin	Metabolism	Phosphodiesterase	PDE4A	Phosphodiesterase IIII (PDE4) inhibitor	Phase I
NCGC00242598	03	LY2109761	Cell Signaling	Serine/Threonine Kinase	TGF-b	TGF-bR1 (ALK5) and TGFbR2 inhibitor	Preclinical
NCGC00346612	01	LY-2140023	Cell Surface Protein	G-Coupled Protein Receptor	G-i/o Coupled	mgluR2/3 Agonists	Discontinued
NCGC00249388	01	LY2157299	Cell Signaling	Serine/Threonine Kinase	TGF-b	TGF-bR1 (ALK5) and TGFbR2 inhibitor	Phase II
NCGC00346537	01	LY-2228820	Cell Signaling	Serine/Threonine Kinase	p38 MAPK	p38 MAPK inhibitor	Phase I
NCGC00346628	01	LY-2608204	Physiological Homeostasis	Antidiabetic	Glucokinase	Glucokinase activator	Phase I
NCGC00346719	01	LY-2811376	Metabolism	Protease	0	beta-Secretase inhibitor	Discontinued
NCGC00346459	01	LY-2874455	Cell Signaling	Tyrosine Kinase	FGFR	FGFR inhibitor	Preclinical
NCGC00346506	01	LY-2886721	Metabolism	Protease	0	beta-Secretase 1/2 (BACE1/2) inhibitors	Phase II
NCGC00015622	02	LY-294002	Cell Signaling	PI3 Kinase	PI3K	PI3Kα/β/δ inhibitor	Preclinical
NCGC00263170	01	LY-2940680	Cell Signaling	Hedgehog Signaling	SMO	Smoothened (Smo) Receptor Antagonist	Phase I
NCGC00015601	03	LY310762	Cell Surface Protein	G-Coupled Protein Receptor	G-i/o Coupled	5-HT1D Receptor Antagonist	Preclinical
NCGC00092385	02	LY-320135	Cell Surface Protein	G-Coupled Protein Receptor	G-i/o Coupled	Cannabinoid CB1 Antagonist	Preclinical
NCGC00346841	01	LY-411575	Metabolism	Protease	NOTCH	g-Secretase inhibitor	Preclinical
NCGC00263617	05	M344	Transcriptional Regulation	Histone Epigenetic Machinery	HDAC	Histone Deacetylase (HDAC) inhibitor	Preclinical
NCGC00346456	01	Macitentan	Cell Surface Protein	G-Coupled Protein Receptor	G-q/11 Coupled	Endothelin ETA/ETB Receptor Antagonist	Approved
NCGC00164588	03	Malotilate	Other	Other	0	Liver Protein Metabolism	Approved
NCGC00167493	04	Manidipine	Cell Surface Protein	Ion Channel	Calcium channel	Calcium Channel Blocker	Approved
NCGC00164353	03	Mannitol	Cell Surface Protein	Ion Channel	Sodium channel	osmotic diuretic agent	Approved
NCGC00344506	01	Manoalide	Cell Surface Protein	Ion Channel	Calcium channel	Calcium Channel Blocker	Phase II
NCGC00015708	17	Maprotiline hydrochloride	Cell Surface Protein	Plasma Membrane Transporter	Norepinephrine	noradrenaline reuptake inhibitor	Approved
NCGC00183109	02	Maraviroc	Cell Surface Protein	G-Coupled Protein Receptor	Multiple	Chemokine CCR5 Antagonist	Approved
NCGC00166310	03	Marbofloxacin	Antimicrobial	Antibacterial	Quinolone	Antibiotic	Approved
NCGC00344630	01	Marizomib	Physiological Homeostasis	Proteasome	PSMD1	Proteasome inhibitor	Phase I
NCGC00241103	04	Masitinib	Cell Signaling	Tyrosine Kinase	FGFR	FGFR 3 inhibitor	Phase III
NCGC00094201	01	Masoprocol	Metabolism	Lipid Metabolism	Leukotriene	5-Lipoxygenase inhibitor	Approved
NCGC00346593	01	Matrine	Cell Surface Protein	G-Coupled Protein Receptor	G-i/o Coupled	kappa-Opioid Agonists	Preclinical
NCGC00346534	01	MC-1568	Transcriptional Regulation	Histone Epigenetic Machinery	HDAC	Histone Deacetylase 4/5 (HDAC4/5) inhibitor	Preclinical
NCGC00346896	01	MCOPPB	Cell Surface Protein	G-Coupled Protein Receptor	G-i/o Coupled	ORL1 (OP4, NOP) Agonists	Preclinical
NCGC00263120	01	MDV-3100	Transcriptional Regulation	Nuclear Receptor Transcription Factor	AR	Androgen Receptor Antagonist	Phase III
NCGC00016806	12	Mebendazole	Antimicrobial	Antiparasitic	Benzimidazole	Tubulin depolymerization inhibitor	Approved
NCGC00160670	04	Mecarbinate	Antimicrobial	Antiviral	Anti-influenza	antiinfluenza drug	Approved
NCGC00242503	01	Meclinertant	Metabolism	Protease	0	Carboxypeptidase A inhibitor	Discontinued
NCGC00018296	08	Meclizine hydrochloride	Transcriptional Regulation	Nuclear Receptor Transcription Factor	0	Constitutive Androstane Receptor Agonist	Approved
NCGC00022037	06	Medroxyprogesterone acetate	Transcriptional Regulation	Nuclear Receptor Transcription Factor	PGR	Progesterone Receptor Agonist	Approved
NCGC00094994	06	Mefloquine	Antimicrobial	Antimalarial	Quinoline	antimalarial agents	Approved
NCGC00024196	06	Megestrol acetate	Transcriptional Regulation	Nuclear Receptor Transcription Factor	PGR	Progesterone Receptor Antagonist	Approved
NCGC00166125	01	Meglumine	Other	Other	0	amino sugar	Approved
NCGC00015680	14	Melatonin	Cell Surface Protein	G-Coupled Protein Receptor	Multiple	Free Radical Scavengers NOS2 Expression inhibitors TH Expression Enhancers	Approved
NCGC00018248	08	Meloxicam	Physiological Homeostasis	Immunosuppressants/Antiinflammatories	COX	Cyclooxygenase-1/2 inhibitor	Approved
NCGC00090757	05	Melphalan	DNA Replication	DNA Alkylating Agent	DNA Alkylation	DNA Alkylating Agent	Approved
NCGC00015705	04	Memantine hydrochloride	Cell Surface Protein	Ion Channel	Glutamate receptor	NMDA Antagonist	Approved
NCGC00016258	07	Menadione	Cell Signaling	Phosphatase	Dual Specific	Cell Division Cycle CDC25 Phosphatase inhibitor	Phase I
NCGC00182851	01	Meprednisone	Transcriptional Regulation	Nuclear Receptor Transcription Factor	GR	Glucocorticoid steroid	Approved
NCGC00345828	01	Merck 5	Cell Signaling	Tyrosine Kinase	JAK	Jak inhibitor	Preclinical
NCGC00345840	01	Merck-22-6	Cell Signaling	Serine/Threonine Kinase	AKT	AKT inhibitor	Preclinical
NCGC00346518	01	Meropenem	Antimicrobial	Antibacterial	Carbopenem	Carbapenem Antibiotic	Approved
NCGC00181166	01	Mesna	Cell Growth	Antineoplastic	Cytoprotectant	Antineoplastic Enhancing Agents	Approved
NCGC00346482	01	Mesna disulfide	Cell Growth	Antineoplastic	Cytoprotectant	chemoprotective agent	Phase III
NCGC00093347	06	Mestranol	Transcriptional Regulation	Nuclear Receptor Transcription Factor	ESR1	Estrogen Receptor (ER) Agonist	Approved
NCGC00163683	02	Metenkephalin	Cell Surface Protein	G-Coupled Protein Receptor	G-i/o Coupled	Opioid growth factor	Phase II
NCGC00016564	07	Metformin HCl	Cell Signaling	Serine/Threonine Kinase	AMPK	AMP-Activated Protein Kinase (AMPK) Activator	Approved
NCGC00016645	03	Methacycline hydrochloride	Antimicrobial	Antibacterial	Tetracycline	Tetracycline Antibiotic	Preclinical
NCGC00018257	07	Methocarbamol	Physiological Homeostasis	Muscle Relaxant	0	Muscle relaxant	Approved
NCGC00025060	16	Methotrexate	DNA Replication	Antimetabolite	Antifolate	Dihydrofolate Reductase (DHFR) inhibitors	Approved
NCGC00016418	14	Methoxsalen	Metabolism	Metabolite Conversion	CYP450	Cytochrome P450 CYP1A2 inhibitor	Approved
NCGC00013724	01	Methscopolamine bromide	Cell Surface Protein	G-Coupled Protein Receptor	Multiple	Muscarinic Antagonists	Approved
NCGC00179501	05	Methyl Hesperidin	Physiological Homeostasis	Free Radical Regulation	Flavanoid	Free Radical Scavenger	Preclinical
NCGC00242512	01	methyl jasmonate	Other	Other	0	cytochrome c release inducer	Preclinical
NCGC00024667	13	Methyldopa	Metabolism	Metabolite Conversion	0	DOPA decarboxylase inhibitor	Approved
NCGC00167496	02	Methylene blue	Antimicrobial	Antimalarial	0	antimalarial agents	Phase II
NCGC00022735	07	Methylprednisolone	Transcriptional Regulation	Nuclear Receptor Transcription Factor	GR	Glucocorticoid steroid	Approved
NCGC00091112	08	Methylrosaniline chloride	Cell Growth	TNF-alpha	0	TNFR1 (p55/CD120a) Modulator	Approved
NCGC00091009	05	Methyltestosterone	Transcriptional Regulation	Steroid Biosynthesis	Aromatase	Aromatase inhibitor	Approved
NCGC00093985	10	Metolazone	Physiological Homeostasis	Antiglaucoma	Carbonic anyhydrase	Carbonic Anhydrase Type VII inhibitor	Approved
NCGC00016446	12	Metronidazole	Antimicrobial	Antibacterial	Nitroimidazole	Antibiotic	Approved
NCGC00345815	01	MG-115	Physiological Homeostasis	Proteasome	PSMD1	Proteasome inhibitor	Preclinical
NCGC00161679	01	MG-132	Physiological Homeostasis	Proteasome	PSMD1	Proteasome inhibitor	Preclinical
NCGC00263121	01	MG-149	Transcriptional Regulation	Histone Epigenetic Machinery	HAT	Histone acetyltransferase inhibitor	Preclinical
NCGC00346510	01	MGCD-265	Cell Signaling	Tyrosine Kinase	MET	HGFR (MET; c-Met) inhibitor	Phase II
NCGC00347285	01	MI-2	Metabolism	Protease	0	mucosa associated lymphoid tissue lymphoma translocation 1 (MALT1) inhibitor	Preclinical
NCGC00015656	06	Mianserin hydrochloride	Cell Surface Protein	G-Coupled Protein Receptor	G-q/11 Coupled	5-HT2A Antagonists	Approved
NCGC00018294	06	Miconazole nitrate	Transcriptional Regulation	Steroid Biosynthesis	Aromatase	Aromatase inhibitor	Approved
NCGC00241102	02	Midostaurin	Cell Signaling	Serine/Threonine Kinase	PKC	PKC/flt3 inhibitor	Phase II
NCGC00025179	13	Mifepristone	Transcriptional Regulation	Nuclear Receptor Transcription Factor	PGR	Progesterone Receptor Antagonist	Approved
NCGC00270540	03	Miglitol	Physiological Homeostasis	Antidiabetic	Alpha-glucosidase	alpha-Glucosidase inhibitors	Approved
NCGC00346673	01	Milciclib	Cell Signaling	Cyclin-dependent Kinase	CDK	CDK1/2/4/5 inhibitor	Phase II
NCGC00015675	03	Milrinone	Metabolism	Phosphodiesterase	PDE3A	Phosphodiesterase III (PDE3) inhibitor	Approved
NCGC00183044	01	Minocycline	Antimicrobial	Antibacterial	Tetracycline	Tetracycline Antibiotic	Approved
NCGC00015673	08	Minoxidil	Cell Surface Protein	Ion Channel	Potassium channel	K(ATP) Channel Activators	Approved
NCGC00025346	01	Mirtazapine	Cell Surface Protein	G-Coupled Protein Receptor	G-q/11 Coupled	5-HT2A/3 Antagonists	Approved
NCGC00162423	04	Mithramycin	Metabolism	Metabolite Conversion	ADH	Alcohol Dehydrogenase inhibitor	Approved
NCGC00346729	01	Mitiglinide calcium hydrate	Physiological Homeostasis	Antidiabetic	Meglintinide	Insulin Secretagogues	Approved
NCGC00163468	06	Mitomycin	DNA Replication	DNA Alkylating Agent	DNA Alkylation	DNA Alkylating Agent	Approved
NCGC00015226	11	Mitotane	Cell Growth	Antineoplastic	Steroidogenesis	Antineoplastic Agent	Approved
NCGC00015693	08	Mitoxantrone	DNA Replication	Topoisomerase	Topoisomerase II	DNA Topoisomerase II inhibitors	Approved
NCGC00181013	01	Mizolastine	Cell Surface Protein	G-Coupled Protein Receptor	G-q/11 Coupled	Histamine H1 Receptor Antagonists	Approved
NCGC00094087	06	Mizoribine	Physiological Homeostasis	Immunosuppressants/Antiinflammatories	IMPDH	Inosine 5'-Monophosphate Dehydrogenase (IMPDH) inhibitors	Approved
NCGC00263122	01	MK-0354	Cell Surface Protein	G-Coupled Protein Receptor	G-i/o Coupled	Nicotinic Acid Receptor Partial Agonist	Discontinued
NCGC00263184	01	MK-0752	Metabolism	Protease	NOTCH	g-Secretase inhibitor	Phase II
NCGC00263183	01	MK-1775	Cell Signaling	Dual Specific Kinase	WEE1	Wee1 Kinase inhibitor	Phase II
NCGC00346694	01	MK-2048	Antimicrobial	Antiviral	HIV integrase	HIV Integrase inhibitors	Preclinical
NCGC00186465	01	MK-2206	Cell Signaling	Serine/Threonine Kinase	AKT	PKB/Akt inhibitor	Phase II
NCGC00346695	01	MK-2461	Cell Signaling	Tyrosine Kinase	VEGFR	VEGFR-1 (Flt-1) inhibitors	Phase II
NCGC00346546	01	MK-3207	Cell Surface Protein	G-Coupled Protein Receptor	G-s Coupled	Calcitonin Gene-Related Peptides (CGRP) Antagonists	Discontinued
NCGC00346657	01	MK-5108	Cell Signaling	Aurora Kinase	AURK	Aurora A inhibitor	Phase I
NCGC00263123	01	MK-767	Transcriptional Regulation	Nuclear Receptor Transcription Factor	PPAR	PPARalpha/gamma agonist	Discontinued
NCGC00346680	01	MK-8245	Physiological Homeostasis	Antidiabetic	Stearoyl-coa desaturase	Stearoyl-CoA Desaturase inhibitors	Phase II
NCGC00162249	04	MK-886	Metabolism	Lipid Metabolism	Leukotriene	5-lipoxygenase-activating (FLAP) inhibitor	Phase II
NCGC00263209	02	ML 141	Cell Signaling	GTPase	Rho family	Cdc42 GTPase inhibitor	Preclinical
NCGC00263021	02	MLN-120B	Cell Signaling	Serine/Threonine Kinase	IKK	IKK beta inhibitor	Preclinical
NCGC00249611	03	MLN-2238	Physiological Homeostasis	Proteasome	PSMD1	Proteasome inhibitor	Phase II
NCGC00346458	01	MLN-2480	Cell Signaling	Serine/Threonine Kinase	RAF	Raf Kinase inhibitors	Phase I
NCGC00345794	01	MLN-4924	Physiological Homeostasis	Proteasome	0	NEDD8-Activating Enzyme (NAE) inhibitors	Phase I
NCGC00346488	01	MLN-8054	Cell Signaling	Aurora Kinase	AURK	Aurora-A inhibitor	Discontinued
NCGC00263182	02	Mocetinostat	Transcriptional Regulation	Histone Epigenetic Machinery	HDAC	Histone Deacetylase (HDAC) 1 inhibitor	Phase II
NCGC00179578	04	Mometasone furoate	Transcriptional Regulation	Nuclear Receptor Transcription Factor	Corticosteroid	Corticosteroid	Approved
NCGC00025103	01	Monastrol	Cell Growth	Antineoplastic	KSP	Kinesin-Like Spindle Protein inhibitor	Preclinical
NCGC00183837	01	Monatepil	Cell Surface Protein	Ion Channel	Calcium channel	Calcium Channel Blocker	Phase III
NCGC00179454	04	Monensin sodium salt	Antimicrobial	Antibacterial	Polyether	Polyether Antibiotic	Preclinical
NCGC00016360	05	Monobenzone	Other	Other	0	topical medical depigmentation treatment	Approved
NCGC00015672	01	Morin hydrate	Metabolism	Metabolite Conversion	CYP450	Cytochrome P450 CYP1A2 inhibitor	Preclinical
NCGC00016623	06	Moroxydine	Antimicrobial	Antiviral	Anti-influenza	antiinfluenza drug	Approved
NCGC00160527	05	Mosapride citrate	Cell Surface Protein	G-Coupled Protein Receptor	G-s Coupled	5-HT4 Antagonists	Approved
NCGC00263205	01	Motesanib	Cell Signaling	Tyrosine Kinase	VEGFR	VEGFR-1,2,3 inhibitor	Phase III
NCGC00183881	01	Moxifloxacin hydrochloride	Antimicrobial	Antibacterial	Quinolones	DNA Topoisomerase IV inhibitors	Approved
NCGC00015649	05	Moxonidine hydrochloride hydrate	Cell Surface Protein	G-Coupled Protein Receptor	G-q/11 Coupled	Imidazoline I1 Receptor Agonists	Approved
NCGC00346630	01	MP-10	Metabolism	Phosphodiesterase	PDE10A	Phosphodiesterase PDE10A inhibitors	Phase II
NCGC00015682	02	MPEP	Cell Surface Protein	G-Coupled Protein Receptor	G-q/11 Coupled	mgluR5 Antagonists	Preclinical
NCGC00346582	01	Mubritinib	Cell Signaling	Tyrosine Kinase	HER	HER2 (erbB2) inhibitor	Discontinued
NCGC00159459	02	Mycophenolate mofetil	Physiological Homeostasis	Immunosuppressants/Antiinflammatories	IMPDH	Inosine 5'-Monophosphate Dehydrogenase (IMPDH) inhibitors	Approved
NCGC00016786	14	Mycophenolic acid	Physiological Homeostasis	Immunosuppressants/Antiinflammatories	IMPDH	Inosine 5'-Monophosphate Dehydrogenase (IMPDH) inhibitors	Approved
NCGC00160398	04	Nafamostat mesilate	Metabolism	Protease	0	Tryptase inhibitors	Approved
NCGC00015718	06	Naftopidil	Cell Surface Protein	G-Coupled Protein Receptor	G-q/11 Coupled	alpha1-Adrenoceptor Antagonists	Approved
NCGC00018181	13	Nalidixic acid	Antimicrobial	Antibacterial	Quinolone	Quinoline Antibiotic	Approved
NCGC00024427	03	Naltrexone hydrochloride	Cell Surface Protein	G-Coupled Protein Receptor	G-i/o Coupled	mu-Opioid Antagonists	Approved
NCGC00346524	01	Nanchangmycin	Antimicrobial	Antibacterial	Polyether	Polyether Antibiotic	Preclinical
NCGC00159356	02	Nandrolone phenylpropionate	Transcriptional Regulation	Nuclear Receptor Transcription Factor	0	Steroid hormone	Discontinued
NCGC00016759	03	Naproxen sodium	Physiological Homeostasis	Immunosuppressants/Antiinflammatories	COX	Cyclooxygenase-1/2 inhibitor	Approved
NCGC00181786	03	Naratriptan hydrochloride	Cell Surface Protein	G-Coupled Protein Receptor	G-i/o Coupled	5-HT1B Agonist	Approved
NCGC00016457	03	Naringenin	Metabolism	Metabolite Conversion	CYP450	Cytochrome P450 CYP3A4 inhibitor	Preclinical
NCGC00346538	01	Natamycin	Antimicrobial	Antifungal	Polyene	Antifungal Agent	Approved
NCGC00271534	03	Nateglinide	Physiological Homeostasis	Antidiabetic	Meglitinide	Insulin Secretagogues	Approved
NCGC00188344	05	Navitoclax	Cell Growth	Regulators of Apoptosis	BCL-XL	Bcl-xL inhibitor	Phase II
NCGC00037850	05	NCGC00037850	Metabolism	Lipid Metabolism	Cholesterol	HPGD inhibitor	Preclinical
NCGC00161703	02	NCGC00161703	Transcriptional Regulation	Signal Sensing Transcription Factor	NFKB	NF-kB/AP-1 activation inhibitor	Preclinical
NCGC00168459	04	NCGC00168459-01	Metabolism	Phosphodiesterase	PDE4A	Phosphodiesterase IIII (PDE4) inhibitor	Preclinical
NCGC00183434	03	NCGC00183434-01	Cell Growth	Regulators of Apoptosis	Caspase	Caspase 1 inhibitors	Preclinical
NCGC00183808	06	NCGC00183808-01	Transcriptional Regulation	Histone Epigenetic Machinery	KDM	JMJ inhibitor	Preclinical
NCGC00185053	01	NCGC00185053	Metabolism	Lipid Metabolism	Leukotriene	15-Lipoxygenase inhibitor	Preclinical
NCGC00185090	03	NCGC00185090-04	DNA Replication	Nuclease	0	APE1 inhibitor	Preclinical
NCGC00185916	06	NCGC00185916	Metabolism	Metabolite Conversion	0	PKM2 activator	Preclinical
NCGC00186528	04	NCGC00186528	Metabolism	Metabolite Conversion	0	PKM2 activator	Preclinical
NCGC00188382	04	NCGC00188382-01	Cell Signaling	Tyrosine Kinase	ITK	ITK inhibitor	Preclinical
NCGC00189393	03	NCGC00189393-02	DNA Replication	Helicase	BLM	BLM inhibitor	Preclinical
NCGC00238624	04	NCGC00238624	Metabolism	Metabolite Conversion	0	GALK inhibitor	Preclinical
NCGC00241036	02	NCGC00241036-01	Transcriptional Regulation	Histone Epigenetic Machinery	KDM	JMJ inhibitor	Preclinical
NCGC00241410	01	NCGC00241410-01	Cell Signaling	Serine/Threonine Kinase	IRAK	IRAK inhibitor	Preclinical
NCGC00241411	01	NCGC00241411-01	Cell Signaling	Serine/Threonine Kinase	IRAK	IRAK inhibitor	Preclinical
NCGC00242487	01	NCGC00242487	Transcriptional Regulation	Nuclear Kinase	ERK	ERK inhibitor	Preclinical
NCGC00244250	02	NCGC00244250-01	Cell Signaling	Tyrosine Kinase	TYK	Tyk 2 inhibitor	Preclinical
NCGC00247866	04	NCGC00247866-02	DNA Replication	Helicase	BLM	BLM inhibitor	Preclinical
NCGC00249759	02	NCGC00249759-01	Metabolism	Phosphodiesterase	PDE4A	Phosphodiesterase IIII (PDE4) inhibitor	Preclinical
NCGC00262331	01	NCGC00262331	Cell Signaling	Tyrosine Kinase	FLT	Flt3	Preclinical
NCGC00262376	01	NCGC00262376	Cell Signaling	Tyrosine Kinase	FLT	Flt3/IRAK inhibitor	Preclinical
NCGC00262398	03	NCGC00262398	Metabolism	Protease	0	USP2 inhibitor	Preclinical
NCGC00262689	01	NCGC00262689	Metabolism	Metabolite Conversion	0	Isocitrate dehydrogenase inhibitor	Preclinical
NCGC00263015	01	NCGC00263015-01	Cell Signaling	Lipopolysaccharide Signaling	TLR	TLR4 (LPS) inhibitor	Preclinical
NCGC00263018	01	NCGC00263018-01	Cell Signaling	Tyrosine Kinase	BRK	Brk/PTK6 inhibitor	Preclinical
NCGC00263020	01	NCGC00263020-01	Transcriptional Regulation	Signal Sensing Transcription Factor	NFKB	NFkappaB-inducing kinase inhibitor	Preclinical
NCGC00344990	01	NCGC00344990-01	Cell Signaling	Tyrosine Kinase	ITK	ITK inhibitor	Preclinical
NCGC00344999	01	NCGC00344999-01	Cell Signaling	Tyrosine Kinase	ITK	ITK inhibitor	Preclinical
NCGC00346747	02	NCGC00346747-02	Transcriptional Regulation	Signal Sensing Transcription Factor	NFKB	NFkappaB-inducing kinase inhibitor	Preclinical
NCGC00183875	01	Nebivolol	Cell Surface Protein	G-Coupled Protein Receptor	G-s Coupled	beta1-Adrenoceptor Antagonists	Approved
NCGC00092372	01	Necrostatin-1	Cell Growth	Regulators of Apoptosis	0	RIP Kinase inhibitor	Preclinical
NCGC00181152	01	Nedaplatin	DNA Replication	DNA Alkylating Agent	DNA Alkylation	DNA Alkylating Agent	Approved
NCGC00186006	04	Nefiracetam	Cell Surface Protein	Ion Channel	GABA	GABAergic Transmission Enhancer	Phase II
NCGC00181098	01	Nelarabine	DNA Replication	Antimetabolite	Purine Analog	Antimetabolite	Approved
NCGC00091109	03	Neohesperidin dihydrochalcone	Other	Other	0	synthetic sugar substitute	Preclinical
NCGC00181303	02	Neomycin sulfate	Antimicrobial	Antibacterial	Aminoglycoside	30S Ribosomal Protein inhibitors	Approved
NCGC00185741	01	Nepafenac	Physiological Homeostasis	Immunosuppressants/Antiinflammatories	COX	Cyclooxygenase-2 inhibitor	Approved
NCGC00346651	01	Nepicastat hydrochloride	Metabolism	Metabolite Conversion	0	Dopamine beta-monooxygenase inhibitor	Phase II
NCGC00241101	02	Neratinib	Cell Signaling	Tyrosine Kinase	HER	EGFR (HER1; erbB1) inhibitor	Phase III
NCGC00346463	01	Nesbuvir	Transcriptional Regulation	RNA Polymerase	POLR2A	RNA-Directed RNA Polymerase inhibitor	Phase II
NCGC00065890	07	Nevirapine	Antimicrobial	Antiviral	Reverse Transcriptase	Reverse Transcriptase inhibitor	Approved
NCGC00016268	09	Niacin	Metabolism	Metabolites/Vitamins	0	Vitamin	Approved
NCGC00093354	09	Niacinamide	Metabolism	Metabolites/Vitamins	0	Vitamin	Approved
NCGC00345849	01	NIBR-17	Cell Signaling	PI3 Kinase	PI3K	PI3Kα/β/γ/δ inhibitor	Preclinical
NCGC00015735	12	Niclosamide	Transcriptional Regulation	Signal Sensing Transcription Factor	STAT3	STAT-3 inhibitor	Approved
NCGC00025357	01	Nicorandil	Cell Surface Protein	Ion Channel	Potassium channel	K(ATP) Channel Activators	Approved
NCGC00164637	04	Nifekalant	Cell Surface Protein	Ion Channel	Potassium channel	K(ATP) Channel Blockers	Approved
NCGC00015724	14	Niflumic acid	Physiological Homeostasis	Immunosuppressants/Antiinflammatories	COX	Cyclooxygenase-2 inhibitor	Preclinical
NCGC00163135	04	Niguldipine	Cell Surface Protein	Ion Channel	Calcium channel	L-type Ca2+ channel blocker	Preclinical
NCGC00183285	04	Nilotinib	Cell Signaling	Tyrosine Kinase	BRC-ABL	Bcr-Abl Kinase inhibitor	Approved
NCGC00015754	15	Nilutamide	Transcriptional Regulation	Nuclear Receptor Transcription Factor	AR	Androgen Receptor Antagonist	Approved
NCGC00015725	16	Nimesulide	Physiological Homeostasis	Immunosuppressants/Antiinflammatories	COX	Cyclooxygenase-2 inhibitor	Approved
NCGC00346435	01	Niraparib	DNA Replication	DNA Repair	PARP	PARP-1/PARP-2 inhibitor	Phase I
NCGC00090774	03	Nitazoxanide	Antimicrobial	Antiparasitic	Anti-protozoal	antiprotozoal agent	Approved
NCGC00185778	02	Nitisinone	Metabolism	Metabolite Conversion	0	4-Hydroxyphenylpyruvate Dioxygenase (4HPPD) inhibitors	Approved
NCGC00090686	10	Nitrofurazone	Antimicrobial	Antibacterial	Nitrofuran	Antibiotic	Preclinical
NCGC00346474	01	NMP	Antimicrobial	Antibacterial	Efflux pump	Bacterial Efflux Pump inhibitors	Preclinical
NCGC00015647	03	Nocodazole	Cell Growth	Tubulin Polymerization	Tubulin depolymerization	Tubulin depolymerization inhibitor	Preclinical
NCGC00159406	11	Noradrenaline bitartrate monohydrate	Cell Surface Protein	G-Coupled Protein Receptor	Multiple	alpha/beta-adrenoceptor agonist	Approved
NCGC00024547	06	nor-Binaltorphimine	Cell Surface Protein	G-Coupled Protein Receptor	G-i/o Coupled	Opioid receptor antagonist	Preclinical
NCGC00016916	12	Norfloxacin	Antimicrobial	Antibacterial	Quinolones	DNA Topoisomerase IV inhibitors	Approved
NCGC00016388	03	Noscapine	Cell Growth	Tubulin Polymerization	Tubulin polymerization	Tubulin polymerization inhibitors	Approved
NCGC00344510	02	NPS-2143	Cell Surface Protein	Ion Channel	Calcium channel	Calcium-Sensing Receptor (CaSR) Antagonists	Preclinical
NCGC00344508	01	NPS-R568	Cell Surface Protein	Ion Channel	Calcium channel	Calcium-Sensing Receptor (CaSR) Agonists	Preclinical
NCGC00092318	02	NSC 23766	Cell Signaling	GTPase	Rho family	Rac1-GEF inhibitor	Preclinical
NCGC00246958	02	NSC-207895	Cell Growth	Regulators of Apoptosis	MDM4	MDM4 (MDMX) inhibitor	Preclinical
NCGC00347952	01	NSC319726	Cell Growth	Regulators of Apoptosis	p53	Mutant p53 Activator	Preclinical
NCGC00346830	01	NSC-48006	Transcriptional Regulation	DNA Epigenetic Machinery	DNA Methyltransferase	DNA Methyltransferase (DNMT) inhibitor	Phase II
NCGC00345781	01	NSC-678515	DNA Replication	Antimetabolite	Pyrimidine Analog	DNA-Intercalating Drugs	Preclinical
NCGC00165815	05	NSC-724771	Physiological Homeostasis	Nitric Oxide Regulation	NO	nitric oxide donors	Preclinical
NCGC00013822	03	NSC-75503	Cell Signaling	Hedgehog Signaling	SHH	Hedgehog antagonist	Preclinical
NCGC00346803	01	NSC-87877	Cell Signaling	Phosphatase	Tyrosine	Protein Tyrosine Phosphatase SHP-2 (PTP2C) inhibitor	Preclinical
NCGC00165844	02	NU-6027	Cell Signaling	Cyclin-dependent Kinase	CDK	CDK1/2 inhibitor	Preclinical
NCGC00346950	01	NU-6102	Cell Signaling	Cyclin-dependent Kinase	CDK	CDK 1 & 2 inhibitor	Preclinical
NCGC00250377	01	NU-7441	Transcriptional Regulation	Nuclear Kinase	DNA-PK	DNA-Dependent Protein Kinase (DNA-PK) inhibitor	Preclinical
NCGC00263124	01	Nutlin-3	Cell Growth	Regulators of Apoptosis	MDM2	HDM2/HDMX inhibitor	Preclinical
NCGC00263217	01	NVP231	Metabolism	Lipid Metabolism	Sphingolipid	Ceramide kinase inhibitor	Preclinical
NCGC00250085	01	NVP-ABE171	Metabolism	Phosphodiesterase	PDE4A	Phosphodiesterase IIII (PDE4) inhibitor	Preclinical
NCGC00346461	01	NVP-AEW541	Cell Signaling	Tyrosine Kinase	IGF1R	IGF-1R inhibitor	Preclinical
NCGC00247878	01	NVP-AUY922	Other	Chaperone	HSP90	Heat Shock Protein 90 (hsp90) inhibitor	Phase II
NCGC00346681	01	NVP-BGT226	Cell Signaling	PI3 Kinase	PI3K	PI3Kα/β/γ inhibitor	Phase II
NCGC00249391	01	NVP-BHG712	Cell Signaling	Serine/Threonine Kinase	RAF	Raf kinase B/C inhibitor	Preclinical
NCGC00263202	01	NVP-BSK805	Cell Signaling	Tyrosine Kinase	JAK	Jak2 inhibitor	Preclinical
NCGC00346689	01	NVP-BVU-972	Cell Signaling	Tyrosine Kinase	MET	HGFR (MET; c-Met) inhibitor	Preclinical
NCGC00250382	01	NVP-LDE-225	Cell Signaling	Hedgehog Signaling	SMO	Smo Receptor Antagonist	Phase II
NCGC00346931	01	NVP-TAE226	Cell Signaling	Tyrosine Kinase	FAK	Focal Adhesion Kinase (FAK) inhibitor	Preclinical
NCGC00250397	01	NVP-XAV-939	Cell Signaling	Wnt Signaling	TNKS	TNKS1/TNKS2 inhibitor	Preclinical
NCGC00183039	01	Nystatin	Antimicrobial	Antifungal	Polyene	Antifungal Agent	Approved
NCGC00015144	04	O6-Benzylguanine	Transcriptional Regulation	DNA Epigenetic Machinery	MGMT	O6-Alkylguanine-DNA Alkyltransferase (MGMT) inhibitors	Phase III
NCGC00347953	01	OAC1	Transcriptional Regulation	Transcription Factor	OCT_4	Oct4 Activator	Preclinical
NCGC00263166	01	Obatoclax	Cell Growth	Regulators of Apoptosis	BCL-XL	Bcl-xL inhibitor	Phase II
NCGC00091585	03	Octocrylene	Physiological Homeostasis	Free Radical Regulation	Photosensitizer	photosensitizer	Approved
NCGC00181796	01	Octreotide	Cell Surface Protein	G-Coupled Protein Receptor	G-s Coupled	Growth Hormone Release inhibitors	Approved
NCGC00163507	02	Octylonium bromide	Cell Surface Protein	G-Coupled Protein Receptor	Multiple	Muscarinic Antagonists	Preclinical
NCGC00346637	01	Odanacatib	Metabolism	Protease	0	Cathepsin K inhibitors	Phase III
NCGC00015772	13	Ofloxacin	Antimicrobial	Antibacterial	Quinolone	Antibiotic	Approved
NCGC00096077	05	Olanzapine	Cell Surface Protein	G-Coupled Protein Receptor	G-i/o Coupled	Dopamine D2 Antagonist	Approved
NCGC00238451	01	Olaparib	DNA Replication	DNA Repair	PARP	PARP-1/PARP-2 inhibitor	Approved
NCGC00346594	01	Oleanolic acid	Metabolism	Lipid Metabolism	Arachidonic acid	Secretory Phospholipase A2 (sPLA2) inhibitors	Preclinical
NCGC00346531	01	Oligomycin A	Metabolism	Metabolite Conversion	Mitochondrial H+-ATP synthase	ATP synthase inhibitor	Preclinical
NCGC00246968	02	Olmesartan	Cell Surface Protein	G-Coupled Protein Receptor	G-q/11 Coupled	Angiotensin AT1 Antagonist	Approved
NCGC00263532	03	Olopatadine hydrochloride	Cell Surface Protein	G-Coupled Protein Receptor	Multiple	Mediator Release inhibitors	Approved
NCGC00162385	05	Olprinone	Metabolism	Phosphodiesterase	PDE3A	Phosphodiesterase III (PDE3) inhibitor	Phase II
NCGC00025155	01	Omacetaxine mepesuccinate	Cell Growth	Regulators of Apoptosis	0	Alkaloid	Approved
NCGC00346937	01	Ombrabulin	Cell Growth	Tubulin Polymerization	Tubulin polymerization	Tubulin polymerization inhibitor	Phase III
NCGC00346618	01	Omecamtiv mecarbil	Cell Growth	Antineoplastic	Ionotrope	Cardiac Myosin Activators	Phase II
NCGC00016925	10	Omeprazole	Other	Other	0	ABCC3 Expression Enhancer	Approved
NCGC00346431	01	Omigapil	Metabolism	Metabolite Conversion	0	Glyceraldehyde 3-phosphate Dehydrogenase (GAPDH) inhibitors	Phase I
NCGC00346511	01	ON-01910	Cell Signaling	Serine/Threonine Kinase	PLK1	Polo-like Kinase-1 (Plk-1) inhibitor	Preclinical
NCGC00179341	02	Ondansetron hydrochloride	Cell Surface Protein	Ion Channel	Ligand Gated	5-HT3 Antagonists	Approved
NCGC00345799	01	Oprozomib	Physiological Homeostasis	Proteasome	PSMD1	Proteasome inhibitor	Phase I/II
NCGC00241113	01	Orantinib	Cell Signaling	Tyrosine Kinase	VEGFR	VEGFR-2 inhibitor	Phase III
NCGC00346595	01	Oridonin	Transcriptional Regulation	Signal Sensing Transcription Factor	NRF2	Nuclear Factor, Erythroid Derived 2, Like 2 (Nrf2) Activators	Preclinical
NCGC00095128	04	Orlistat	Metabolism	Lipid Metabolism	Fatty acids	Fatty acid synthase inhibitor	Approved
NCGC00188943	04	Orotic acid	Metabolism	Metabolites/Vitamins	0	metabolite	Approved
NCGC00015771	12	Orphenadrine hydrochloride	Cell Surface Protein	G-Coupled Protein Receptor	Multiple	Muscarinic Antagonists	Approved
NCGC00346631	01	Orteronel	Transcriptional Regulation	Steroid Biosynthesis	0	Androgen Biosynthesis inhibitor	Phase III
NCGC00263110	01	Osanetant	Cell Surface Protein	G-Coupled Protein Receptor	G-q/11 Coupled	Tachykinin NK3 Antagonist	Discontinued
NCGC00178698	04	Oseltamivir phosphate	Metabolism	Metabolite Conversion	0	Neuraminidase (Sialidase) inhibitors	Approved
NCGC00250395	01	OSI-027	Cell Signaling	Serine/Threonine Kinase	mTOR	mTORC1/2 inhibitor	Phase II
NCGC00346578	01	OSI-420	Cell Signaling	Tyrosine Kinase	HER	EGFR (HER1; erbB1) inhibitor	Preclinical
NCGC00263100	01	OSI-632	Cell Signaling	Tyrosine Kinase	VEGFR	VEGFR-2 inhibitor	Phase II
NCGC00263159	01	OSI-930	Cell Signaling	Tyrosine Kinase	PDGFR	PDGFR beta inhibitor	Phase I
NCGC00346499	01	Ostarine	Transcriptional Regulation	Nuclear Receptor Transcription Factor	AR	Selective Androgen Receptor Modulators (SARM)	Phase III
NCGC00095694	05	Ostol	Cell Surface Protein	Ion Channel	GABA	GABAA Receptor Modulator	Preclinical
NCGC00346490	01	OSU-03012	Cell Signaling	Serine/Threonine Kinase	PDK	Phosphoinositide Dependent Kinase (PDK) 1 inhibitors	Phase I
NCGC00263566	03	Oteracil potassium	Cell Growth	Antineoplastic	Pyrimidine Analog	adunct antineoplastic agent	Approved
NCGC00183361	01	Oxacillin sodium	Antimicrobial	Antibacterial	Beta-lactam	beta-lactam antibiotic	Approved
NCGC00167798	02	Oxaliplatin	DNA Replication	DNA Alkylating Agent	DNA Alkylation	DNA Alkylating Agent	Approved
NCGC00346948	01	Oxamflatin	Transcriptional Regulation	Histone Epigenetic Machinery	HDAC	Histone Deacetylase (HDAC) inhibitor	Preclinical
NCGC00344549	02	Oxandrolone	Transcriptional Regulation	Nuclear Receptor Transcription Factor	0	Synthetic Steroid	Approved
NCGC00065934	06	Oxcarbazepine	Cell Surface Protein	Ion Channel	Sodium channel	Sodium channel inhibitor	Approved
NCGC00095157	06	Oxfendazole	Antimicrobial	Antiparasitic	Benzimidazole	antiparasitic agent	Preclinical
NCGC00018238	08	Oxibendazole	DNA Replication	DNA Polymerase	POLB	DNA Polymerase inhibitors	Phase III
NCGC00015767	09	Oxybutynin chloride	Cell Surface Protein	G-Coupled Protein Receptor	Multiple	Muscarinic Antagonists	Approved
NCGC00346596	01	Oxymatrine	Cell Surface Protein	G-Coupled Protein Receptor	G-i/o Coupled	mu/kappa-Opioid Agonists	Phase I
NCGC00015766	08	Oxymetazoline hydrochloride	Cell Surface Protein	G-Coupled Protein Receptor	G-q/11 Coupled	alpha1A/2A-Adrenoceptor Agonists	Approved
NCGC00091268	11	Oxytetracycline	Antimicrobial	Antibacterial	Tetracycline	Tetracycline Antibiotic	Approved
NCGC00025195	01	Ozagrel hydrochloride	Metabolism	Lipid Metabolism	Thromboxane	Thromboxane Synthase inhibitor	Approved
NCGC00346682	01	PA-824	Antimicrobial	Antiparasitic	Anti-tubercular agent	nitric oxide donors	Phase II
NCGC00167785	02	PAC-1	Cell Growth	Regulators of Apoptosis	Caspase	Procaspase 3 Activator	Preclinical
NCGC00024995	10	Paclitaxel	Cell Growth	Tubulin Polymerization	Tubulin depolymerization	Tubulin depolymerization inhibitor	Approved
NCGC00346664	01	Paeoniflorin	Physiological Homeostasis	Muscle Relaxant	0	neuromuscular blocker	Preclinical
NCGC00095977	03	Paeonol	Metabolism	Metabolite Conversion	MAO	Lipid Peroxidation inhibitors	Preclinical
NCGC00023037	06	Pancuronium bromide	Physiological Homeostasis	Muscle Relaxant	0	Steroid non-depolarizing blocker	Approved
NCGC00263117	02	Panobinostat	Transcriptional Regulation	Histone Epigenetic Machinery	HDAC	Histone Deacetylase (HDAC) inhibitor	Approved
NCGC00095188	04	Pantoprazole	Cell Surface Protein	Ion Channel	Proton pump	H+/K+-ATPase inhibitor	Approved
NCGC00346610	01	Pantothenic acid	Metabolism	Metabolites/Vitamins	0	Vitamin	Approved
NCGC00015810	13	Papaverine hydrochloride	Metabolism	Phosphodiesterase	PDE10A	Phosphodiesterase X (PDE10) inhibitor	Approved
NCGC00016706	05	Parbendazole	Cell Growth	Tubulin Polymerization	Tubulin depolymerization	Tubulin depolymerization inhibitor	Preclinical
NCGC00096075	03	Parietin	Cell Signaling	Phosphatase	Tyrosine	Protein Tyrosine Phosphatase (PTP) inhibitors	Preclinical
NCGC00346449	01	Parogrelil	Metabolism	Phosphodiesterase	PDE5A	Phosphodiesterase III/Va (PDE) inhibitor	Phase III
NCGC00025355	11	Paroxetine	Cell Surface Protein	Plasma Membrane Transporter	Reuptake	5-HT Reuptake inhibitor	Approved
NCGC00163415	03	Parthenolide	Transcriptional Regulation	Signal Sensing Transcription Factor	NFKB	NF-kappaB Activation Modulator	Phase I
NCGC00188865	02	Pazopanib	Cell Signaling	Tyrosine Kinase	Multiple	multi-kinase	Approved
NCGC00165875	03	PB-28	Cell Surface Protein	Other Receptor	SIGMAR1	sigma1/2 Receptor Agonist	Preclinical
NCGC00187912	03	PCI-32765	Cell Signaling	Tyrosine Kinase	BTK	Btk/Lck/Lyn inhibitor	Approved
NCGC00345492	02	PCI-34051	Transcriptional Regulation	Histone Epigenetic Machinery	HDAC	Histone Deacetylase 8 (HDAC8) inhibitor	Preclinical
NCGC00263128	01	PD-0220245	Cell Surface Protein	G-Coupled Protein Receptor	G-i/o Coupled	CXCR1/CXCR2 Receptor Antagonist	Preclinical
NCGC00189075	01	PD-0325901	Cell Signaling	Dual Specific Kinase	MEK	MEK inhibitor	Phase I
NCGC00263129	01	PD-0332991	Cell Signaling	Cyclin-dependent Kinase	CDK	CDK4, 6 inhibitor	Phase II
NCGC00015790	02	PD-098059	Cell Signaling	Dual Specific Kinase	MEK	Mek 1/2 inhibitor	Phase II
NCGC00025072	01	PD-128907	Cell Surface Protein	G-Coupled Protein Receptor	G-i/o Coupled	Dopamine D2/D3 Agonist	Preclinical
NCGC00346874	01	PD-134308	Cell Surface Protein	G-Coupled Protein Receptor	G-q/11 Coupled	CCK2 (CCKB/Gastrin) Antagonists	Phase II
NCGC00024956	02	PD-153035	Cell Signaling	Tyrosine Kinase	HER	EGFR (HER1; erbB1) inhibitor	Phase I
NCGC00242490	02	PD-166285	Cell Signaling	Tyrosine Kinase	SRC	cSRC inhibitor	Preclinical
NCGC00263127	01	PD-166793	Metabolism	Protease	MMP	MMP-13 inhibitor	Preclinical
NCGC00165863	02	PD-173074	Cell Signaling	Tyrosine Kinase	FGFR	FGFR 1/3 inhibitor	Preclinical
NCGC00345829	01	PD-173955	Cell Signaling	Tyrosine Kinase	SRC	cSRC inhibitor	Preclinical
NCGC00345830	01	PD-173955 Analogue 1	Cell Signaling	Tyrosine Kinase	SRC	cSRC inhibitor	Preclinical
NCGC00189074	01	PD-184352	Cell Signaling	Dual Specific Kinase	MEK	MEK inhibitor	Discontinued
NCGC00346552	01	PD-318088	Cell Signaling	Dual Specific Kinase	MEK	Mek 1/2 inhibitor	Preclinical
NCGC00263231	01	PDHK RIKEN	Cell Signaling	Serine/Threonine Kinase	PDK	Pyruvate dehydrogenase kinases inhibitor	Preclinical
NCGC00346947	01	PDK1 inhibitor	Cell Signaling	Serine/Threonine Kinase	PDK	Phosphoinositide Dependent Kinase (PDK) 1 inhibitors	Preclinical
NCGC00263103	01	Pelitinib	Cell Signaling	Tyrosine Kinase	HER	EGFR (HER1; erbB1) inhibitor	Phase II
NCGC00242485	01	Pemetrexed disodium	DNA Replication	Antimetabolite	Antifolate	thymidylate synthase inhibitor	Approved
NCGC00024359	06	Penicillamine	Other	Metal Chelator	0	Copper Chelator	Approved
NCGC00183362	01	Pentagastrin	Other	Other	0	synthetic polypeptide	Approved
NCGC00179034	08	Pentamidine isethionate	Cell Signaling	Phosphatase	Tyrosine	PRL Phosphatase inhibitors	Approved
NCGC00182045	02	Pentostatin	Metabolism	Metabolite Conversion	0	Adenosine Deaminase inhibitor	Approved
NCGC00161670	06	Pepstatin	Metabolism	Protease	0	Aspartyl Protease inhibitor	Preclinical
NCGC00346433	01	Peramivir	Metabolism	Metabolite Conversion	0	Neuraminidase (Sialidase) inhibitors	Approved
NCGC00018261	05	Perhexiline	Metabolism	Mitochondrial Modulator	0	mitochondrial carnitine palmitoyltransferase-1 inhbitior	Approved
NCGC00346503	01	Perifosine	Cell Signaling	PI3 Kinase	PI3K	PI3K Activator	Phase III
NCGC00159509	02	Perindopril	Physiological Homeostasis	Cardiovascular	ACE	Angiotensin-I Converting Enzyme inhibitor	Approved
NCGC00346889	01	PF-03716556	Cell Surface Protein	Ion Channel	Proton pump	H+/K+-ATPase inhibitor	Preclinical
NCGC00346652	01	PF-03814735	Cell Signaling	Aurora Kinase	AURK	Aurora Kinase inhibitor	Discontinued
NCGC00263161	01	PF-04217903	Cell Signaling	Tyrosine Kinase	MET	HGFR (MET; c-Met) inhibitor	Discontinued
NCGC00346659	01	PF-04691502	Cell Signaling	PI3 Kinase	PI3K	PI3Kα/β/γ/δ inhibitor	Phase II
NCGC00250398	01	PF-05212384	Cell Signaling	Serine/Threonine Kinase	mTOR	mTOR inhibitor	Preclinical
NCGC00263213	01	PF-184	Cell Signaling	Serine/Threonine Kinase	IKK	IKK-2 (IKK-beta) inhibitor	Preclinical
NCGC00345784	01	PF-3758309	Cell Signaling	Serine/Threonine Kinase	PAK	p21-Activated Kinase 4 (PAK4) inhibitors	Discontinued
NCGC00263131	01	PF-3845	Metabolism	Lipid Metabolism	Fatty acids	Fatty Acid Amide Hydrolase (FAAH) inhibitor	Preclinical
NCGC00242495	01	PF-431396	Cell Signaling	Tyrosine Kinase	FAK	Focal Adhesion Kinase (FAK) inhibitor	Discontinued
NCGC00263134	01	PF-4708671	Cell Signaling	Serine/Threonine Kinase	S6K1	p70 ribosomal S6 kinase (S6K1) inhibitor	Preclinical
NCGC00263132	02	PF-477736	Cell Signaling	Cyclin-dependent Kinase	CHEK	Chk1 inhibitor	Discontinued
NCGC00346696	01	PF-5274857	Cell Signaling	Hedgehog Signaling	SMO	Smoothened (Smo) receptor agonist	Preclinical
NCGC00346972	01	PF-543	Metabolism	Lipid Metabolism	Sphingolipid	Sphingosine Kinase 1 (SphK1) inhibitors	Preclinical
NCGC00263133	01	PF-573228	Cell Signaling	Tyrosine Kinase	FAK	Focal Adhesion Kinase (FAK) inhibitor	Preclinical
NCGC00346939	01	PF-8380	Metabolism	Phosphodiesterase	PDE2A	Phosphodiesterase II (ENPP2; Autotaxin) inhibitors	Preclinical
NCGC00263165	01	PH-797804	Cell Signaling	Serine/Threonine Kinase	p38 MAPK	p38 MAPK inhibitor	Phase II
NCGC00250384	01	PHA-408	Cell Signaling	Serine/Threonine Kinase	IKK	IKK-beta inhibitor	Preclinical
NCGC00346642	01	PHA-665752	Cell Signaling	Tyrosine Kinase	MET	HGFR (MET; c-Met) inhibitor	Preclinical
NCGC00346526	01	PHA-680632	Cell Signaling	Aurora Kinase	AURK	Aurora-A/B/c inhibitor	Preclinical
NCGC00263191	01	PHA-690509	Cell Signaling	Cyclin-dependent Kinase	CDK	CDK2/Cyclin A inhibitor	Phase I
NCGC00346723	01	PHA-767491A	Cell Signaling	Serine/Threonine Kinase	Cdc7	Cell Division Cycle 7-Related Protein Kinase (CDC7) inhibitors	Preclinical
NCGC00263168	01	PHA-793887	Cell Signaling	Cyclin-dependent Kinase	CDK	CDK1,2,3,4,5 inhibitor	Phase I
NCGC00015830	07	Phenelzine	Metabolism	Metabolite Conversion	MAO	MAO inhibitor	Approved
NCGC00016543	08	Phenformin hydrochloride	Physiological Homeostasis	Antidiabetic	Biguanide	antidiabetic drug	Approved
NCGC00016311	16	Phentolamine mesilate	Cell Surface Protein	G-Coupled Protein Receptor	G-q/11 Coupled	alpha-Adrenoceptor Antagonists	Approved
NCGC00024257	07	Phenylephrine hydrochloride	Cell Surface Protein	G-Coupled Protein Receptor	G-q/11 Coupled	alpha1-Adrenoceptor Agonists	Approved
NCGC00015840	09	Phloretin	Other	Other	0	ICAM1 Expression inhibitors VCAM1 Expression inhibitors	Phase I
NCGC00142423	03	Phlorizin	Cell Surface Protein	Plasma Membrane Transporter	0	SGLT-1/2 inhibitor	Phase I
NCGC00346547	01	PHT-427	Cell Signaling	Serine/Threonine Kinase	PDK	Phosphoinositide Dependent Kinase (PDK) 1 inhibitors	Preclinical
NCGC00187906	01	PI-103	Cell Signaling	PI3 Kinase	PI3K	PI3Kα/β/γ/δ inhibitor	Preclinical
NCGC00250378	01	Piboserod hydrochloride	Cell Surface Protein	G-Coupled Protein Receptor	G-s Coupled	5-HT4 Antagonists	Phase III
NCGC00094226	11	Piceatannol	Cell Signaling	Tyrosine Kinase	SYK	Syk Kinase inhibitor	Preclinical
NCGC00346930	01	Picoplatin	DNA Replication	DNA Alkylating Agent	DNA Alkylation	DNA Alkylating Agent	Phase III
NCGC00161923	04	Picropodophyllin	Cell Growth	Tubulin Polymerization	Tubulin polymerization	Tubulin polymerization inhibitor	Phase II
NCGC00346579	01	PIK-293	Cell Signaling	PI3 Kinase	PI3K	PI3Kδ inhibitor	Preclinical
NCGC00346614	01	PIK-294	Cell Signaling	PI3 Kinase	PI3K	PI3Kδ inhibitor	Preclinical
NCGC00346500	01	PIK-75	Cell Signaling	PI3 Kinase	PI3K	PI3Kα inhibitor	Preclinical
NCGC00238454	02	PIK-90	Cell Signaling	PI3 Kinase	PI3K	PI3Kα/β/γ/δ inhibitor	Preclinical
NCGC00346536	01	PIK-93	Cell Signaling	PI3 Kinase	PI3K	PI3Kα/β/γ/δ inhibitor	Preclinical
NCGC00242499	01	Pim 1 inhibitor 2	Cell Signaling	Serine/Threonine Kinase	PIM	Pim-1 inhibitor	Preclinical
NCGC00346530	01	Pimasertib	Cell Signaling	Dual Specific Kinase	MEK	Mek 1/2 inhibitor	Phase I/II
NCGC00167506	03	Pimecrolimus	Physiological Homeostasis	Immunosuppressants/Antiinflammatories	Calcineurin	Macrolide Antibiotic	Approved
NCGC00274063	01	Pimobendan	Metabolism	Phosphodiesterase	PDE3A	Phosphodiesterase III (PDE3) inhibitor	Approved
NCGC00163128	07	Pioglitazone HCl	Transcriptional Regulation	Nuclear Receptor Transcription Factor	PPAR	PPARgamma Agonists	Approved
NCGC00344515	02	Piperaquine	Antimicrobial	Antimalarial	Quinoline	antimalarial agents	Approved
NCGC00094872	08	Piperine	Metabolism	Metabolite Conversion	MAO	MAO-A/B inhibitor	Phase I
NCGC00167982	02	Pirarubicin	DNA Replication	Topoisomerase	Topoisomerase II	DNA Topoisomerase II inhibitors	Approved
NCGC00263135	01	Piraxostat	Metabolism	Metabolite Conversion	XDH	Xanthine Oxidase inhibitor	Discontinued
NCGC00015823	18	Piroxicam	Physiological Homeostasis	Immunosuppressants/Antiinflammatories	COX	Cyclooxygenase inhibitor	Approved
NCGC00164566	02	Pitavastatin calcium	Metabolism	Lipid Metabolism	Cholesterol	HMG-CoA Reductase inhibitor	Approved
NCGC00163169	02	Pizotifen	Cell Surface Protein	G-Coupled Protein Receptor	G-q/11 Coupled	5HT2A and 5HT2C	Approved
NCGC00015205	07	PK-11195	Transcriptional Regulation	Nuclear Receptor Transcription Factor	0	Constitutive Androstane Receptor Antagonist	Preclinical
NCGC00346649	01	PKI-402	Cell Signaling	PI3 Kinase	PI3K	PI3Kα/β/γ/δ inhibitor	Preclinical
NCGC00165722	02	Plerixafor hydrochloride	Cell Surface Protein	G-Coupled Protein Receptor	G-i/o Coupled	Chemokine CXCR4 (SDF-1 Receptor) Antagonists	Approved
NCGC00263169	01	Plinabulin	Cell Growth	Tubulin Polymerization	Tubulin polymerization	Tubulin polymerization inhibitor	Phase II
NCGC00167403	03	Pluripotin	Transcriptional Regulation	Nuclear Kinase	ERK	Dual RASGAP/Erk inhibitor	Preclinical
NCGC00187911	02	PLX-4720	Cell Signaling	Serine/Threonine Kinase	BRAF	Raf kinase B inhibitor	Preclinical
NCGC00346705	01	PMSF	Metabolism	Protease	0	Serine Protease inhibitor	Preclinical
NCGC00167746	01	PNU-120596	Cell Surface Protein	G-Coupled Protein Receptor	G-i/o Coupled	Nicotinic alpha7 Positive Allosteric Modulators	Preclinical
NCGC00346585	01	PNU-200577	Cell Surface Protein	G-Coupled Protein Receptor	G-q/11 Coupled	Muscarinic M3 Antagonists	Preclinical
NCGC00092364	05	PNU-282987	Cell Surface Protein	G-Coupled Protein Receptor	G-i/o Coupled	Nicotinic alpha7 Agonists	Preclinical
NCGC00346879	01	PNU-74654	Cell Signaling	Wnt Signaling	WNT	Wnt Signaling inhibitor	Preclinical
NCGC00022001	14	Podofilox	Cell Growth	Tubulin Polymerization	Tubulin polymerization	Tubulin polymerization inhibitor	Approved
NCGC00246971	03	Polydatin	Other	Other	0	ICAM1 Expression inhibitors VCAM1 Expression inhibitors	Approved
NCGC00094763	03	Polymyxin B sulphate	Antimicrobial	Antibacterial	Peptide	Peptide Antibiotic	Approved
NCGC00346551	01	Pomalidomide	Cell Growth	TNF-alpha	TNF	TNF-alpha Production inhibitor	Preclinical
NCGC00263152	02	Ponatinib	Cell Signaling	Tyrosine Kinase	FGFR	FGFR inhibitor	Approved
NCGC00185736	01	Posaconazole	Transcriptional Regulation	Steroid Biosynthesis	0	Lanosterol 14alpha-demethylase inhibitors	Approved
NCGC00346619	01	PP-121	Cell Signaling	Tyrosine Kinase	PDGFR	PDGFR inhibitor	Preclinical
NCGC00188346	01	PP-242	Cell Signaling	Serine/Threonine Kinase	mTOR	mTOR inhibitor	Preclinical
NCGC00263136	03	Pracinostat	Transcriptional Regulation	Histone Epigenetic Machinery	HDAC	Histone Deacetylase (HDAC) 1/2 inhibitor	Phase II
NCGC00242596	01	Pralatrexate	DNA Replication	Antimetabolite	Antifolate	Dihydrofolate Reductase (DHFR) inhibitors	Approved
NCGC00167441	03	Pramipexole hydrochloride	Cell Surface Protein	G-Coupled Protein Receptor	G-i/o Coupled	Dopamine D3 Antagonist	Approved
NCGC00346668	01	Pramiracetam hydrochloride	Cell Surface Protein	Ion Channel	AMPA-receptor	neuroprotective drug	Approved
NCGC00181765	01	Pranlukast hydrate	Cell Surface Protein	G-Coupled Protein Receptor	G-i/o Coupled	Leukotriene CysLT1/2 (LTD4) Antagonist	Approved
NCGC00188690	02	Prasugrel	Cell Surface Protein	G-Coupled Protein Receptor	G-q/11 Coupled	P2Y12 (P2T) Antagonists	Approved
NCGC00160396	02	Pravadoline	Physiological Homeostasis	Immunosuppressants/Antiinflammatories	COX	COX inhibitor and cannabinoid (CB) agonist	Phase II
NCGC00188962	02	Pravastatin sodium	Metabolism	Lipid Metabolism	Cholesterol	HMG-CoA Reductase inhibitor	Approved
NCGC00015818	15	Praziquantel	Antimicrobial	Antiparasitic	Anti-trematodal	antiparasitic agent	Approved
NCGC00016740	19	Prazosin hydrochloride	Cell Surface Protein	G-Coupled Protein Receptor	G-q/11 Coupled	alpha1-Adrenoceptor Antagonists	Approved
NCGC00179649	07	Prednisolone	Transcriptional Regulation	Nuclear Receptor Transcription Factor	GR	Glucocorticoid steroid	Approved
NCGC00021925	04	Prednisolone acetate	Transcriptional Regulation	Nuclear Receptor Transcription Factor	GR	Glucocorticoid steroid	Approved
NCGC00090766	08	Prednisone	Transcriptional Regulation	Nuclear Receptor Transcription Factor	GR	Glucocorticoid steroid	Approved
NCGC00346738	01	Pregabalin	Cell Surface Protein	Ion Channel	Calcium channel	L-type Ca2+ channel blocker	Approved
NCGC00163125	07	Pregnenolone	Transcriptional Regulation	Nuclear Receptor Transcription Factor	0	Steroid	Preclinical
NCGC00015834	11	Primidone	Cell Surface Protein	Ion Channel	Sodium channel	anticonvulsant agent	Approved
NCGC00016777	07	Probucol	Other	Other	0	ABCA Modulator?	Approved
NCGC00016438	05	Procarbazine hydrochloride	DNA Replication	DNA Alkylating Agent	DNA Alkylation	DNA Alkylating Agent	Approved
NCGC00024999	02	Procaterol hydrochloride	Cell Surface Protein	G-Coupled Protein Receptor	G-s Coupled	beta2-Adrenoceptor Agonists	Approved
NCGC00015856	08	Prochlorperazine	Cell Surface Protein	G-Coupled Protein Receptor	G-i/o Coupled	Dopamine D2 Antagonist	Approved
NCGC00015785	04	Progesterone	Transcriptional Regulation	Nuclear Receptor Transcription Factor	PGR	Progestogen hormone	Approved
NCGC00015819	11	Propafenone hydrochloride	Other	Other	0	anti-arrythmia drug	Approved
NCGC00016991	06	Proparacaine	Cell Surface Protein	Ion Channel	Sodium channel	Sodium channel inhibitor	Approved
NCGC00015389	08	Propofol	Cell Surface Protein	Ion Channel	Vanilloid receptor	TRPV1 (Vanilloid VR1 Receptor) Agonist	Approved
NCGC00016229	13	Propylthiouracil	Metabolism	Protease	0	thyroperoxidase inhibitor	Approved
NCGC00016447	02	Proscillaridin	Transcriptional Regulation	Nuclear Receptor Transcription Factor	0	Steroid	Approved
NCGC00092361	06	Prostaglandin E2	Cell Surface Protein	G-Coupled Protein Receptor	Multiple	prostaglandin	Approved
NCGC00095164	05	Protionamide	Antimicrobial	Antiparasitic	Anti-tubercular agent	tuberculosis treatment	Approved
NCGC00347217	01	PRP003-013	Cell Signaling	Tyrosine Kinase	DDR1	discoidin domain receptor tyrosine kinase (DDR1)	Preclinical
NCGC00253909	01	PRT-060318	Cell Signaling	Tyrosine Kinase	SYK	Syk Kinase inhibitor	Preclinical
NCGC00253867	01	Prucalopride	Cell Surface Protein	G-Coupled Protein Receptor	Multiple	5-HT4 Agonists	Approved
NCGC00164615	03	Prulifloxacin	Antimicrobial	Antibacterial	Quinolone	Antibacterial	Approved
NCGC00165873	02	PS-1145	Cell Signaling	Serine/Threonine Kinase	IKK	IKK-2 (IKK-beta) inhibitor	Preclinical
NCGC00168759	04	PTC-124	Cell Surface Protein	Ion Channel	Chloride channel	CFTR-G542X nonsense allele inhibitor	Phase III
NCGC00346597	01	Puerarin	Cell Surface Protein	Ion Channel	Calcium channel	L-type Ca2+ channel blocker	Phase II
NCGC00346992	01	Purfalcamine	Cell Signaling	Serine/Threonine Kinase	CDPK	Calcium Dependent Protein Kinase (CDPK) 1 inhibitor	Preclinical
NCGC00344053	01	purmorphamine	Cell Signaling	Hedgehog Signaling	SMO	lineage-specific differentiation enhancer	Preclinical
NCGC00025219	04	Purvalanol A	Cell Signaling	Cyclin-dependent Kinase	CDK	CDK1/2/3/4/5 inhibitor	Preclinical
NCGC00025220	03	Purvalanol B	Cell Signaling	Cyclin-dependent Kinase	CDK	CDK1/2/3/4/5 inhibitor	Preclinical
NCGC00346876	01	PX-12	Metabolism	Metabolite Conversion	0	Thioredoxin Reductase inhibitors	Phase II
NCGC00094552	04	Pyrantel pamoate	Antimicrobial	Antiparasitic	Anti-nemotodal	antiparasitic agent	Approved
NCGC00015833	16	Pyrazinamide	Metabolism	Lipid Metabolism	Fatty acids	Fatty acid synthase inhibitor	Approved
NCGC00016256	16	Pyrimethamine	DNA Replication	Antimetabolite	Antifolate	Dihydrofolate Reductase (DHFR) inhibitors	Approved
NCGC00246187	02	Pyronaridine	Antimicrobial	Antimalarial	Quinoline	antimalarial agents	Phase III
NCGC00346891	01	Pyroxamide	Transcriptional Regulation	Histone Epigenetic Machinery	HDAC	Histone Deacetylase (HDAC) inhibitor	Phase I
NCGC00263207	01	QS11	Cell Signaling	GTPase	ARF family	ADP-ribosylation factor GTPase activating protein 1 inhibitor	Preclinical
NCGC00015870	16	Quercetine	Other	Phenylpropanoid	0	flavanoid	Approved
NCGC00015871	07	Quinidine	Metabolism	Metabolite Conversion	CYP450	Cytochrome P450 CYP2D6 inhibitors	Approved
NCGC00166281	02	Quinine	Antimicrobial	Antimalarial	Quinoline	antimalarial agents	Approved
NCGC00346487	01	Quisinostat hydrochloride	Transcriptional Regulation	Histone Epigenetic Machinery	HDAC	HDAC1 inhibitor	Phase II
NCGC00242493	01	Quizartinib	Cell Signaling	Tyrosine Kinase	KIT	KIT inhibitor	Phase II
NCGC00262195	02	R-1487	Cell Signaling	Serine/Threonine Kinase	p38 MAPK	p38 MAPK inhibitor	Phase I
NCGC00182051	02	R406	Cell Signaling	Tyrosine Kinase	SYK	Syk Kinase inhibitor	Phase III
NCGC00346632	01	R-547	Cell Signaling	Cyclin-dependent Kinase	CDK	CDK1/2/4 inhibitor	Phase I
NCGC00159518	04	Rabeprazole	Cell Surface Protein	Ion Channel	Proton pump	H+/K+-ATPase inhibitor	Approved
NCGC00343768	01	Rabusertib	Cell Signaling	Cyclin-dependent Kinase	CHEK	Chk1 inhibitor	Phase II
NCGC00179511	04	Racecadotril	Metabolism	Protease	0	Neprilysin (Enkephalinase, Neutral Endopeptidase, NEP) inhibitors	Approved
NCGC00346577	01	RAF-265 derivative	Cell Signaling	Serine/Threonine Kinase	RAF	Raf kinase B/C inhibitor	Preclinical
NCGC00015889	10	Raloxifene hydrochloride	Transcriptional Regulation	Nuclear Receptor Transcription Factor	ESR1	Selective Estrogen Receptor Modulators (SERM)	Approved
NCGC00184997	01	Raltegravir	Antimicrobial	Antiviral	HIV integrase	HIV Integrase inhibitors	Approved
NCGC00229704	01	Raltitrexed	DNA Replication	Antimetabolite	Antifolate	thymidylate synthase inhibitor	Approved
NCGC00167519	04	Ramatroban	Cell Surface Protein	G-Coupled Protein Receptor	G-s Coupled	prostaglandin D2 CRTH2 inhibitor	Approved
NCGC00178707	03	Ramelteon	Cell Surface Protein	G-Coupled Protein Receptor	Multiple	Melatonin MT1/MT2 Agonist	Approved
NCGC00178127	04	Ramipril	Physiological Homeostasis	Cardiovascular	ACE	Angiotensin-I Converting Enzyme inhibitor	Approved
NCGC00181349	01	Ranelic acid distrontium salt	Cell Surface Protein	Ion Channel	Calcium channel	Calcium-Sensing Receptor (CaSR) Agonists	Approved
NCGC00015897	06	Ranolazine	Cell Surface Protein	Ion Channel	Sodium channel	Sodium channel inhibitor	Approved
NCGC00168774	01	Rasagiline mesilate	Metabolism	Metabolite Conversion	MAO	MAO-B inhibitor	Approved
NCGC00263137	01	RD-162	Transcriptional Regulation	Nuclear Receptor Transcription Factor	AR	Androgen Receptor Antagonist	Preclinical
NCGC00188380	01	RDEA-119	Cell Signaling	Dual Specific Kinase	MEK	Mek 1/2 inhibitor	Phase II
NCGC00095161	04	Rebamipide	Physiological Homeostasis	Free Radical Regulation	Prostagladin	Free Radical Scavenger	Approved
NCGC00346471	01	Rebeccamycin	DNA Replication	Topoisomerase	Topoisomerase I	DNA Topoisomerase I inhibitors	Preclinical
NCGC00263138	01	Regorafenib	Cell Signaling	Tyrosine Kinase	VEGFR	VEGFR-2 inhibitor	Phase III
NCGC00016978	05	Repaglinide	Physiological Homeostasis	Antidiabetic	Meglitinide	Insulin Secretagogues	Approved
NCGC00015888	04	Reserpine	Cell Surface Protein	Plasma Membrane Transporter	Dopamine	Alkaloid anitpsychotic	Approved
NCGC00160275	01	Resistomycin	Transcriptional Regulation	RNA Polymerase	POLR2A	RNA Polymerase inhibitor	Preclinical
NCGC00017352	23	Resveratrol	Physiological Homeostasis	Immunosuppressants/Antiinflammatories	COX	Cyclooxygenase-2 inhibitor	Phase II/III
NCGC00346438	01	Retaspimycin	Other	Chaperone	HSP90	Heat Shock Protein 90 (hsp90) inhibitor	Phase III
NCGC00346739	01	Retigabine	Cell Surface Protein	Ion Channel	Potassium channel	Voltage-Gated K(V) 7 (KCNQ) Channel Activator	Phase III
NCGC00165880	04	Reversine	Cell Surface Protein	G-Coupled Protein Receptor	G-i/o Coupled	Adenosine A3 Antagonists	Preclinical
NCGC00014891	03	RG-108	Transcriptional Regulation	DNA Epigenetic Machinery	DNA Methyltransferase	DNA Methyltransferase (DNMT) inhibitor	Preclinical
NCGC00345809	01	RGB-286147	Cell Signaling	Cyclin-dependent Kinase	CDK	CDK1/2/3/7/9 inhibitor	Preclinical
NCGC00018199	06	Rhein	Other	Other	0	component of rhubarb	Phase I
NCGC00090726	11	Ribavirin	Antimicrobial	Antiviral	Purine Analog	Inosine 5'-Monophosphate Dehydrogenase (IMPDH) inhibitors	Approved
NCGC00095537	06	Ribitol	Other	Other	0	sugar alcohol	Preclinical
NCGC00016332	03	Riboflavin	Metabolism	Metabolites/Vitamins	0	Vitamin	Approved
NCGC00346481	01	Ridaforolimus	Cell Signaling	Serine/Threonine Kinase	mTOR	mTOR inhibitor	Discontinued
NCGC00090762	03	Rifabutin	Transcriptional Regulation	RNA Polymerase	PRKDC	DNA-Directed RNA Polymerase inhibitor	Approved
NCGC00022678	07	Rifampicin	Transcriptional Regulation	RNA Polymerase	PRKDC	DNA-Directed RNA Polymerase inhibitor	Approved
NCGC00167431	02	Rifapentine	Transcriptional Regulation	RNA Polymerase	PRKDC	DNA-Directed RNA Polymerase inhibitor	Approved
NCGC00271415	02	Rifaximin	Transcriptional Regulation	Nuclear Receptor Transcription Factor	PXR	Pregnane X Receptor (PXR) Agonist	Approved
NCGC00015884	09	Rilmenidine	Cell Surface Protein	G-Coupled Protein Receptor	G-q/11 Coupled	Imidazoline I1 Receptor Agonists	Approved
NCGC00015882	09	Riluzole	Cell Surface Protein	Ion Channel	NMDA	Glutamate Release inhibitor	Approved
NCGC00159491	05	Rimantadine	Antimicrobial	Antiviral	Anti-influenza	M2 Channel inhibitor	Approved
NCGC00164572	01	Rimonabant	Cell Surface Protein	G-Coupled Protein Receptor	G-i/o Coupled	cannabinoid CB1 antagonist	Discontinued
NCGC00346521	01	Risedronate sodium	Transcriptional Regulation	Steroid Biosynthesis	0	Farnesyl Pyrophosphate Synthase inhibitors	Approved
NCGC00015883	08	Risperidone	Cell Surface Protein	G-Coupled Protein Receptor	G-i/o Coupled	Dopamine D2 Antagonist	Approved
NCGC00159570	01	RITA	Cell Growth	Regulators of Apoptosis	MDM2	MDM2 (hdm2) inhibitor	Preclinical
NCGC00015887	05	Ritodrine hydrochloride	Cell Surface Protein	G-Coupled Protein Receptor	G-s Coupled	beta2-Adrenoceptor Agonists	Approved
NCGC00183130	01	Ritonavir	Antimicrobial	Antiviral	HIV protease	HIV Protease inhibitors	Approved
NCGC00262945	02	Rivaroxaban	Metabolism	Protease	0	Coagulation Factor Xa inhibitor	Approved
NCGC00167531	03	Rivastigmine tartrate	Metabolism	Metabolite Conversion	ACHE	Acetylcholinesterase inhibitors	Approved
NCGC00095899	04	Rizatriptan benzoate	Cell Surface Protein	G-Coupled Protein Receptor	G-i/o Coupled	5-HT1B Agonist	Approved
NCGC00347903	01	Ro 51	Cell Surface Protein	Ion Channel	Purinergic Signaling	P2X3/P2X2 Receptor Antagonist	Preclinical
NCGC00262061	02	Ro-31-8425	Cell Signaling	Serine/Threonine Kinase	PKC	PKC inhibitor	Preclinical
NCGC00263162	02	RO-4929097	Metabolism	Protease	NOTCH	g-Secretase inhibitor	Phase II
NCGC00263200	01	RO495	Cell Signaling	Tyrosine Kinase	TYK	Tyk 2 inhibitor	Preclinical
NCGC00345084	01	Robotnikinin	Cell Signaling	Hedgehog Signaling	SHH	Hedgehog antagonist	Preclinical
NCGC00167433	02	Rocuronium bromide	Physiological Homeostasis	Muscle Relaxant	0	Steroid non-depolarizing neuromuscular blocker	Approved
NCGC00095118	05	Rofecoxib	Physiological Homeostasis	Immunosuppressants/Antiinflammatories	COX	Cyclooxygenase-2 inhibitor	Discontinued
NCGC00346566	01	Roflumilast	Metabolism	Phosphodiesterase	PDE4A	Phosphodiesterase IIII (PDE4) inhibitor	Approved
NCGC00015898	12	Rolipram	Metabolism	Phosphodiesterase	PDE4A	Phosphodiesterase IIII (PDE4) inhibitor	Phase II
NCGC00263139	01	Rolofylline	Cell Surface Protein	G-Coupled Protein Receptor	G-i/o Coupled	Adenosine A1 Antagonist	Phase III
NCGC00263220	02	Romidepsin	Transcriptional Regulation	Histone Epigenetic Machinery	HDAC	Histone Deacetylase (HDAC) inhibitor	Approved
NCGC00159508	05	Rose Bengal disodium	Physiological Homeostasis	Free Radical Regulation	ROS	Free radical formation	Phase II
NCGC00095124	06	Rosiglitazone	Transcriptional Regulation	Nuclear Receptor Transcription Factor	PPAR	PPARgamma Agonists	Approved
NCGC00017358	14	Rotenone	Metabolism	Metabolite Conversion	0	NADH-Ubiquinone Oxidoreductase (Complex I) inhibitor	Preclinical
NCGC00346591	01	Rotundine	Cell Surface Protein	Plasma Membrane Transporter	Reuptake	5-HT Release inhibitor	Preclinical
NCGC00182077	02	Roxithromycin	Antimicrobial	Antibacterial	Macrolide	Macrolide Antibiotic	Approved
NCGC00263119	01	Ruboxistaurin mesilate	Cell Signaling	Serine/Threonine Kinase	PKC	PKC beta inhibitor	Phase III
NCGC00263173	03	Rucaparib	DNA Replication	DNA Repair	PARP	PARP-1/PARP-2 inhibitor	Phase II
NCGC00346443	01	Rupintrivir	Antimicrobial	Antiviral	Anti-rhinivirus	HRV 3C Protease inhibitors	Phase II
NCGC00015892	07	Rutaecarpine	Physiological Homeostasis	Immunosuppressants/Antiinflammatories	COX	Cyclooxygenase-2 inhibitor	Preclinical
NCGC00244253	01	Ruxolitinib	Cell Signaling	Tyrosine Kinase	JAK	Jak1/2 inhibitor	Approved
NCGC00241112	01	RWJ-67657	Cell Signaling	Serine/Threonine Kinase	p38 MAPK	p38 MAPK inhibitor	Phase I
NCGC00016899	04	S-(+)-Rolipram	Metabolism	Phosphodiesterase	PDE4A	Phosphodiesterase IIII (PDE4) inhibitor	Approved
NCGC00262641	02	S31-201	Transcriptional Regulation	Signal Sensing Transcription Factor	STAT3	STAT-3 inhibitor	Preclinical
NCGC00263196	01	S6K-18	Cell Signaling	Serine/Threonine Kinase	S6K1	p70 ribosomal S6 kinase (S6K1) inhibitor	Preclinical
NCGC00345841	01	S-99	Cell Signaling	Serine/Threonine Kinase	ASK	Apoptosis signal-regulating kinase (ASK1/MAPKKK)	Preclinical
NCGC00346529	01	Safinamide mesilate	Cell Surface Protein	Ion Channel	Sodium channel	Sodium channel inhibitor	Phase III
NCGC00347954	01	SAG	Cell Signaling	Hedgehog Signaling	SHH	Hedgehog agonist	Preclinical
NCGC00015955	09	Salbutamol sulfate	Cell Surface Protein	G-Coupled Protein Receptor	G-s Coupled	beta2-Adrenoceptor Agonists	Approved
NCGC00142605	03	Salicin	Physiological Homeostasis	Immunosuppressants/Antiinflammatories	Anti-inflammatory	Antiinflammatory agent	Phase II
NCGC00169145	02	Salidroside	Other	Other	0	beta-Amyloid (Abeta) Protein Neurotoxicity inhibitors	Preclinical
NCGC00095055	03	Salinomycin	Antimicrobial	Antiparasitic	Anti-coccioidal	Anticoccidial/Antibacterial	Preclinical
NCGC00015448	04	Salirasib	Cell Signaling	Serine/Threonine Kinase	mTOR	mTOR inhibitor	Phase II
NCGC00263210	01	SANT-2	Cell Signaling	Hedgehog Signaling	SMO	Smoothened (Smo) Receptor Antagonist	Preclinical
NCGC00241099	01	Saracatinib	Cell Signaling	Tyrosine Kinase	SRC	cSRC inhibitor	Phase II
NCGC00177995	04	Sarafloxacin hydrochloride	Antimicrobial	Antibacterial	Quinolone	Antibacterial	Approved
NCGC00242597	01	Saxagliptin	Metabolism	Protease	0	Dipeptidyl Peptidase IV (CD26; DPP-IV; DP-IV) inhibitor	Approved
NCGC00249346	02	SB1518	Cell Signaling	Tyrosine Kinase	JAK	Jak2 inhibitor	Phase II
NCGC00015962	02	SB-202190	Cell Signaling	Serine/Threonine Kinase	p38 MAPK	p38 MAPK inhibitor	Preclinical
NCGC00025035	05	SB-203580	Cell Signaling	Serine/Threonine Kinase	p38 MAPK	p38 MAPK inhibitor	Phase II
NCGC00015917	07	SB-206553	Cell Surface Protein	G-Coupled Protein Receptor	G-i/o Coupled	5-HT1A Receptor Partial Agonist	Preclinical
NCGC00263194	01	SB-216763	Cell Signaling	Dual Specific Kinase	GSK3	GSK-3 inhibitor	Preclinical
NCGC00015918	05	SB-224289	Cell Surface Protein	G-Coupled Protein Receptor	G-i/o Coupled	5-HT1B Agonist	Preclinical
NCGC00025329	02	SB-239063	Cell Signaling	Serine/Threonine Kinase	p38 MAPK	p38 MAPK inhibitor	Preclinical
NCGC00345831	01	SB-242235	Cell Signaling	Serine/Threonine Kinase	p38 MAPK	p38 MAPK inhibitor	Phase I
NCGC00242491	02	SB-265610	Cell Surface Protein	G-Coupled Protein Receptor	G-i/o Coupled	CXCR2 Antagonist	Preclinical
NCGC00346932	01	SB-3CT	Metabolism	Protease	MMP	MMP-2, 9 inhibitor	Preclinical
NCGC00025330	01	SB-408124	Physiological Homeostasis	Osteoporosis	0	Orexin OX-1 Antagonists	Preclinical
NCGC00015950	07	SB-415286	Cell Signaling	Dual Specific Kinase	GSK3	GSK-3 inhibitor	Preclinical
NCGC00025230	01	SB-431542	Cell Signaling	Serine/Threonine Kinase	TGF-b	TGF-bR1 (ALK5) inhibitor	Preclinical
NCGC00165889	02	SB-505124	Cell Signaling	Serine/Threonine Kinase	TGF-b	TGF-bR1 (ALK4/5) inhibitor	Preclinical
NCGC00186024	02	SB-525334	Cell Signaling	Serine/Threonine Kinase	TGF-b	TGF-bR1 (ALK5) inhibitor	Preclinical
NCGC00242249	02	SB-590885	Cell Signaling	Serine/Threonine Kinase	BRAF	Raf kinase B inhibitor	Preclinical
NCGC00344511	02	SB612111	Cell Surface Protein	G-Coupled Protein Receptor	G-i/o Coupled	Opioid receptor antagonist	Preclinical
NCGC00346690	01	SB-705498	Cell Surface Protein	Ion Channel	Vanilloid receptor	TRPV1 (Vanilloid VR1 Receptor) Agonist	Phase II
NCGC00346571	01	SB-743921	Cell Growth	Antineoplastic	KSP	Kinesin-Like Spindle Protein inhibitor	Phase I/II
NCGC00273984	03	SB-747651-A	Cell Signaling	Serine/Threonine Kinase	p38 MAPK	MSK-1,-2 inhibitor	Preclinical
NCGC00025225	02	SCH-79797	Cell Surface Protein	G-Coupled Protein Receptor	G-q/11 Coupled	PAR1 Antagonist	Preclinical
NCGC00263114	01	SCH-900435	Cell Surface Protein	Plasma Membrane Transporter	0	Glycine Transporter 1 (GlyT-1) inhibitor	Phase II
NCGC00346653	01	SCH-900776	Cell Signaling	Cyclin-dependent Kinase	CHEK	Chk1 inhibitor	Phase II
NCGC00163620	02	Sclareolide	Other	Other	0	sesquiterpene natural product	Preclinical
NCGC00346665	01	Scopine	Other	Other	0	Alkaloid	Preclinical
NCGC00016245	01	Scopolamine	Cell Surface Protein	G-Coupled Protein Receptor	Multiple	Muscarinic Antagonists	Approved
NCGC00345832	01	SD-06	Cell Signaling	Serine/Threonine Kinase	p38 MAPK	p38 MAPK inhibitor	Phase I
NCGC00162142	03	SD-169	Cell Signaling	Serine/Threonine Kinase	p38 MAPK	p38 MAPK inhibitor	Preclinical
NCGC00165898	02	SD-208	Cell Signaling	Serine/Threonine Kinase	TGF-b	TGF-bR1 (ALK5) inhibitor	Preclinical
NCGC00168109	01	Secin H3	Cell Signaling	GTPase	ARFGEF	GEF inhibitor	Preclinical
NCGC00095158	05	Secnidazole	Antimicrobial	Antiparasitic	Benzimidazole	antiprotozoal agent	Approved
NCGC00346838	01	Secoisolariciresinol	Other	Phenylpropanoid	0	phenylpropanoid	Phase II
NCGC00024994	01	Selegiline hydrochloride	Metabolism	Metabolite Conversion	MAO	MAO-B inhibitor	Approved
NCGC00094374	05	Seliciclib	Cell Signaling	Cyclin-dependent Kinase	CDK	CDK 1,2,5,7,9 inhibitor	Phase II
NCGC00189073	02	Selumetinib	Cell Signaling	Dual Specific Kinase	MEK	Mek 1/2 inibitor	Phase II
NCGC00346556	01	Semagacestat	Metabolism	Protease	NOTCH	g-Secretase inhibitor	Discontinued
NCGC00242511	02	Seocalcitol	Metabolism	Metabolites/Vitamins	VDR	Vitamin D Analog	Phase I
NCGC00242514	01	Sepantronium bromide	Cell Growth	Regulators of Apoptosis	Survivin	Survivin inhibitor	Phase II
NCGC00181296	01	Seratrodast	Cell Surface Protein	G-Coupled Protein Receptor	G-q/11 Coupled	Prostanoid TP Agonist	Approved
NCGC00263171	01	Serdemetan	Cell Growth	Regulators of Apoptosis	MDM2	MDM2 (hdm2) inhibitor	Phase I
NCGC00169864	03	Sesamin	Transcriptional Regulation	Signal Sensing Transcription Factor	NFKB	NF-kappaB Activation inhibitor	Preclinical
NCGC00263125	01	SG-00529	Cell Signaling	Serine/Threonine Kinase	mTOR	mTORC1/2 inhibitor	Phase II
NCGC00344622	02	SGC0946	Transcriptional Regulation	Histone Epigenetic Machinery	KMT	DOT1L inhibitor	Preclinical
NCGC00263186	02	SGI-1776	Cell Signaling	Serine/Threonine Kinase	PIM	Pim-1/Flt3 inhibitor	Discontinued
NCGC00263163	02	SGX-523	Cell Signaling	Tyrosine Kinase	MET	HGFR (MET; c-Met) inhibitor	Phase I
NCGC00346598	01	Shikimic acid	Other	Other	0	plant biochemical intermediate	Preclinical
NCGC00163489	04	Shikonin	Cell Surface Protein	G-Coupled Protein Receptor	Multiple	Drugs Acting on Chemokine Receptor	Preclinical
NCGC00092357	04	Sibutramine hydrochloride	Cell Surface Protein	Plasma Membrane Transporter	Reuptake	5-HT Reuptake inhibitor	Discontinued
NCGC00081778	04	SID 7969543	Transcriptional Regulation	Nuclear Receptor Transcription Factor	0	SF1 (NR5A1) Receptor Antagonist	Preclinical
NCGC00095099	04	Sildenafil citrate	Metabolism	Phosphodiesterase	PDE5A	Phosphodiesterase V (PDE5) inhibitor	Approved
NCGC00263192	02	Silmitasertib	Cell Signaling	Serine/Threonine Kinase	Casein Kinase	Casein Kinase II (CK2) inhibitor	Phase I
NCGC00346558	01	Silodosin	Cell Surface Protein	G-Coupled Protein Receptor	G-q/11 Coupled	alpha1-Adrenoceptor Antagonists	Approved
NCGC00016305	10	Silver sulfadiazine	Antimicrobial	Antibacterial	Sulfa	Antibiotic	Approved
NCGC00091057	06	Silybin	Cell Surface Protein	Efflux Transporter	MDR	P-Glycoprotein (MDR-1) inhibitor	Phase II
NCGC00017324	08	Simvastatin	Metabolism	Lipid Metabolism	Cholesterol	HMG-CoA Reductase inhibitor	Approved
NCGC00161641	04	Sinomenine	Physiological Homeostasis	Immunosuppressants/Antiinflammatories	Analgesic	Antiinflammatory opioid	Phase II
NCGC00346885	01	Sipatrigine	Cell Surface Protein	Ion Channel	Sodium channel	Nav1.2 (Brain Type II) Sodium Channel Blockers	Phase II
NCGC00021305	08	Sirolimus	Cell Signaling	Serine/Threonine Kinase	mTOR	mTOR inhibitor	Approved
NCGC00183844	01	Sitafloxacin hydrate	Antimicrobial	Antibacterial	Quinolones	DNA Topoisomerase IV inhibitors	Approved
NCGC00178734	03	Sitagliptin	Metabolism	Protease	0	Dipeptidyl Peptidase IV (CD26; DPP-IV; DP-IV) inhibitor	Approved
NCGC00346934	01	Sivelestat	Metabolism	Protease	0	Leukocyte Elastase inhibitor	Approved
NCGC00263212	01	SJ-172550	Cell Growth	Regulators of Apoptosis	MDM4	MDM4 (MDMX) inhibitor	Preclinical
NCGC00242054	03	SJN 2511	Cell Signaling	Serine/Threonine Kinase	TGF-b	TGF-bR1 (ALK5) inhibitor	Preclinical
NCGC00015977	02	SK&F-89976A	Cell Surface Protein	Plasma Membrane Transporter	0	GAT-1 inhibitor	Preclinical
NCGC00346893	01	SL-0101-1	Cell Signaling	Serine/Threonine Kinase	RSK	MAPKAP-K1 (RSK; p90Rsk) inhibitor	Preclinical
NCGC00092290	03	SL-327	Cell Signaling	Dual Specific Kinase	MEK	Mek 1/2 inhibitor	Preclinical
NCGC00263236	01	SM-164	Cell Growth	Regulators of Apoptosis	XIAP	cIAP1/2 and XIAP inhibitor	Preclinical
NCGC00345836	01	SMI-4a	Cell Signaling	Serine/Threonine Kinase	PIM	Pim inhibitor	Preclinical
NCGC00167831	01	SN-38	DNA Replication	Topoisomerase	Topoisomerase I	DNA Topoisomerase I inhibitors	Approved
NCGC00263167	02	SNS-032	Cell Signaling	Cyclin-dependent Kinase	CDK	CDK2,7,9 inhibitor	Phase II
NCGC00242482	01	SNS-314	Cell Signaling	Aurora Kinase	AURK	Aurora-A/B/C Kinase inhibitor	Preclinical
NCGC00346633	01	SNX-2112	Other	Chaperone	HSP90	Heat Shock Protein 90 (hsp90) inhibitor	Phase I
NCGC00346640	01	SNX-5422	Other	Chaperone	HSP90	Heat Shock Protein 90 (hsp90) inhibitor	Phase I
NCGC00178840	06	Sodium cloxacillin	Antimicrobial	Antibacterial	Beta-lactam	beta-lactam antibiotic	Approved
NCGC00022858	07	Sodium cromoglycate	Cell Surface Protein	G-Coupled Protein Receptor	Multiple	Mediator Release inhibitors	Approved
NCGC00346605	01	Sodium Danshensu	Transcriptional Regulation	Nuclear Receptor Transcription Factor	PXR	Pregnane X Receptor (PXR) Regulator	Phase I
NCGC00346462	01	Sofosbuvir	Transcriptional Regulation	RNA Polymerase	POLR2A	RNA-Directed RNA Polymerase inhibitor	Approved
NCGC00095707	03	Solanesol	Other	Other	0	tobacco isoprenoid alcohol	Preclinical
NCGC00160217	02	Sophocarpine	Cell Surface Protein	Ion Channel	Potassium channel	HERG inhibitor	Phase I
NCGC00167488	03	Sorafenib	Cell Signaling	Tyrosine Kinase	VEGFR	VEGFR-1/2/3 inhibitor	Approved
NCGC00015919	04	Sotalol	Cell Surface Protein	G-Coupled Protein Receptor	G-s Coupled	beta-Adrenoceptor Antagonists	Approved
NCGC00263095	01	Sotrastaurin	Cell Signaling	Serine/Threonine Kinase	PKC	PKC inhibitor	Phase II
NCGC00015958	02	SP-600125	Cell Signaling	Serine/Threonine Kinase	JNK	JNK 1/2/3 inhibitor	Preclinical
NCGC00166294	02	Sparfloxacin	Antimicrobial	Antibacterial	Quinolones	DNA Topoisomerase IV inhibitors	Approved
NCGC00263555	02	Spautin-1	Metabolism	Protease	0	Ubiquitin Specific Peptidase (USP10/13) inhibitors	Preclinical
NCGC00017354	06	Spectinomycin hydrochloride	Antimicrobial	Antibacterial	Aminoglycoside	Antibiotic	Approved
NCGC00015937	02	Spermidine	Cell Surface Protein	Ion Channel	Glutamate receptor	Drugs Acting on NMDA Receptor	Preclinical
NCGC00025379	01	SR 33805	Cell Surface Protein	Ion Channel	Calcium channel	Ca2+ channel antagonist	Preclinical
NCGC00347955	01	SR1664	Transcriptional Regulation	Nuclear Receptor Transcription Factor	PPAR	PPARgamma Modulator	Preclinical
NCGC00263146	01	SR-3306	Cell Signaling	Serine/Threonine Kinase	JNK	JNK 1/2/3 inhibitor	Preclinical
NCGC00345833	01	SR-3677	Cell Signaling	Serine/Threonine Kinase	ROCK	ROCK II inhibitor	Preclinical
NCGC00347956	01	SR9011	Transcriptional Regulation	Nuclear Receptor Transcription Factor	0	Rev-erb alpha agonist	Preclinical
NCGC00182052	03	SRT1720	Transcriptional Regulation	Histone Epigenetic Machinery	HDAC	Histone Deacetylase/SIRT1 Activator	Preclinical
NCGC00247954	02	SSR-504734	Cell Surface Protein	Plasma Membrane Transporter	0	Glycine Transporter 1 (GlyT-1) inhibitor	Phase I
NCGC00167751	03	SSR-69071	Metabolism	Protease	0	Leukocyte Elastase inhibitor	Discontinued
NCGC00344550	02	Stanozolol	Transcriptional Regulation	Nuclear Receptor Transcription Factor	0	Synthetic Steroid	Approved
NCGC00345083	01	Stauprimide	Cell Growth	Differentiation	Transcription regulation - nme1	lineage-specific differentiation enhancer	Preclinical
NCGC00023212	07	Stavudine	Antimicrobial	Antiviral	Reverse Transcriptase	Reverse Transcriptase inhibitor	Approved
NCGC00263553	02	StemRegenin 1	Transcriptional Regulation	Nuclear Receptor Transcription Factor	AHR	Aryl Hydrocarbon Receptor (AhR) Antagonists	Preclinical
NCGC00263141	01	STF-083010	Cell Signaling	Serine/Threonine Kinase	IRE1	Serine/Threonine Kinase/Endoribonuclease IRE1 inhibitor	Preclinical
NCGC00344081	02	STF-62247	Other	Other	0	Renal cell growth inhibition	Preclinical
NCGC00142599	02	Stigmasterol	Transcriptional Regulation	Nuclear Receptor Transcription Factor	0	Steroid hormone	Preclinical
NCGC00016641	01	Streptomycin sulfate	Antimicrobial	Antibacterial	Aminoglycoside	30S Ribosomal Protein inhibitors	Approved
NCGC00025235	01	Streptozocin	DNA Replication	DNA Alkylating Agent	DNA Alkylation	DNA Alkylating Agent	Approved
NCGC00159541	02	S-Trityl-L-cysteine	Cell Growth	Antineoplastic	Eg5	Mitotic Kinesin Eg5 inhibitor	Preclinical
NCGC00345805	01	STX-0119	Transcriptional Regulation	Signal Sensing Transcription Factor	STAT3	STAT-3 inhibitor	Preclinical
NCGC00346878	01	SU-5402	Cell Signaling	Tyrosine Kinase	FGFR	FGFR 1/3 inhibitor	Preclinical
NCGC00346933	01	SU-6656	Cell Signaling	Tyrosine Kinase	LYN	Lyn Kinase inhibitor	Preclinical
NCGC00159336	05	Sulbactam	Antimicrobial	Antibacterial	Beta-lactam	beta-Lactamase inhibitor	Approved
NCGC00016612	04	Sulfadoxine	Metabolism	Metabolite Conversion	0	Dihydropteroate Synthase (DHPS) inhibitors	Approved
NCGC00016384	14	Sulfafurazole	Antimicrobial	Antibacterial	Sulfa	Antibiotic	Approved
NCGC00016530	06	Sulfameter	Antimicrobial	Antibacterial	Sulfa	Antibiotic	Approved
NCGC00016407	11	Sulfamethizole	Antimicrobial	Antibacterial	Sulfa	Antibacterial	Approved
NCGC00016533	14	Sulfamethoxazole	Antimicrobial	Antibacterial	Sulfa	Antibiotic	Approved
NCGC00016285	08	Sulfanilamide	Physiological Homeostasis	Antiglaucoma	Carbonic anyhydrase	Carbonic Anhydrase Type I/II/IX inhibitor	Preclinical
NCGC00015925	13	Sulfaphenazole	Antimicrobial	Antibacterial	Sulfa	Antibiotic	Approved
NCGC00016408	10	Sulfapyridine	Antimicrobial	Antibacterial	Sulfa	Antibiotic	Approved
NCGC00090903	09	Sulfasalazine	Transcriptional Regulation	Signal Sensing Transcription Factor	NFKB	NFKB Activation inhibitors	Approved
NCGC00015970	10	Sulindac	Physiological Homeostasis	Immunosuppressants/Antiinflammatories	COX	non-steroidal antiinflammatory	Approved
NCGC00016375	10	Sulphadimethoxine	Antimicrobial	Antibacterial	Sulfa	Antibiotic	Approved
NCGC00346440	01	Sumanirole maleate	Cell Surface Protein	G-Coupled Protein Receptor	G-i/o Coupled	Dopamine D2 Agonist	Discontinued
NCGC00165902	02	SU-MI-2	Cell Signaling	Tyrosine Kinase	MET	HGFR (MET; c-Met) inhibitor	Preclinical
NCGC00164631	03	Sunitinib malate	Cell Signaling	Tyrosine Kinase	VEGFR	VEGFR-1/2/3 inhibitor	Approved
NCGC00181000	03	Suplatast tosilate	Cell Surface Protein	G-Coupled Protein Receptor	Multiple	Mediator Release inhibitors	Approved
NCGC00163318	03	Suramin sodium	Cell Signaling	Tyrosine Kinase	FGFR	Fibroblast Growth Factor (FGF) inhibitors	Approved
NCGC00015924	13	Synephrine	Cell Surface Protein	G-Coupled Protein Receptor	G-q/11 Coupled	alpha1-Adrenoceptor Agonists	Phase I
NCGC00015054	06	Tacrine hydrochloride	Metabolism	Metabolite Conversion	ACHE	Acetylcholinesterase inhibitors	Approved
NCGC00168781	01	Tadalafil	Metabolism	Phosphodiesterase	PDE5A	Phosphodiesterase V (PDE5) inhibitor	Approved
NCGC00238453	01	TAE-684	Cell Signaling	Tyrosine Kinase	ALK	Anaplastic Lymphoma Kinase (ALK) inhibitor	Preclinical
NCGC00346699	01	TAK-285	Cell Signaling	Tyrosine Kinase	HER	EGFR (HER1; erbB1) inhibitor	Discontinued
NCGC00345834	01	TAK-715	Cell Signaling	Serine/Threonine Kinase	p38 MAPK	p38 MAPK inhibitor	Discontinued
NCGC00263187	01	TAK-733	Cell Signaling	Dual Specific Kinase	MEK	MEK inhibitor	Phase I
NCGC00346669	01	TAK-875	Cell Surface Protein	G-Coupled Protein Receptor	G-q/11 Coupled	Insulin Secretagogues	Phase III
NCGC00345858	01	Takeda-6d	Cell Signaling	Tyrosine Kinase	VEGFR	VEGFR-2 (FLK-1/KDR) inhibitors	Preclinical
NCGC00263140	01	Talmapimod	Cell Signaling	Serine/Threonine Kinase	p38 MAPK	p38 MAPK inhibitor	Phase II
NCGC00181033	02	Taltirelin	Cell Surface Protein	G-Coupled Protein Receptor	G-q/11 Coupled	Thyrotropin-Releasing Hormone (TRH) Analogs	Approved
NCGC00346615	01	TAME	Physiological Homeostasis	Proteasome	0	Anaphase Promoting Complex (APC) inhibitor	Preclinical
NCGC00181111	01	Tamibarotene	Transcriptional Regulation	Nuclear Receptor Transcription Factor	RAR	Retinoid RAR Agonists	Approved
NCGC00024928	22	Tamoxifen	Transcriptional Regulation	Nuclear Receptor Transcription Factor	ESR1	Selective Estrogen Receptor Modulators (SERM)	Approved
NCGC00346740	01	Tamsulosin hydrochloride	Cell Surface Protein	G-Coupled Protein Receptor	G-q/11 Coupled	alpha1-Adrenoceptor Antagonists	Approved
NCGC00241097	01	Tandutinib	Cell Signaling	Tyrosine Kinase	KIT	KIT inhibitor	Phase II
NCGC00163424	03	Tanespimycin	Other	Chaperone	HSP90	Heat Shock Protein 90 (hsp90) inhibitor	Phase III
NCGC00247624	02	Tanshinone I	Cell Growth	TNF-alpha	TNF	TNF-alpha Production inhibitors	Preclinical
NCGC00095709	06	Tanshinone IIA	Cell Growth	TNF-alpha	TNF	TNF-alpha Production inhibitors	Preclinical
NCGC00346448	01	Tariquidar	Cell Surface Protein	Efflux Transporter	MDR	P-Glycoprotein (MDR-1) inhibitor	Phase II
NCGC00015997	06	Taurine	Other	Other	0	amino acid antipsychotic	Approved
NCGC00016024	06	Taxifolin	Other	Phenylpropanoid	0	flavanoid	Phase I
NCGC00167525	03	Tazarotene	Transcriptional Regulation	Nuclear Receptor Transcription Factor	RAR	Retinoid RAR Agonists	Approved
NCGC00346887	01	TCN-201	Cell Surface Protein	Ion Channel	Glutamate receptor	NMDA Antagonist	Preclinical
NCGC00242227	02	TCS JNK 5a	Cell Signaling	Serine/Threonine Kinase	JNK	JNK 2/3 inhibitor	Preclinical
NCGC00346954	01	TCS-2312	Cell Signaling	Cyclin-dependent Kinase	CHEK	Chk1 inhibitor	Preclinical
NCGC00346570	01	Tebipenem pivoxil	Antimicrobial	Antibacterial	Carbopenem	Carbapenem Antibiotic	Approved
NCGC00159418	02	Tegafur	DNA Replication	Antimetabolite	Pyrimidine Analog	Pyrimidine Antagonists	Approved
NCGC00095192	06	Tegaserod maleate	Cell Surface Protein	G-Coupled Protein Receptor	G-s Coupled	5-HT4 Partial Agonists	Approved
NCGC00346519	01	Teicoplanin	Antimicrobial	Antibacterial	Peptide	glycopeptide antibiotic	Approved
NCGC00346545	01	Telaprevir	Antimicrobial	Antiviral	HCV Protease	HCV NS3 NS4A Protease inhibitor	Approved
NCGC00249392	01	Telatinib	Cell Signaling	Tyrosine Kinase	VEGFR	VEGFR-2,3 inhibitor	Phase II
NCGC00346560	01	Telbivudine	DNA Replication	DNA Polymerase	POLB	DNA Polymerase inhibitors	Approved
NCGC00167967	01	Telithromycin	Antimicrobial	Antibacterial	Macrolide	Ketolide antibiotic	Approved
NCGC00095150	07	Telmisartan	Cell Surface Protein	G-Coupled Protein Receptor	G-q/11 Coupled	Angiotensin AT1 Antagonist	Approved
NCGC00346476	01	Telotristat etiprate	Cell Surface Protein	G-Coupled Protein Receptor	G-s Coupled	5-HT Release inhibitor	Phase III
NCGC00181345	01	Temocapril hydrochloride	Physiological Homeostasis	Cardiovascular	ACE	Angiotensin-I Converting Enzyme inhibitor	Approved
NCGC00167429	05	Temozolomide	DNA Replication	Topoisomerase	Topoisomerase II	DNA Topoisomerase II inhibitors	Approved
NCGC00248196	02	Tempol	Physiological Homeostasis	Free Radical Regulation	ROS	Free Radical Scavenger	Phase II
NCGC00167518	03	Temsirolimus	Cell Signaling	Serine/Threonine Kinase	mTOR	mTOR inhibitor	Approved
NCGC00346563	01	Teniposide	DNA Replication	Topoisomerase	Topoisomerase II	DNA Topoisomerase II inhibitors	Approved
NCGC00167535	01	Tenofovir	Antimicrobial	Antiviral	Reverse Transcriptase	Reverse Transcriptase inhibitor	Approved
NCGC00183876	01	Tenofovir Disoproxil Fumarate	Antimicrobial	Antiviral	Reverse Transcriptase	Reverse Transcriptase inhibitor	Approved
NCGC00016889	05	Tenoxicam	Physiological Homeostasis	Immunosuppressants/Antiinflammatories	COX	non-steroidal antiinflammatory	Approved
NCGC00346832	01	Terameprocol	Cell Growth	Regulators of Apoptosis	Survivin	Antimitotic Agent	Phase II
NCGC00016026	11	Terazosin hydrochloride	Cell Surface Protein	G-Coupled Protein Receptor	G-q/11 Coupled	alpha1-Adrenoceptor Antagonists	Approved
NCGC00159346	05	Terbinafine hydrochloride	Antimicrobial	Antifungal	Allylamine	Fungal Squalene Monooxygenase inhibitor	Approved
NCGC00263218	02	Teriflunomide	Metabolism	Protease	MMP	MMP-2, 9 inhibitor	Approved
NCGC00024762	05	Tesmilifene hydrochloride	Transcriptional Regulation	Nuclear Receptor Transcription Factor	ESR1	Estrogen Receptor Antagonist	Phase III
NCGC00346733	01	Testosterone	Transcriptional Regulation	Nuclear Receptor Transcription Factor	AR	Androgen Receptor Agonist	Approved
NCGC00346736	01	Testosterone cypionate	Transcriptional Regulation	Nuclear Receptor Transcription Factor	AR	Androgen Receptor Activator	Approved
NCGC00095245	01	Testosterone propionate	Transcriptional Regulation	Nuclear Receptor Transcription Factor	AR	Androgen Receptor Agonist	Approved
NCGC00160421	02	Tetrabenazine	Cell Surface Protein	Plasma Membrane Transporter	Dopamine	Vesicular Monoamine Transporter 2 (VMAT2) inhibitor	Approved
NCGC00017323	07	Tetracycline hydrochloride	Antimicrobial	Antibacterial	Tetracycline	30S Ribosomal Protein inhibitors	Approved
NCGC00173359	06	Tetrahydroberberine	Cell Surface Protein	Ion Channel	Potassium channel	K+/ATP Signaling inhibitor	Preclinical
NCGC00163633	03	Tetrahydropapaverine	Other	Other	0	neurtotoxic	Preclinical
NCGC00345810	01	Tetrahydrouridine	Metabolism	Metabolite Conversion	0	Cytidine Deaminase inhibitors	Phase II
NCGC00017376	10	Tetrandrine	Cell Surface Protein	Ion Channel	Calcium channel	Calcium Channel Blocker	Preclinical
NCGC00346508	01	TG-100115	Cell Signaling	PI3 Kinase	PI3K	PI3Kδ/γ inhibitor	Phase I/II
NCGC00262608	02	TG-101209	Cell Signaling	Tyrosine Kinase	JAK	Jak2 inhibitor	Preclinical
NCGC00244252	01	TG-101348	Cell Signaling	Tyrosine Kinase	JAK	multi-kinase	Phase II
NCGC00345846	01	TG-46	Cell Signaling	Tyrosine Kinase	JAK	Jak2 inhibitor	Preclinical
NCGC00345845	01	TG-89	Cell Signaling	Tyrosine Kinase	JAK	Jak2 inhibitor	Preclinical
NCGC00346495	01	TGX-221	Cell Signaling	PI3 Kinase	PI3K	PI3Kβ inhibitor	Preclinical
NCGC00015989	16	Thalidomide	Cell Growth	TNF-alpha	TNF	TNF-alpha Production inhibitors	Approved
NCGC00162381	03	Thapsigargin	Cell Signaling	Serine/Threonine Kinase	PKC	PKC Activator	Preclinical
NCGC00016023	17	Theobromine	Metabolism	Phosphodiesterase	PDE4A	cAMP Phosphodiesterase inhibitors	Approved
NCGC00018117	23	Theophyllamine	Cell Surface Protein	G-Coupled Protein Receptor	Multiple	Adenosine Receptor Antagonist	Approved
NCGC00016410	18	Thiabendazole	Antimicrobial	Antiparasitic	Benzimidazole	antiparasitic agent	Approved
NCGC00178319	07	Thiamphenicol	Antimicrobial	Antibacterial	Chloramphenicol	Antibiotic	Approved
NCGC00187983	01	Thiazovivin	Cell Signaling	Serine/Threonine Kinase	ROCK	ROCK inhibitor	Preclinical
NCGC00095042	08	ThioTEPA	Metabolism	Metabolite Conversion	CYP450	Cytochrome P450 Oxidase inhibitor	Approved
NCGC00016872	09	Ticlopidine hydrochloride	Cell Surface Protein	G-Coupled Protein Receptor	G-q/11 Coupled	P2Y12 (P2T) Antagonists	Approved
NCGC00346554	01	Tie-2 kinase inhibitor	Cell Signaling	Tyrosine Kinase	TIE	Tie-2 kinase inhibitor	Preclinical
NCGC00183095	01	Tigecycline	Antimicrobial	Antibacterial	Tetracycline	glycylcycline antibiotics	Approved
NCGC00167430	03	Tioconazole	Antimicrobial	Antifungal	Triazole	Antifungal Agent	Approved
NCGC00094792	06	Tioguanine	DNA Replication	Antimetabolite	Purine Analog	Purine Antagonist	Approved
NCGC00159422	02	Tiopronin	Other	Metal Chelator	0	Copper Chelator	Approved
NCGC00167971	03	Tiotropium bromide	Cell Surface Protein	G-Coupled Protein Receptor	G-q/11 Coupled	Muscarinic M3 Antagonists	Approved
NCGC00095003	06	Tioxolone	Physiological Homeostasis	Antiglaucoma	Carbonic anyhydrase	Carbonic Anhydrase Type I inhibitor	Preclinical
NCGC00250406	01	Tipifarnib	Cell Signaling	GTPase	COX10	Farnesyltransferase inhibitor	Phase III
NCGC00263142	01	Tiplasinin	Metabolism	Protease	0	Plasminogen Activator inhibitor (PAI-1) inhibitor	Phase I
NCGC00346686	01	Tivantinib	Cell Signaling	Tyrosine Kinase	MET	HGFR (MET; c-Met) inhibitor	Phase II
NCGC00249390	01	Tivozanib	Cell Signaling	Tyrosine Kinase	VEGFR	VEGFR-1/2/3 inhibitor	Phase III
NCGC00160529	05	Tizanidine hydrochloride	Cell Surface Protein	G-Coupled Protein Receptor	G-q/11 Coupled	alpha2-Adrenoceptor Agonists	Approved
NCGC00344391	02	TM-30089	Cell Surface Protein	G-Coupled Protein Receptor	G-s Coupled	prostaglandin D2 CRTH2 inhibitor	Preclinical
NCGC00178852	06	Tobramycin	Antimicrobial	Antibacterial	Aminoglycoside	30S Ribosomal Protein inhibitors	Approved
NCGC00229511	01	Tofacitinib	Cell Signaling	Tyrosine Kinase	JAK	Jak inhibitor	Phase III
NCGC00181767	01	Tolcapone	Metabolism	Metabolite Conversion	0	catechol-O-methyltransferase (COMT)	Approved
NCGC00016610	08	Tolnaftate	Antimicrobial	Antifungal	Squalene epoxidase	Fungal Squalene Monooxygenase inhibitor	Approved
NCGC00094575	01	Tolterodine tartrate	Cell Surface Protein	G-Coupled Protein Receptor	G-q/11 Coupled	Muscarinic M3 Antagonists	Approved
NCGC00183001	01	Tolvaptan	Cell Surface Protein	G-Coupled Protein Receptor	G-s Coupled	Vasopressin (AVP) V2 Antagonists	Approved
NCGC00014925	07	Topotecan hydrochloride	DNA Replication	Topoisomerase	Topoisomerase I	DNA Topoisomerase I inhibitors	Approved
NCGC00016879	07	Torasemide	Cell Surface Protein	Ion Channel	Sodium channel	Loop Diuretics	Approved
NCGC00346703	01	Torcetrapib	Metabolism	Lipid Metabolism	Cholesterol	Cholesteryl Ester Transfer Protein (CETP) inhibitor	Discontinued
NCGC00160530	03	Toremifene	Transcriptional Regulation	Nuclear Receptor Transcription Factor	ESR1	Selective Estrogen Receptor Modulators (SERM)	Approved
NCGC00263215	02	Torin-1	Cell Signaling	Serine/Threonine Kinase	mTOR	mTOR inhibitor	Preclinical
NCGC00263216	02	Torin-2	Cell Signaling	Serine/Threonine Kinase	mTOR	mTORC1 inhibitor	Preclinical
NCGC00263175	01	Tosedostat	Metabolism	Protease	0	Aminopeptidase N inhibitor	Phase II
NCGC00168110	01	Tozasertib	Cell Signaling	Aurora Kinase	AURK	Aurora-A/B/C Kinase inhibitor	Discontinued
NCGC00167773	03	TPCA-1	Cell Signaling	Serine/Threonine Kinase	IKK	IKK beta inhibitor	Preclinical
NCGC00094419	06	TPCK	Metabolism	Protease	0	Cysteine Protease inhibitor	Preclinical
NCGC00165909	03	TRAM-34	Cell Surface Protein	Ion Channel	Potassium channel	Intermediate Conductance Channel Blockers	Preclinical
NCGC00263180	01	Trametinib	Cell Signaling	Dual Specific Kinase	MEK	Mek 1/2 inhibitor	Approved
NCGC00016569	08	Tranexamic acid	Metabolism	Protease	0	Tissue-Type Plasminogen Activator inhibitor (tPA) inhibitor	Approved
NCGC00018185	07	Tranilast	Cell Growth	TNF-alpha	TNF	TNF-alpha Production inhibitor	Approved
NCGC00015848	04	Tranylcypromine	Metabolism	Metabolite Conversion	MAO	MAO-A/B inhibitor	Approved
NCGC00346741	01	Travoprost	Cell Surface Protein	G-Coupled Protein Receptor	G-q/11 Coupled	Prostanoid TP Agonist	Approved
NCGC00016035	12	Trazodone hydrochloride	Cell Surface Protein	G-Coupled Protein Receptor	G-q/11 Coupled	alpha2-Adrenoceptor Antagonists	Approved
NCGC00017280	22	Tretinoin	Transcriptional Regulation	Nuclear Receptor Transcription Factor	RAR	Retinoid RORbeta Ligand	Approved
NCGC00023193	04	Triamcinolone acetonide	Transcriptional Regulation	Nuclear Receptor Transcription Factor	GR	Glucocorticoid steroid	Approved
NCGC00018302	08	Trichlormethiazide	Cell Surface Protein	Ion Channel	Sodium channel	Diuretic	Approved
NCGC00162453	10	Trichostatin A	Transcriptional Regulation	Histone Epigenetic Machinery	HDAC	HDAC1 inhibitor	Preclinical
NCGC00092314	04	Triciribine	Cell Signaling	Serine/Threonine Kinase	AKT	PKB/Akt inhibitor	Phase I/II
NCGC00346450	01	Triciribine phosphate	Cell Signaling	Serine/Threonine Kinase	AKT	PKB/Akt inhibitor	Phase I/II
NCGC00013226	15	Trifluoperazine hydrochloride	Cell Surface Protein	Ion Channel	Sodium channel	Nav1.4 (SkM1) Sodium Channel Blockers Nav1.7 (PN1/hNE-Na) Sodium Channel Blockers	Approved
NCGC00166323	03	Trifluridine	DNA Replication	Antimetabolite	Pyrimidine Analog	thymidylate synthase inhibitor	Approved
NCGC00274061	01	Trilostane	Transcriptional Regulation	Nuclear Receptor Transcription Factor	ESR1	Estrogen Receptor (ER) beta Modulators	Discontinued
NCGC00161419	03	Trimetrexate	DNA Replication	Antimetabolite	Antifolate	Dihydrofolate Reductase (DHFR) inhibitors	Phase II
NCGC00016643	10	Trioxsalen	Physiological Homeostasis	Free Radical Regulation	Photosensitizer	phototherapy treatment of skin disorders	Approved
NCGC00178913	04	Tripterin	Other	Chaperone	HSP90	Heat Shock Protein 90 (hsp90) inhibitor	Preclinical
NCGC00163411	05	Triptolide	Transcriptional Regulation	RNA Polymerase	POLR2A	Inhibition of RNA polymerase II–mediated transcription	Preclinical
NCGC00161599	11	Troglitazone	Transcriptional Regulation	Nuclear Receptor Transcription Factor	0	CCL2 Expression inhibitor	Discontinued
NCGC00161414	02	Tropisetron	Cell Surface Protein	Ion Channel	Ligand Gated	5-HT3 Antagonists	Approved
NCGC00167438	02	Trospium chloride	Cell Surface Protein	G-Coupled Protein Receptor	Multiple	Muscarinic Antagonists	Approved
NCGC00183848	01	Troxacitabine	DNA Replication	DNA Polymerase	POLB	DNA Polymerase inhibitors	Discontinued
NCGC00346840	01	Tubacin	Transcriptional Regulation	Histone Epigenetic Machinery	HDAC	Histone Deacetylase (HDAC) 6 inhibitor	Preclinical
NCGC00263606	03	Tubastatin A	Transcriptional Regulation	Histone Epigenetic Machinery	HDAC	Histone Deacetylase (HDAC) 6 inhibitor	Preclinical
NCGC00263105	01	Turofexorate isopropyl	Transcriptional Regulation	Nuclear Receptor Transcription Factor	FXR	Farnesoid X Receptor Agonist	Phase I
NCGC00263208	01	TW-37	Cell Growth	Regulators of Apoptosis	BCL-XL	Bcl-xL inhibitor/Mcl-1 inhibitor	Preclinical
NCGC00346638	01	TWS-119	Cell Signaling	Dual Specific Kinase	GSK3	GSK-3beta inhibitor	Preclinical
NCGC00016014	08	Tyrphostin B42	Cell Signaling	Tyrosine Kinase	JAK	Jak2/3 inhibitor	Preclinical
NCGC00025029	05	U-0126	Cell Signaling	Dual Specific Kinase	MEK	Mek 1/2 inhibitor	Preclinical
NCGC00025091	04	U-73122	Metabolism	Phosphodiesterase	PLCG1	Phospholipase C inhibitor	Preclinical
NCGC00025323	01	Ubenimex	Metabolism	Lipid Metabolism	Leukotriene	Leukotriene A4 Hydrolase inhibitor	Approved
NCGC00346888	01	UK-383367	Metabolism	Protease	0	Procollagen C-Endopeptidase inhibitor	Phase I
NCGC00189220	05	UNC-0638	Transcriptional Regulation	Histone Epigenetic Machinery	KMT	Histone-lysine N-methyltransferase EHMT2 inhibitor	Preclinical
NCGC00344623	02	UNC1215	Transcriptional Regulation	Histone Epigenetic Machinery	MBT	L3MBTL3 methyllysine (Kme) reader domain inhibitor	Preclinical
NCGC00347957	01	UNC669	Transcriptional Regulation	Histone Epigenetic Machinery	MBT	L3MBTL3 methyllysine (Kme) reader domain inhibitor	Preclinical
NCGC00017312	03	Uridine	Other	Other	0	Anti-anxiety drug	Phase II
NCGC00174736	02	Uridine triacetate	DNA Replication	Antimetabolite	Pyrimidine Analog	Pyrimidine Antagonists	Phase III
NCGC00179363	04	Ursodiol	Transcriptional Regulation	Nuclear Receptor Transcription Factor	0	Steroid	Phase I
NCGC00017223	03	Ursolic acid	Transcriptional Regulation	Signal Sensing Transcription Factor	STAT3	STAT-3 inhibitor	Preclinical
NCGC00165783	02	Vadimezan	Other	Other	0	Interferon Inducer	Discontinued
NCGC00178638	04	Valaciclovir	DNA Replication	DNA Polymerase	POLB	DNA Polymerase inhibitors	Approved
NCGC00162288	06	Valproic acid sodium salt	Cell Signaling	Dual Specific Kinase	GSK3	GSK-3 inhibitor	Approved
NCGC00346894	01	Valspodar	Cell Surface Protein	Efflux Transporter	MDR	P-Glycoprotein (MDR-1; ABCB1) inhibitors	Phase III
NCGC00162383	02	Vancomycin hydrochloride	Antimicrobial	Antibacterial	Peptide	glycopeptide antibiotic	Approved
NCGC00167513	03	Vandetanib	Cell Signaling	Tyrosine Kinase	HER	EGFR (HER1; erbB1) inhibitor	Approved
NCGC00015300	05	Vanoxeamine	Cell Surface Protein	Plasma Membrane Transporter	Reuptake	Dopamine Reuptake inhibitor	Phase I
NCGC00025325	03	Vapiprost hydrochloride	Cell Surface Protein	G-Coupled Protein Receptor	G-q/11 Coupled	Prostanoid TP Antagonist	Phase III
NCGC00167533	03	Vardenafil	Metabolism	Phosphodiesterase	PDE5A	Phosphodiesterase V (PDE5) inhibitor	Approved
NCGC00247735	02	Varenicline tartrate	Cell Surface Protein	G-Coupled Protein Receptor	G-i/o Coupled	Nicotinic alpha3beta4 Agonists	Approved
NCGC00346491	01	Varespladib	Metabolism	Lipid Metabolism	Arachidonic acid	Secretory Phospholipase A2 (sPLA2) inhibitors	Phase II
NCGC00263156	02	Vargatef	Cell Signaling	Tyrosine Kinase	VEGFR	VEGFR-1/2/3 inhibitor	Approved
NCGC00346724	01	Varlitinib tosylate	Cell Signaling	Tyrosine Kinase	HER	EGFR (HER1; erbB1) inhibitor	Phase II
NCGC00181350	02	Vatalanib	Cell Signaling	Tyrosine Kinase	VEGFR	VEGFR-1,2,3 inhibitor	Phase III
NCGC00346467	01	VCH-916	Transcriptional Regulation	RNA Polymerase	POLR2A	RNA-Directed RNA Polymerase inhibitor	Phase I/II
NCGC00346444	01	VE-821	Cell Signaling	Serine/Threonine Kinase	ATR	ATR Kinase inhibitors	Preclinical
NCGC00167467	04	Vecuronium bromide	Physiological Homeostasis	Muscle Relaxant	0	Steroid non-depolarizing neuromuscular blocker	Approved
NCGC00250411	01	Veliflapon	Metabolism	Lipid Metabolism	Leukotriene	5-lipoxygenase-activating (FLAP) inhibitor	Phase III
NCGC00250404	01	Veliparib	DNA Replication	DNA Repair	PARP	PARP-1/PARP-2 inhibitor	Phase II
NCGC00250399	01	Vemurafenib	Cell Signaling	Serine/Threonine Kinase	BRAF	Raf kinase B inhibitor	Approved
NCGC00095109	06	Venlafaxine hydrochloride	Cell Surface Protein	Plasma Membrane Transporter	Reuptake	5-HT Reuptake inhibitor	Approved
NCGC00263143	01	VER-155008	Other	Chaperone	HSP70	Heat Shock Protein 70 (hsp70) inhibitor	Preclinical
NCGC00247879	01	VER-82576	Other	Chaperone	HSP90	Heat Shock Protein 90 (hsp90) inhibitor	Preclinical
NCGC00016083	13	Verapamil	Cell Surface Protein	Ion Channel	Calcium channel	Calcium Channel Blocker	Approved
NCGC00346712	01	Verteporfin	Physiological Homeostasis	Free Radical Regulation	Photosensitizer	photosensitizer	Phase II
NCGC00182549	02	Vicriviroc	Cell Surface Protein	G-Coupled Protein Receptor	Multiple	Chemokine CCR5 Antagonist	Discontinued
NCGC00016656	01	Vidarabine	Antimicrobial	Antiviral	Purine Analog	Anti-Herpes Simplex Virus Drug	Approved
NCGC00345056	01	Vidofludimus	Metabolism	Metabolite Conversion	0	Dihydroorotate Dehydrogenase (DHODH) inhibitor	Phase II
NCGC00346731	01	Vinblastine	Cell Growth	Tubulin Polymerization	Tubulin polymerization	Tubulin polymerization inhibitor	Approved
NCGC00163700	04	Vincristine sulfate	Cell Growth	Tubulin Polymerization	Tubulin polymerization	Tubulin polymerization inhibitor	Approved
NCGC00185772	01	Vindesine sulfate	Cell Growth	Tubulin Polymerization	Tubulin polymerization	Tubulin polymerization inhibitor	Approved
NCGC00346580	01	Vinflunine	Cell Growth	Tubulin Polymerization	Tubulin polymerization	Tubulin polymerization inhibitor	Approved
NCGC00165966	02	Vinorelbine	Cell Growth	Tubulin Polymerization	Tubulin polymerization	Tubulin polymerization inhibitor	Approved
NCGC00018204	11	Vinpocetine	Cell Surface Protein	Ion Channel	Sodium channel	Sodium channel inhibitor	Approved
NCGC00090782	07	Viracept	Antimicrobial	Antiviral	HIV protease	HIV Protease inhibitors	Approved
NCGC00242497	02	Vismodegib	Cell Signaling	Hedgehog Signaling	SHH	Hedgehog antagonist	Approved
NCGC00262545	02	Vitamin B12	Metabolism	Metabolites/Vitamins	0	Vitamin	Approved
NCGC00263087	01	Volasertib	Cell Signaling	Serine/Threonine Kinase	PLK1	Polo-like Kinase-1 (Plk-1) inhibitor	Phase II
NCGC00263108	01	Vorapaxar	Cell Surface Protein	G-Coupled Protein Receptor	G-q/11 Coupled	PAR1 Antagonist	Approved
NCGC00164622	04	Voriconazole	Transcriptional Regulation	Steroid Biosynthesis	0	Lanosterol 14alpha-demethylase inhibitors	Approved
NCGC00168085	02	Vorinostat	Transcriptional Regulation	Histone Epigenetic Machinery	HDAC	Histone Deacetylase (HDAC) 1/2/3/6 inhibitor	Approved
NCGC00346437	01	Vosaroxin	DNA Replication	Topoisomerase	Topoisomerase II	DNA Topoisomerase II inhibitors	Phase III
NCGC00346706	01	VU0357121	Cell Surface Protein	G-Coupled Protein Receptor	G-q/11 Coupled	mgluR5 allosteric modulator	Preclinical
NCGC00347174	02	VU0482089-2	Cell Growth	Regulators of Apoptosis	MCL-1	Mcl-1 inhibitor	Preclinical
NCGC00347281	01	VU0483486-1	Cell Growth	Regulators of Apoptosis	MCL-1	Mcl-1 inhibitor	Preclinical
NCGC00347282	01	VU0483487-1	Cell Growth	Regulators of Apoptosis	MCL-1	Mcl-1 inhibitor	Preclinical
NCGC00347283	01	VU0483488-1	Cell Growth	Regulators of Apoptosis	MCL-1	Mcl-1 inhibitor	Preclinical
NCGC00249684	01	VX-702	Cell Signaling	Serine/Threonine Kinase	p38 MAPK	p38 MAPK inhibitor	Phase II
NCGC00241111	02	VX-745	Cell Signaling	Serine/Threonine Kinase	p38 MAPK	p38 MAPK inhibitor	Phase II
NCGC00183682	01	VX-765	Cell Growth	Regulators of Apoptosis	Caspase	Caspase 1 (IL-1beta Converting Enzyme) inhibitors	Phase II
NCGC00094810	06	Warfarin sodium	Metabolism	Metabolite Conversion	0	Vitamin K Epoxide Reductase (VKER, VKOR) inhibitor	Approved
NCGC00016092	03	WAY-100635	Cell Surface Protein	G-Coupled Protein Receptor	G-i/o Coupled	5-HT1A Receptor Antagonist	Phase I
NCGC00263019	01	WAY-204688	Transcriptional Regulation	Signal Sensing Transcription Factor	NFKB	NF-kappaB Activation inhibitor	Phase I
NCGC00346634	01	WAY-600	Cell Signaling	Serine/Threonine Kinase	mTOR	mTOR inhibitor	Preclinical
NCGC00346942	01	WHI-P97	Cell Signaling	Tyrosine Kinase	HER	EGFR (HER1; erbB1) inhibitor	Preclinical
NCGC00016210	06	WIN-55212-2	Cell Surface Protein	G-Coupled Protein Receptor	G-i/o Coupled	Cannabinoid Receptor Agonist	Preclinical
NCGC00263238	01	Withaferin A	Transcriptional Regulation	Signal Sensing Transcription Factor	NFKB	NF-kappaB Activation inhibitor	Preclinical
NCGC00263085	01	Wnt-C59	Cell Signaling	Wnt Signaling	WNT	Wnt signaling modulator	Preclinical
NCGC00163485	03	Wortmannin	Cell Signaling	PI3 Kinase	PI3K	PI3Kα/β/γ/δ inhibitor	Preclinical
NCGC00262642	02	WP-1066	Transcriptional Regulation	Signal Sensing Transcription Factor	STAT3	STAT-3/5 inhibitor	Preclinical
NCGC00347958	01	WS3	Other	Other	0	beta Cell Proliferation Inducer	Preclinical
NCGC00346635	01	WYE-125132	Cell Signaling	Serine/Threonine Kinase	mTOR	mTORC1/2 inhibitor	Preclinical
NCGC00242484	02	WYE-354	Cell Signaling	Serine/Threonine Kinase	mTOR	mTORC1/2 inhibitor	Preclinical
NCGC00346636	01	WYE-687	Cell Signaling	Serine/Threonine Kinase	mTOR	mTOR inhibitor	Preclinical
NCGC00273985	03	Wyeth Cot inhibitor-2	Cell Signaling	Serine/Threonine Kinase	COT	Tpl-2/Cot (MAP3K8) Kinase inhibitor	Preclinical
NCGC00346496	01	WZ-3146	Cell Signaling	Tyrosine Kinase	HER	EGFR (HER1; erbB1) inhibitor	Preclinical
NCGC00263144	02	WZ-4002	Cell Signaling	Tyrosine Kinase	HER	EGFR (HER1; erbB1) inhibitor	Preclinical
NCGC00346497	01	WZ-8040	Cell Signaling	Tyrosine Kinase	HER	EGFR (HER1; erbB1) inhibitor	Preclinical
NCGC00345818	01	Ximelagatran	Metabolism	Protease	Thrombin	Thrombin inhibitors	Discontinued
NCGC00346492	01	XL-147	Cell Signaling	PI3 Kinase	PI3K	PI3Kα/γ/δ inhibitor	Phase II
NCGC00347284	01	XL-647	Cell Signaling	Tyrosine Kinase	HER	EGFR (HER1; erbB1) inhibitor	Phase III
NCGC00346541	01	XL-765	Cell Signaling	Serine/Threonine Kinase	mTOR	mTORC1/2 inhibitor	Phase II
NCGC00250385	02	XMD8-92	Transcriptional Regulation	Nuclear Kinase	ERK	ERK5/BMK1 inhibitor	Preclinical
NCGC00346805	01	XRP-44X	Cell Growth	Tubulin Polymerization	Tubulin polymerization	Tubulin polymerization inhibitor	Preclinical
NCGC00016101	09	Xylometazoline hydrochloride	Cell Surface Protein	G-Coupled Protein Receptor	G-q/11 Coupled	alpha2A/B/C-Adrenoceptor Agonists	Approved
NCGC00092276	06	Y-27632	Cell Signaling	Serine/Threonine Kinase	ROCK	ROCK 1, ROCK 2 inhibitor	Preclinical
NCGC00346944	01	Y-39983	Cell Signaling	Serine/Threonine Kinase	ROCK	ROCK inhibitor	Phase II
NCGC00346886	01	YK-4-279	Transcriptional Regulation	Transcription Factor	ETS	EWS-FLI1 inhibitors	Preclinical
NCGC00346970	01	YK-72	Physiological Homeostasis	Nitric Oxide Regulation	NO	nitric oxide donors	Preclinical
NCGC00346683	01	YM-201636	Cell Signaling	PI3 Kinase	PI3K	PIKfyve inhibitor	Preclinical
NCGC00263188	01	YO-01027	Metabolism	Protease	NOTCH	g-Secretase inhibitor	Preclinical
NCGC00025018	09	Yohimbine	Cell Surface Protein	G-Coupled Protein Receptor	G-q/11 Coupled	alpha2-Adrenoceptor Antagonists	Approved
NCGC00343773	01	YW3-56	Metabolism	Protease	0	Peptidylarginine Deiminase (PAD) inhibitors	Preclinical
NCGC00164547	06	Zafirlukast	Cell Surface Protein	G-Coupled Protein Receptor	G-i/o Coupled	Leukotriene CysLT1 (LTD4) Antagonist	Approved
NCGC00090705	11	Zalcitabine	Antimicrobial	Antiviral	Reverse Transcriptase	Reverse Transcriptase inhibitor	Discontinued
NCGC00159544	02	Zaldaride maleate	Cell Surface Protein	Ion Channel	Calmodulin	Calmodulin Antagonist	Phase III
NCGC00183878	01	Zaltoprofen	Physiological Homeostasis	Immunosuppressants/Antiinflammatories	COX	Cyclooxygenase inhibitor	Approved
NCGC00164561	03	Zanamivir	Metabolism	Metabolite Conversion	0	Neuraminidase (Sialidase) inhibitors	Approved
NCGC00242479	01	Zibotentan	Cell Surface Protein	G-Coupled Protein Receptor	G-q/11 Coupled	Endothelin ETA Receptor Antagonist	Phase III
NCGC00023945	13	Zidovudine	Antimicrobial	Antiviral	Reverse Transcriptase	Reverse Transcriptase inhibitor	Approved
NCGC00159453	06	Zileuton	Metabolism	Lipid Metabolism	Leukotriene	5-Lipoxygenase inhibitor	Approved
NCGC00346470	01	Zilpaterol	Cell Surface Protein	G-Coupled Protein Receptor	G-s Coupled	beta1-Adrenoceptor Antagonists	Preclinical
NCGC00263539	03	Ziprasidone hydrochloride	Cell Surface Protein	G-Coupled Protein Receptor	G-q/11 Coupled	5-HT2A Antagonists	Approved
NCGC00025109	01	ZM-336372	Cell Signaling	Serine/Threonine Kinase	RAF	Raf Kinase inhibitors	Preclinical
NCGC00159574	02	ZM-447439	Cell Signaling	Aurora Kinase	AURK	Aurora-A/B inhibitor	Preclinical
NCGC00159521	05	Zoledronic acid monohydrate	Transcriptional Regulation	Steroid Biosynthesis	0	Farnesyl Pyrophosphate Synthase inhibitors	Approved
NCGC00263884	03	Zolmitriptan	Cell Surface Protein	G-Coupled Protein Receptor	G-i/o Coupled	5-HT1B Agonist	Approved
NCGC00159515	02	Zopiclone	Cell Surface Protein	Ion Channel	GABA	GABAA Receptor Modulator	Approved
NCGC00274062	01	Zosuquidar trihydrochloride	Cell Surface Protein	Efflux Transporter	MDR	P-Glycoprotein (MDR-1) inhibitor	Phase I/II
NCGC00346484	01	ZSTK-474	Cell Signaling	PI3 Kinase	PI3K	PI3Kα/β/γ/δ inhibitor	Phase I/II
