# Supplementary material for: High-throughput screening identifies Aurora kinase B as a critical therapeutic target for Merkel cell carcinoma
Source: Nat Commun. 2025 Feb 12;16:1583. doi: 10.1038/s41467-025-56504-7 (PMC11822212; doi:10.1038/s41467-025-56504-7)
Supplement: Supplementary file 7 — Supplementary Dataset 5 [file 41467_2025_56504_MOESM7_ESM.xlsx]

## Sheet: High-throughput small molecule
Supplementary Dataset 5. Summary of high-throughput small molecule and RNAi screens
Assay
Type of assay	Small molecule high-throughput screen
Target	Oncology-focused
Primary measurement	Viability
Key reagents	Compound libraries: NPC and MIPE
	CellTiter-Glo
	MCC and control cell lines
Assay Protocol	Methods section "High-throughput small molecule screen"
Library
Library composition	NPC: 2816 compounds that are approved by the FDA or other regulatory agencies around the world
	MIPE: 1912 oncology-focused and mechanistically annotated compounds
Screen
Format	1536-well plates
Concentrations	NPC: 8-point DRC (0.00078 - 46.0829 uM) unless noted otherwise
	MIPE: 11-point DRC (0.00059 - 46.1 uM)
Assay validation/QC	Z’-factor index
Post-HTS screen
Additional assays	A subset of 128 compounds from the initial qHTS were then retested in a followup screen in triplicate using an 11-point dose response

## Sheet: RNAi druggable genome
Supplementary Dataset 5. Summary of high-throughput small molecule and RNAi screens
Assay
Type of assay	RNAi screen
Target	Druggable genome
Primary measurement	Viability
Key reagents	Silencer Select Human Druggable siRNA library (Thermo Fisher Scientific; Grand Island, NY)
	Lipofectamine RNAiMax
	Silencer Select Negative Control No. 2 siRNA
	llStars Cell Death Control siRNA
	CellTiter-Glo
Assay Protocol	Methods section "RNAi kinomeDruggable genome screen"
Library
Library composition	The Silencer Select Human Druggable siRNA library targets 10,418 human genes
Screen
Format	384-well plate
Concentrations	2 µL of siRNA was complexed with 0.15 µL RNAiMax Lipofectamine
Assay validation/QC	Haystack analysis
Post-HTS screen
Additional Assays	AURKB knockdown in additional MCC cell lines
