# Supplementary material for: High-throughput screening identifies Aurora kinase B as a critical therapeutic target for Merkel cell carcinoma
Source: Nat Commun. 2025 Feb 12;16:1583. doi: 10.1038/s41467-025-56504-7 (PMC11822212; doi:10.1038/s41467-025-56504-7)
Supplement: Supplementary file 10 — Source data [file 41467_2025_56504_MOESM10_ESM.xlsx]

## Sheet: Fig. 1, 2, S1, S2, S3, S4, S5
Fig. 1 and 2. Area under the dose-response curve of compounds tested in the primary highthroughput screen
Compound information					Area under the dose-response curve (AUC)
SID	SMILES	Name	Target	Mechanism of action	MCC13	MCC26	UISO	WAGA	MKL-1	MKL-2	HACAT	HEK293T	NIH3T3	CRL7250	Library
NCGC00013226-15	CN1CCN(CCCN2C3=C(SC4=C2C=C(C=C4)C(F)(F)F)C=CC=C3)CC1	Trifluoperazine hydrochloride	DRD2	Nav1.4 (SkM1) Sodium Channel Blockers;Nav1.7 (PN1/hNE-Na) Sodium Channel Blockers	486.443	481.846	500.269	495.178	497.827	488.681	455.514	471.813	467.574	412.574	MIPE
NCGC00013724-01	[Br-].OC[C@H](c1ccccc1)C(=O)O[C@@H]2C[C@@H]3[C@H]4O[C@H]4[C@H](C2)[N+]3(C)C	Scopolamine methylbromide		Muscarinic Antagonists	481.802	475.235	492.633	491.174	483.997	496.709	476.894	479.513	468.064	474.585	MIPE
NCGC00013822-03	S1C(=C(C2=CC=NC=C2)C(=C1C3=CC=NC=C3)C4=CC=NC=C4)C5=CC=NC=C5	NSC-75503	SHH	Hedgehog antagonist	492.916	468.916	456.016	489.413	478.123	550.187	453.293	450.52	481.547	460.964	MIPE
NCGC00013841-08	CN(C)CCC=C1C2=C(C=CC=C2)\C=C/C3=C1C=CC=C3	Cyclobenzaprine hydrochloride	HTR2A	5-HT2A Antagonists?	503.163	482.613	492.461	488.467	490.646	541.076	459.75	445.629	471.488	423.644	MIPE
NCGC00014352-03	CN(C)C1=C(CN2CCCN(CC3=C(C=CC=C3)N(C)C)C2C4=CC=NC=C4)C=CC=C1	GANT61	SHH	Hedgehog pathway inhibitor	491.394	485.906	504.295	472.734	475.985	510.053	449.797	456.471	473.432	472.273	MIPE
NCGC00014650-03	CO[C@@H]1/C=C/C=C(C)/CC2=CC(=C(Cl)C(=C2)OC)N(C)C(=O)C[C@H](OC(=O)C(C)C)[C@]3(C)O[C@@H]3[C@H](C)[C@@H]4C[C@@]1(O)NC(=O)O4	Ansamitocin P3	TUBB	Tubulin polymerization inhibitor	152.543	149.153	91.6954	185.295	172.847	90.8337	463.572	21.3843	166.751	79.6705	MIPE
NCGC00014670-16	ClC1=CC2=C(C=C1)N(C3CCN(CCCN4C(=O)NC5=C4C=CC=C5)CC3)C(=O)N2	Domperidone	DRD1	Dopamine Receptor Antagonist	479.607	456.229	549.398	493.992	487.67	534.518	442.723	469.232	473.865	475.394	MIPE
NCGC00014873-04	CN(C)CCCN\C1=C\2C(=O)N(C)C(=O)\N=C2N(C)C3=C1C=CC=C3	HLI-373989	MDM2	MDM2 (hdm2) Inhibitor	458.531	489.615	461.197	450.504	451.598	443.107	425.825	385.216	443.036	413.187	MIPE
NCGC00014891-03	OC(=O)[C@H](CC1=C[NH]C2=C1C=CC=C2)N3C(=O)C4=C(C=CC=C4)C3=O	RG-108	DNMT1	DNA Methyltransferase (DNMT) Inhibitor	486.501	486.348	505.625	500.661	484.775	465.64	471.303	483.784	480.016	464.071	MIPE
NCGC00014911-01	CC(C)(O)\C=C/C(=O)[C@](C)(O)[C@H]1[C@H](O)C[C@]2(C)[C@@H]3C\C=C4/[C@@H](/C=C(/O)C(=O)C4(C)C)[C@]3(C)C(=O)C[C@@]12C	Cucurbitacin I	JAK2	Jak2 inhibitor	297.405	343.064	252.668	216.289	212.417	186.366	326.184	307.458	387.943	234.715	MIPE
NCGC00014925-07	CC[C@@]1(O)C(=O)OC\C2=C1\C=C3/N(CC4=CC5=C(C=CC(=C5CN(C)C)O)N=C34)C2=O	Topotecan HCl	TOP1	DNA Topoisomerase I Inhibitors	336.51	328.226	243.367	175.987	269.988	250.703	331.992	287.732	368.835	391.937	MIPE
NCGC00014926-03	NC(=O)C1=C(N)[N](CC2=CC(=C(C(=C2)Cl)C(=O)C3=CC=C(Cl)C=C3)Cl)N=N1	Carboxyamidotriazole		Ca2+ channel blocker	480.316	494.08	506.287	479.327	486.218	484.75	475.8	437.519	457.955	470.989	MIPE
NCGC00015004-11	ClC1=CC\2=C(OC3=C(C=CC=C3)\N=C2N4CCNCC4)C=C1	Amoxapine	HTR2A	5-HT2A Antagonists?	497.057	481.672	480.424	490.109	498.747	543.265	478.64	468.855	479.773	461.766	MIPE
NCGC00015026-14	CN1C2CCC1CC(C2)OC(=O)C(CO)C3=CC=CC=C3	Atropine	CHRM1	M1 Muscarinic acetylcholine receptor Antagonists	490.508	498.421	472.649	470.985	512.157	547.628	477.304	473.505	471.782	473.11	MIPE
NCGC00015034-02	NC(=O)C1=CC(=CC=C1)N	INO-1001	PARP1	PARP Inhibitor	510.247	485.886	503.038	501.101	478.234	442.926	475.202	481.887	480.13	473.313	MIPE
NCGC00015036-08	NC12CC3CC(CC(C3)C1)C2	Amantadine hydrochloride	DRD1	Dopamine Receptor Agonist	485.152	468.557	537.981	502.569	501.404	535.605	469.859	473.061	449.317	430.147	MIPE
NCGC00015038-08	NC1=NC2=NC=C(CNC3=CC=C(C=C3)C(=O)NC(CCC(O)=O)C(O)=O)N=C2C(=N1)N	Aminopterin	DHFR	Dihydrofolate Reductase (DHFR) Inhibitors	357.771	461.087	342.514	405.917	437.53	512.411	449.021	218.945	261.516	311.044	MIPE
NCGC00015049-18	OC1=CC=C(C=C1)\C2=C\C(=O)C3=C(O2)C=C(O)C=C3O	Apigenin	CYP2C9	Cyp2C9 Inhibitor	501.623	531.61	485.478	368.999	377.491	357.96	470.945	459.794	470.997	438.96	MIPE
NCGC00015054-06	Nc1c3ccccc3nc2CCCCc12	Tacrine	ACHE	Acetylcholinesterase Inhibitors	503.383	486.925	496.22	496.313	492.27	543.24	438.008	449.727	469.345	454.294	MIPE
NCGC00015060-19	O=[N+]([O-])c3ncn(C)c3Sc2ncnc1ncnc12	Azathioprine		immunosuppressant	416.722	468.918	408.057	425.459	449.04	405.221	405.946	402.926	363.508	430.759	MIPE
NCGC00015061-12	N\C1=N\C2=C(N=C[N]2COCCO)C(=O)N1	Aciclovir		DNA Polymerase Inhibitors	481.771	504.62	506.972	522.915	488.8	457.316	467.839	466.105	441.276	475.894	MIPE
NCGC00015067-13	CC(=O)OC1=C(C=CC=C1)C(O)=O	Aspirin		non-steroidal antiinflammatory	486.041	489.615	508.412	485.122	502.346	476.183	477.121	473.028	480.067	449.937	MIPE
NCGC00015075-07	CN1CC(=CCC1)C(=O)OC	Arecoline		Muscarinic receptor Agonists	502.31	487.601	487.004	486.14	493.311	511.497	461.649	473.059	483.725	459.548	MIPE
NCGC00015086-03	CC(=O)NC(CS)C(O)=O	Acetylcysteine	NFKB1	NF-kappaB Activation Inhibitor	452.812	429.69	491.074	458.493	420.3	465.839	470.315	404.234	451.98	449.622	MIPE
NCGC00015089-08	Clc1nc(C(=O)NC(=N)N)c(N)nc1N	Amiloride	SCNN1D	Epithelial Sodium Channels (ENaC) Blocker	486.557	492.973	500.937	462.924	495.606	462.918	444.579	467.206	470.572	468.425	MIPE
NCGC00015092-09	NCCCCCC(O)=O	Aminocaproic acid	SERPINE1	Plasminogen Activator Inhibitor (PAI-1) Inhibitor	492.651	480.828	474.002	501.882	495.742	529.563	477.171	477.502	469.202	406.402	MIPE
NCGC00015096-11	CCCCC1=C(C(=O)C2=CC(=C(OCCN(CC)CC)C(=C2)I)I)C3=C(O1)C=CC=C3	Amiodarone		Muscarinic M3 Receptor Ligand	474.578	486.005	459.104	462.864	456.053	498.284	471.048	441.69	471.407	479.807	MIPE
NCGC00015100-14	CN(C)C1=NC(=NC(=N1)N(C)C)N(C)C	Altretamine		Antineoplastic Agent	460.174	427.914	479.81	451.931	435.901	414.931	466.024	468.818	478.813	460.467	MIPE
NCGC00015110-12	CCC1(CCC(=O)NC1=O)C2=CC=C(N)C=C2	Aminoglutethimide	CYP19A1	Aromatase Inhibitor	472.079	500.252	480.262	478.82	469.697	489.852	468.509	478.574	478.381	467.348	MIPE
NCGC00015116-10	O=C2CCCN2C(=O)c1ccc(OC)cc1	Aniracetam		neuroprotective drug	495.078	490.143	505.078	453.011	485.772	522.292	471.842	474.123	467.143	469.17	MIPE
NCGC00015121-16	CC(COC1=CC=CC=C1)N(CCCl)CC2=CC=CC=C2	Phenoxybenzamine		adrenergenic receptor antagaonist	491.706	473.759	470.716	478.336	493.068	512.884	459.082	443.599	458.979	456.963	MIPE
NCGC00015122-09	CC(NC(C)(C)C)C(=O)C1=CC=CC(=C1)Cl	Bupropion hydrochloride	SLC6A3	Dopamine Transporter (DAT) Inhibitor	507.535	477.654	489.989	507.989	503.208	516.582	473.398	460.355	470.809	471.774	MIPE
NCGC00015144-04	NC1=NC(=C2N=C[NH]C2=N1)OCC3=CC=CC=C3	O6-Benzylguanine	MGMT	O6-Alkylguanine-DNA Alkyltransferase (MGMT) Inhibitors	492.02	478.924	501.547	499.566	485.388	457.644	480.885	473.828	469.851	470.937	MIPE
NCGC00015147-09	N\C(NCC1=CC=CC=C1)=N/C(=O)C2=NC(=C(N)N=C2N)Cl	Benzamil	SCNN1D	Epithelial Sodium Channels (ENaC) Blockers	480.414	462.725	496.859	465.857	484.5	461.51	459.087	474.547	468.111	458.615	MIPE
NCGC00015148-07	CCCC[S+]([O-])(=N)CCC(N)C(O)=O	Buthionine sulfoximine	GSS	Glutathione synthesis inhibitor	471.741	464.917	473.135	506.419	493.917	494.713	479.141	449.814	473.492	401.453	MIPE
NCGC00015149-15	CCCCNC1=CC(=CC(=C1OC2=CC=CC=C2)[S+](N)([O-])=O)C(O)=O	Bumetanide		Loop Diuretics	500.138	486.334	481.163	486.034	492.152	534.128	475.304	479.933	480.419	470.512	MIPE
NCGC00015150-04	[Cl-].C[N+](C)(C)CC(=O)O	Betaine hydrochloride		nitric oxide donors	461.529	441.418	456.589	457.418	421.168	495.722	451.027	483.788	475.242	462.857	MIPE
NCGC00015159-06	CC(C)NCC(O)COc1ccc(cc1)CCOCC2CC2	Betaxolol	ADRB1	beta1-Adrenoceptor Antagonists	498.495	497.98	485.859	498.578	485.701	545.26	471.557	474.03	467.464	462.33	MIPE
NCGC00015163-08	NC(CO)C(=O)NNCC1=C(O)C(=C(O)C=C1)O	Benserazide	DDC	DOPA decarboxylase inhibitor	462.364	463.584	486.5	441.55	446.225	399.365	449.182	420.429	460.045	467.753	MIPE
NCGC00015173-02	OC(CN1CCN(CC1)C2=CC=CC(=C2)Cl)C(C3=CC=CC=C3)C4=CC=CC=C4	BRL-15572	HTR1D	5-HT1D Receptor Antagonist	476.38	538.882	487	488.893	477.447	452.023	394.699	385.556	401.984	427.328	MIPE
NCGC00015185-04	CC(CC1=CC(=C(O)C=C1)O)(NN)C(O)=O	Carbidopa		decarboxylase inhibitor	467.821	496.129	490.692	453.586	455.755	474.724	419.431	470.408	474.993	440.017	MIPE
NCGC00015191-06	O=C1CCS(=O)(=O)C(N1C)c2ccc(Cl)cc2	Chlormezanone	GABRA1	GABA Modulators	484.895	473.271	508.929	441.412	513.448	542.746	478.635	472.355	481.862	464.899	MIPE
NCGC00015199-19	O=C(O)CCCc1ccc(cc1)N(CCCl)CCCl	Chlorambucil		DNA Alkylating Agent	511.76	508.08	539.021	479.272	497.67	466.184	478.222	462.686	463.768	461.005	MIPE
NCGC00015204-08	ClCCNC(=O)N(CCCl)N=O	Carmustine		DNA Alkylating Agent	480.387	503.229	511.539	509.506	460.364	459.498	444.774	438.204	454.571	480.504	MIPE
NCGC00015205-07	CCC(C)N(C)C(=O)C1=NC(=C2C=CC=CC2=C1)C3=C(Cl)C=CC=C3	PK-11195	NR1I3	Constitutive Androstane Receptor Antagonist	492.95	498.826	482.285	509.144	498.137	529.961	478.843	471.217	469.802	468.753	MIPE
NCGC00015207-11	O=C1CCC2=C(N1)C=CC(=C2)OCCCCC3=NN=N[N]3C4CCCCC4	Cilostazol	PDE3A	Phosphodiesterase III (PDE3) Inhibitor	468.691	478.367	466.646	451.74	444.967	445.446	477.121	478.816	487.565	362.046	MIPE
NCGC00015208-09	O=C(O)C(O)(CC(=O)O)CC(=O)O.O=C2c1n(C)cnc1N(C)C(=O)N2C	Caffeine, citrated		Chitinase Inhibitors	475.466	478.358	491.737	492.617	495.076	508.526	478.755	467.275	476.652	471.196	MIPE
NCGC00015209-12	ClCCN(CCCl)[P]1(=O)NCCCO1	Cyclophosphamide	BCL2	BCL2/LGALS1 Expression Inhibitor	521.653	509.343	514.606	543.922	498.105	493.342	478.93	473.233	476.454	467.07	MIPE
NCGC00015225-03	COC1=C(OC)C2=C[N+](=C3C(=C2C=C1)C=CC4=CC5=C(OCO5)C=C34)C	Chelerythrine chloride	BCL2L1	Bcl-xL inhibitor	467.596	442.944	492.421	411.365	378.504	341.673	453.585	351.32	457.457	414.368	MIPE
NCGC00015226-11	ClC(Cl)C(C1=CC=C(Cl)C=C1)C2=C(Cl)C=CC=C2	Mitotane		Antineoplastic Agent	460.95	460.8	474.825	471.146	461.754	443.196	450.589	454.255	467.564	435.456	MIPE
NCGC00015233-04	ClC1=CC=C(C=C1)C(C2=CC=C(Cl)C=C2)[N+]3=C[N](CC(OCC4=C(Cl)C=C(Cl)C=C4)C5=C(Cl)C=C(Cl)C=C5)C=C3	Calmidazolium chloride	CAMKK2	Calmodulin-Dependent Protein Kinase II Inhibitors	490.891	486.154	472.351	478.669	483.528	442.705	455.209	429.013	450.679	453.581	MIPE
NCGC00015242-12	N[S+]([O-])(=O)C1=C(Cl)C=C2\N=C/N[S+]([O-])(=O)C2=C1	Chlorothiazide		hypertension treatment	462.9	482.031	507.034	468.182	469.162	530.511	452.177	470.956	470.14	471.563	MIPE
NCGC00015245-07	[Cl-].C[N+](C)(C)CC(C)OC(=O)N	Bethanechol		Muscarinic receptor Agonists	496.876	485.941	484.842	484.113	484.096	532.395	468.246	476.494	464.36	464.643	MIPE
NCGC00015251-14	ClC1=C(C=CC=C1)C([N]2C=CN=C2)(C3=CC=CC=C3)C4=CC=CC=C4	Clotrimazole	CYP51A1	Lanosterol 14alpha-demethylase Inhibitors	463.201	486.253	456.837	466.048	468.616	487.985	476.298	454.809	475.64	471.56	MIPE
NCGC00015252-13	CN1CCC(CC1)=C2C3=C(C=CC=C3)\C=C/C4=C2C=CC=C4	Cyproheptadine hydrochloride	HRH1	Histamine H1 Receptor Antagonists	472.685	485.01	503.446	496.18	503.543	484.722	464.932	452.114	479.602	468.78	MIPE
NCGC00015254-12	CN1CCN(CC1)C2=Nc4cc(Cl)ccc4Nc3ccccc23	Clozapine	DRD4	Dopamine D4 Antagonist	491.032	489.626	472.816	508.959	482.131	518.429	477.891	467.674	459.847	463.528	MIPE
NCGC00015256-13	CCN(CC)CCCC(C)NC1=CC=NC2=C1C=CC(=C2)Cl	Chloroquine		antimalarial agents	478.449	477.213	489.241	478.632	444.029	450.569	476.457	477.225	468.47	471.981	MIPE
NCGC00015257-06	CCOC(=O)C(C)(C)OC1=CC=C(Cl)C=C1	Clofibrate	PPARA	PPARalpha Agonist	498.71	469.954	492.559	479.443	482.999	477.715	461.169	473.956	408.25	456.654	MIPE
NCGC00015264-08	CN(C)CCCN2c3ccccc3CCc1ccc(Cl)cc12	Clomipramine	SLC6A4	Serotonin Transporter (SERT) Inhibitor	473.015	476.483	464.4	428.763	487.273	539.092	472.968	415.279	463.63	452.976	MIPE
NCGC00015267-09	CN(C)CCCC1(OCC2=C1C=CC(=C2)C#N)C3=CC=C(F)C=C3	Citalopram hydrobromide	HTR1A	5-HT Reuptake Inhibitor	459.802	513.71	479.563	433.252	420.678	472.56	453.762	451.22	479.07	419.807	MIPE
NCGC00015268-05	Clc2cccc(Cl)c2\N=C1/NCCN1	Clonidine	ADRA1A	alpha1-Adrenoceptor Agonists	494.072	488.039	488.011	494.219	486.55	526.464	475.492	468.046	476.425	466.049	MIPE
NCGC00015278-14	CCCC(C)(COC(N)=O)COC(=O)NC(C)C	Carisoprodol		Muscle relaxant	473.504	474.765	495.565	458.119	491.155	513.61	460.843	475.356	453.271	469.677	MIPE
NCGC00015300-05	Cl.Cl.Fc1ccc(cc1)C(OCCN2CCN(CC2)CCCc3ccccc3)c4ccc(F)cc4	GBR 12909 dihydrochloride		Dopamine Reuptake Inhibitor	468.975	452.45	459.884	469.45	459.424	454.49	454.099	428.398	448.346	404.35	MIPE
NCGC00015316-06	NCCCC(N)(C(F)F)C(O)=O	Eflornithine Hydrochloride	ODC1	Ornithine Decarboxylase Inhibitors	480.577	484.118	540.245	466.648	466.14	479.564	463.75	462.724	477.55	472.177	MIPE
NCGC00015321-04	Oc2ccc(CCNC(C)CCc1ccc(O)cc1)cc2O	Dobutamine	ADRB1	beta1-Adrenoceptor Antagonists	477.276	490.707	482.482	449.991	468.007	530.362	471.916	464.11	476.472	408.705	MIPE
NCGC00015332-04	COC1=CC=C(C=C1)C2SC3=C(C=CC=C3)N(CCN(C)C)C(=O)C2OC(C)=O	Diltiazem hydrochloride		Ca2+ channel blocker, similar pharmacology to verapamil	484.1	473.583	512.752	487.528	488.736	494.032	465.487	431.599	440.902	469.972	MIPE
NCGC00015335-11	CN(C)CCOC(C1=CC=CC=C1)C2=CC=CC=C2	Diphenhydramine hydrochloride	HRH1	Histamine H1 Receptor Antagonists	466.557	480.493	465.51	470.775	466.082	437.977	481.142	482.172	480.917	482.794	MIPE
NCGC00015349-06	OC1=C(O)C2=C(\C=C/C(=O)O2)C=C1	Daphnetin		antimalarial agents	481.654	494.319	472.645	495.511	489.16	552.675	474.994	476.032	435.79	464.909	MIPE
NCGC00015365-18	OC1=CC=C(C=C1)\C2=C\OC3=C(C=CC(=C3)O)C2=O	4',7-Dihydroxyisoflavanone	ESR1	Estrogen Receptor Modulator	485.426	505.45	499.144	476.562	491.71	480.619	481.202	473.301	475.495	443.699	MIPE
NCGC00015385-12	OCCN(CCO)c2nc1c(nc(nc1c(n2)N3CCCCC3)N(CCO)CCO)N4CCCCC4	Dipyridamole	PDE5A	Phosphodiesterase III/V (PDE5) inhibitor	483.099	496.096	472.015	471.073	441.869	462.705	465.44	460.178	474.516	374.545	MIPE
NCGC00015389-08	CC(C)c1cccc(C(C)C)c1O	Propofol	TRPV1	TRPV1 (Vanilloid VR1 Receptor) Agonist	480.192	459.928	468.187	491.346	488.097	503.675	468.711	468.744	432.986	440.489	MIPE
NCGC00015399-15	CCC1=CC=CC2=C1[NH]C3=C2CCOC3(CC)CC(O)=O	Etodolac	PTGS2	Cyclooxygenase-2 Inhibitor	478.019	492.138	464.194	477.625	495.994	533.178	474.789	471.019	473.383	437.801	MIPE
NCGC00015418-08	CC1(CC)CC(=O)NC1=O	Ethosuximide		anti-epileptic drug	476.286	488.361	484.425	483.494	494.183	524.325	475.678	425.933	477.839	445.051	MIPE
NCGC00015420-09	CC1=CC2=C(C(=C1)O)C(=O)C3=C(C=C(O)C=C3O)C2=O	Emodin		Casein Kinase II (CK2) Inhibitor	502.285	487.555	500.94	484.019	484.445	562.458	472.983	464.892	473.185	469.015	MIPE
NCGC00015429-08	NC(=O)OCC(COC(N)=O)c1ccccc1	Felbamate	GABRA1	GABAA Receptor Modulator	476.743	485.458	519.673	502.595	487.607	508.165	479.835	465.545	471.184	418.02	MIPE
NCGC00015436-09	OCCN1CCN(CCCN2C3=C(SC4=C2C=C(C=C4)C(F)(F)F)C=CC=C3)CC1	Fluphenazine hydrochloride	DRD2	Dopamine D2 Antagonist	452.673	477.801	486.06	425.942	435.804	456.354	424.78	354.027	375.965	432.868	MIPE
NCGC00015437-16	CC(C)OC(=O)C(C)(C)OC1=CC=C(C=C1)C(=O)C2=CC=C(Cl)C=C2	Fenofibrate	PPARA	PPARalpha Agonist	489.648	482.332	501.446	476.334	478.955	484.811	478.768	438.406	437.025	455.572	MIPE
NCGC00015439-06	O=C(OCC)c3ncn2c3CN(C)C(=O)c1cc(F)ccc12	Flumazenil	GABRA1	GABA(A) BZ Site Receptor Antagonists	489.844	493.18	493.22	501.843	495.553	435.815	469.574	474.268	465.949	474.411	MIPE
NCGC00015442-16	F\C1=C\NC(=O)NC1=O	5-Fluorouracil		Pyrimidine Antagonists	482.363	485.433	465.304	410.551	501.593	502.963	425.237	422.088	377.582	431.831	MIPE
NCGC00015443-06	FC(F)(F)COc2cc(C(=O)NCC1CCCCN1)c(OCC(F)(F)F)cc2	Flecainide	SCN5A	Nav1.5 (Cardiac/SkMII) Sodium Channel Blockers	487.769	470.174	451.923	469.044	471.276	438.435	438.725	459.469	456.6	459.984	MIPE
NCGC00015444-04	Oc1ccc(cc1)C3CNCCc2c3cc(O)c(O)c2Cl	Fenoldopam	DRD1	Dopamine D1 Agonist	457.032	464.752	477.937	452.908	442.609	482.853	477.884	477.356	477.48	453.574	MIPE
NCGC00015448-04	CC(C)=CCC\C(C)=C\CC\C(C)=C\CSC1=C(C=CC=C1)C(O)=O	Salirasib	MTOR	mTOR Inhibitor	455.515	483.019	441.369	437.323	490.305	501.519	431.846	347.001	409.414	290.654	MIPE
NCGC00015451-06	CCOC(=O)NC1=CC=C(NCC2=CC=C(F)C=C2)N=C1N	Flupirtine maleate	KCNQ1	Voltage-Gated K(V) 7 (KCNQ) Channel Activator	453.311	490.281	480.264	469.436	464.991	466.505	459.03	463.224	476.999	470.961	MIPE
NCGC00015452-19	CC(C)C(=O)NC1=CC(=C(C=C1)[N+]([O-])=O)C(F)(F)F	Flutamide	AR	Androgen Receptor Antagonist	486.871	477.622	482.244	462.466	480.844	453.859	418.664	455.271	469.148	459.196	MIPE
NCGC00015462-12	CC1=NC=C(N=C1)C(=O)NCCC2=CC=C(C=C2)[S+]([O-])(=O)NC(=O)NC3CCCCC3	Glipizide		K(ATP) Channel Blockers	471.722	473.428	473.701	481.737	487.41	459.305	465.066	461.701	468.625	472.601	MIPE
NCGC00015463-02	C\C1=N\N=C(\C2=CC=C(N)C=C2)C3=CC4=C(OCO4)C=C3C1	GYKI-52466		AMPA Antagonist	480.298	487.903	511.051	502.474	485.011	492.237	470.787	477.767	453.37	472.565	MIPE
NCGC00015466-04	NCC1(CC(=O)O)CCCCC1	Gabapentin		Calcium Channels (Voltage-Gated) alpha2/delta-1/2 Subunit Ligand	483.503	456.676	504.669	518.851	498.432	524.954	481.082	473.27	470.335	433.209	MIPE
NCGC00015471-06	N\C1=N\C2=C(N=C[N]2COC(CO)CO)C(=O)N1	Ganciclovir		DNA Polymerase Inhibitors	465.978	491.243	453.083	496.006	472.645	406.993	446.577	253.181	435.557	443.021	MIPE
NCGC00015478-08	OC1=C(Br)C=C(C=C1Br)\C=C2/C(=O)NC3=C2C=C(I)C=C3	GW-5074	BRAF	Raf Kinase Inhibitors	516.039	500.338	503.715	485.029	499.515	488.002	471.915	463.69	476.956	467.729	MIPE
NCGC00015479-20	OC1=CC=C(C=C1)\C2=C\OC3=C(C(=CC(=C3)O)O)C2=O	Genistein	TOP2A	DNA Topoisomerase II Inhibitors	492.938	510.572	526.646	551.465	490.333	457.718	479.724	470.095	468.492	467.707	MIPE
NCGC00015480-13	CC(C)(SC1=CC=C(CCN(CCCCC2CCCCC2)C(=O)NC3CCCCC3)C=C1)C(O)=O	GW-7647	PPARA	PPARalpha Agonist	489.398	484.852	470.884	466.16	462.698	452.669	455.224	464.978	477.147	452.822	MIPE
NCGC00015482-05	[I-].[I-].[I-].CC[N+](CC)(CC)CCOc1cccc(OCC[N+](CC)(CC)CC)c1OCC[N+](CC)(CC)CC	Gallamine triethiodide		Muscarinic M2 Antagonists	473.338	472.86	492.169	468.345	457.571	504.082	462.538	478.279	456.216	461.199	MIPE
NCGC00015484-06	C(CN1CCN(CCOC(C2=CC=CC=C2)C3=CC=CC=C3)CC1)CC4=CC=CC=C4	GBR-12935		Dopamine Reuptake Inhibitor	463.218	444.057	449.886	443.703	416.569	436.757	431.705	421.69	433.766	444.392	MIPE
NCGC00015500-10	Fc1ccc(cc1)C(=O)CCCN2CCC(O)(CC2)c3ccc(Cl)cc3	Haloperidol	DRD2	Dopamine D2 Antagonist	480.52	474.976	492.631	483.924	487.035	525.314	475.281	460.012	477.46	471.633	MIPE
NCGC00015501-07	Cl.NNc2nncc1ccccc12	Hydralazine hydrochloride		Smooth Muscle Relaxant	496.092	485.64	501.127	462.133	507.461	508.14	472.423	467.13	460.861	460.947	MIPE
NCGC00015508-17	N[S+]([O-])(=O)C1=C(Cl)C=C2NCN[S+]([O-])(=O)C2=C1	Hydrochlorothiazide		hypertension treatment	463.027	478.327	504.115	479.871	465.339	499.455	450.3	469.995	462.609	474.123	MIPE
NCGC00015513-09	NCCC1=C[NH]C=N1	Histamine dihydrochloride	HRH1	Histamine Receptor Agonist	486.896	476.172	474.118	481.876	491.576	503.001	475.532	477.233	468.55	420.008	MIPE
NCGC00015519-09	NCCC1=CC(=C(O)C=C1)O	Dopamine		neurotransmitter	495.468	492.973	485.318	478.666	475.753	467.443	474.941	443.489	477.321	473.465	MIPE
NCGC00015520-10	NC(=O)NO	Hydroxyurea	RRM1	Ribonucleoside-Diphosphate Reductase Inhibitors	381.204	466.834	355.71	400.932	416.021	284.785	444.791	166.089	376.874	414.767	MIPE
NCGC00015529-18	CC(C)CC1=CC=C(C=C1)C(C)C(O)=O	Ibuprofen lysine	PTGS1	Cyclooxygenase-1/2 Inhibitor	458.829	432.958	464.132	437.09	423.4	430.898	468.629	476.806	468.639	475.735	MIPE
NCGC00015558-06	Oc1ccc(cc1O)C(O)CNC(C)C	Isoproterenol	ADRB1	beta-Adrenoceptor Agonists	479.825	489.732	481.985	389.309	465.17	435.265	465.013	455.703	469.226	425.653	MIPE
NCGC00015562-24	Clc1ccc(cc1)C(=O)n3c2ccc(cc2c(CC(=O)O)c3C)OC	Indomethacin		non-steroidal antiinflammatory	493.946	504.581	499.194	509.934	496.666	514.419	479.884	481.728	477.45	472.75	MIPE
NCGC00015578-10	CC(C(=O)O)c1cccc(c1)C(=O)c2ccccc2	Ketoprofen		non-steroidal antiinflammatory	466.017	473.977	505.268	479.309	452.235	470.286	474.626	480.396	482.546	452.619	MIPE
NCGC00015580-08	CN1CC/C(CC1)=C3\c4ccccc4CC(=O)c2sccc23	Ketotifen	HRH1	Histamine H1 Receptor Antagonists	479.124	474.488	496.804	466.773	492.772	469.553	468.618	463.379	469.133	472.62	MIPE
NCGC00015590-07	O=C1N(C2=CC=CC=C2)C3=C(C=CC=C3)C1(CC4=CC=NC=C4)CC5=CC=NC=C5	Linopirdine		K(ATP) Channel Blockers	485.576	481.227	502.39	484.534	496.535	490.236	438.662	472.834	475.45	466.35	MIPE
NCGC00015598-03	CC1(C)CC\C2=C(/O1)C3=C(C=CC=C3)C(=O)C2=O	beta-Lapachone	TOP1	DNA Topoisomerase I/II Inhibitors	510.799	514.548	476.795	514.96	473.611	439.36	457.328	418.05	420.515	467.193	MIPE
NCGC00015601-03	CC1(C)C(=O)N(CCN2CCC(CC2)C(=O)C3=CC=C(F)C=C3)C4=C1C=CC=C4	LY310762	HTR1D	5-HT1D Receptor Antagonist	478.653	508.976	491.605	494.791	489.74	481.216	456.943	467.126	473.236	482.924	MIPE
NCGC00015603-07	CCN1\C=C(C(O)=O)/C(=O)C2=C1C(=C(N3CCNC(C)C3)C(=C2)F)F	Lomefloxacin hydrochloride		Quinoline Antibiotic	462.369	479.723	482.265	478.534	474.123	450.953	465.623	470.601	476.881	439.259	MIPE
NCGC00015605-10	Clc1cccc(c1Cl)c2nnc(N)nc2N	Lamotrigine		Sodium channel inhibitor	488.371	472.991	488.369	475.001	491.777	487.179	475.525	466.952	467.138	473.55	MIPE
NCGC00015608-04	CN(C)C(=O)C(CCN1CCC(O)(CC1)c2ccc(Cl)cc2)(c3ccccc3)c4ccccc4	Loperamide	OPRM1	mu-Opioid Antagonists	470.547	493.542	475.853	485.191	502.274	498.611	444.282	396.429	453.071	446.264	MIPE
NCGC00015609-05	OC(=O)C1=N[N](CC2=C(Cl)C=C(Cl)C=C2)C3=C1C=CC=C3	Lonidamine	HK1	hexokinase inactivator	464.157	455.796	490.566	452.899	421.271	417.908	462.305	452.309	442.376	425.603	MIPE
NCGC00015610-18	CC1=C(C=NO1)C(=O)NC2=CC=C(C=C2)C(F)(F)F	Leflunomide	JAK1	Jak inhibitor	486.989	474.206	485.905	477.181	502.851	518.573	478.819	460.162	471.167	469.784	MIPE
NCGC00015615-14	CC1=C(C[S+]([O-])C2=NC3=C([NH]2)C=CC=C3)N=CC=C1OCC(F)(F)F	Lansoprazole		H+/K+-ATPase Inhibitor	468.122	468.631	480.919	477.65	458.463	441.205	469.688	476.053	479.078	480.317	MIPE
NCGC00015619-09	Clc3cc4CCc1cccnc1C(=C2/CCN(CC2)C(=O)OCC)\c4cc3	Loratadine	HRH1	Histamine H1 Receptor Antagonists	482.932	446.437	481.671	524.1	500.089	578.388	472.173	437.039	477.377	423.543	MIPE
NCGC00015622-02	O=C1\C=C(/OC2=C1C=CC=C2C3=CC=CC=C3)N4CCOCC4	LY-294002	PIK3CA	PI3K Inhibitor	444.796	457.901	422.24	466.908	405.69	341.96	403.924	422.967	379.479	383.937	MIPE
NCGC00015646-04	CC1=C[NH]N=C1	Fomepizole	ADH1	Alcohol Dehydrogenase Inhibitor	467.069	464.843	396.779	356.173	438.291	339.892	444.28	393.687	455.776	370.945	MIPE
NCGC00015647-03	COC(=O)NC1=NC2=C([NH]1)C=CC(=C2)C(=O)C3=CC=CS3	Nocodazole	TUBB	Tubulin depolymerization inhibitor	307.909	313.323	254.126	291.795	344.674	291.346	410.406	107.519	232.92	254.495	MIPE
NCGC00015649-05	COC1=NC(=NC(=C1N\C2=N\CCN2)Cl)C	Moxonidine hydrochloride hydrate	NISCH	Imidazoline I1 Receptor Agonists	453.085	474.168	482.173	457.317	441.801	479.126	471.731	466.608	480.535	464.425	MIPE
NCGC00015656-06	CN1CC2N(CC1)c4ccccc4Cc3ccccc23	Mianserin	HTR2A	5-HT2A Antagonists?	484.169	481.274	468.418	453.15	488.752	515.63	474.91	456.314	454.012	450.36	MIPE
NCGC00015672-01	OC1=CC(=C(C=C1)\C2=C(O)\C(=O)C3=C(O2)C=C(O)C=C3O)O	Morin hydrate	CYP1A2	Cytochrome P450 CYP1A2 Inhibitor	511.453	511.287	488.997	517.336	500.949	495.613	475.118	482.621	468.723	469.328	MIPE
NCGC00015673-08	Nc1cc(nc(N)[n+]1[O-])N2CCCCC2	Minoxidil		K(ATP) Channel Activators	481.49	510.489	504.478	496.445	498.569	472.81	472.749	476.451	480.914	471.475	MIPE
NCGC00015675-03	C\C1=C(\C=C(\C#N)C(=O)N1)C2=CC=NC=C2	Milrinone	PDE3A	Phosphodiesterase III (PDE3) Inhibitor	472.165	472.007	454.915	460.384	426.438	436.392	466.668	464.83	471.54	435.874	MIPE
NCGC00015680-14	CC(=O)NCCc2cnc1ccc(cc12)OC	Melatonin		Free Radical Scavengers; NOS2 Expression Inhibitors; TH Expression Enhancers	449.974	448.417	482.774	478.094	487.952	507.322	458.549	481.342	480.931	479.876	MIPE
NCGC00015682-02	CC1=CC=CC(=N1)C#CC2=CC=CC=C2	MPEP	GRM5	mgluR5 Antagonists	476.258	510.634	477.647	502.233	498.089	502.502	442.931	463.028	474.906	468.305	MIPE
NCGC00015693-08	OCCNCCNC1=CC=C(NCCNCCO)C2=C1C(=O)C3=C(C(=CC=C3O)O)C2=O	Mitoxantrone	TOP2A	DNA Topoisomerase II Inhibitors	354.299	396.868	299.885	238.582	250.7	284.03	346.535	154.999	216.761	299.895	MIPE
NCGC00015697-11	OC1=CC2=C(C(=C1)O)C(=O)\C(=C(/O2)C3=CC(=C(O)C(=C3)O)O)O	Myricetin	CYP1A2	Cytochrome P450 CYP1A2 Inhibitor	517.462	510.375	493.278	518.114	515.674	488.715	476.589	473.631	471.052	460.798	MIPE
NCGC00015705-04	CC13CC2(C)CC(N)(C1)CC(C2)C3	Memantine	GRIN2A	NMDA Antagonist	504.95	468.66	487.089	386.126	474.311	518.331	480.085	481.836	475.272	426.568	MIPE
NCGC00015708-17	CNCCCC12CCC(C3=CC=CC=C13)C4=C2C=CC=C4	Maprotiline		noradrenaline reuptake inhibitor	466.12	465.084	471.74	447.809	431.331	449.395	457.695	439.367	466.139	455.26	MIPE
NCGC00015718-06	OC(CN1CCN(CC1)c2ccccc2OC)COc4cccc3ccccc34	Naftopidil	ADRA1A	alpha1-Adrenoceptor Antagonists	474.799	454.762	488.878	509.721	503.787	528.532	446.798	453.47	479.873	422.205	MIPE
NCGC00015724-14	OC(=O)C1=C(NC2=CC=CC(=C2)C(F)(F)F)N=CC=C1	Niflumic acid	PTGS2	Cyclooxygenase-2 Inhibitor	469.631	467.399	482.783	488.365	482.492	536.508	469.915	465.751	484.186	414.394	MIPE
NCGC00015725-16	C[S+]([O-])(=O)NC1=C(OC2=CC=CC=C2)C=C(C=C1)[N+]([O-])=O	Nimesulide	PTGS2	Cyclooxygenase-2 Inhibitor	493.375	482.493	476.852	485.974	501.103	463.078	467.214	470.756	476.636	448.551	MIPE
NCGC00015735-12	OC1=C(C=C(Cl)C=C1)C(=O)NC2=C(Cl)C=C(C=C2)[N+]([O-])=O	Niclosamide	STAT3	STAT-3 Inhibitor	433.099	447.404	371.535	417.955	455.8	476.054	433.624	305.331	473.655	342.601	MIPE
NCGC00015754-15	CC1(C)NC(=O)N(C2=CC(=C(C=C2)[N+]([O-])=O)C(F)(F)F)C1=O	Nilutamide	AR	Androgen Receptor Antagonist	457.276	437.232	474.471	470.717	418.595	445.627	472.134	461.016	480.576	476.918	MIPE
NCGC00015766-08	CC(C)(C)c2cc(C)c(CC1=NCCN1)c(C)c2O	Oxymetazoline	ADRA1A	alpha1A/2A-Adrenoceptor Agonists	486.06	483.26	485.599	481.895	484.916	553.462	467.4	411.275	478.89	455.5	MIPE
NCGC00015767-09	CCN(CC)CC#CCOC(=O)C(O)(C1CCCCC1)C2=CC=CC=C2	Oxybutynin chloride		Muscarinic Antagonists	507.933	475.611	481.494	505.785	487.56	532.298	475.807	450.221	482.993	464.436	MIPE
NCGC00015771-12	CN(C)CCOC(C1=CC=CC=C1)C2=C(C)C=CC=C2	Orphenadrine dihydrogen citrate		Muscarinic Antagonists	502.112	465.799	495.293	503.646	497.124	492.839	476.368	468.969	474.847	483.386	MIPE
NCGC00015772-13	CC1COC2=C3N1\C=C(C(O)=O)/C(=O)C3=CC(=C2N4CCN(C)CC4)F	Ofloxacin		DNA Topoisomerase IV Inhibitors; Antibiotic	474.43	472.277	485.759	507.864	498.385	550.247	454.386	481.706	475.702	463.512	MIPE
NCGC00015785-04	CC(=O)[C@H]2CC[C@H]3[C@@H]4CCC1=CC(=O)CC[C@]1(C)[C@H]4CC[C@]23C	Progesterone	PGR	Progestogen hormone	468.004	459.144	495.434	453.501	476.409	507.352	438.112	422.962	463.19	460.662	MIPE
NCGC00015790-02	COC1=CC=CC(=C1N)\C2=C\C(=O)C3=C(O2)C=CC=C3	PD-098059	MAP2K1	Mek 1/2 inhibitor	501.706	494.362	523.313	559.469	518.401	521.24	479.012	464.883	476.714	470.271	MIPE
NCGC00015810-13	COC1=C(OC)C=C(CC2=C3C=C(OC)C(=CC3=CC=N2)OC)C=C1	Papaverine hydrochloride	PDE10A	Phosphodiesterase X (PDE10) inhibitor	480.517	458.861	490.838	484.82	488.369	526.799	475.518	457.339	475.309	441.024	MIPE
NCGC00015818-15	O=C1CN(CC2N1CCC3=C2C=CC=C3)C(=O)C4CCCCC4	Praziquantel		antiparasitic agent	490.544	451.988	503.546	503.241	488.631	520.634	444.817	476.741	473.536	450.265	MIPE
NCGC00015819-11	CCCNCC(O)COC1=C(C=CC=C1)C(=O)CCC2=CC=CC=C2	Propafenone		anti-arrythmia drug	462.885	477.34	472.71	472.895	461.593	460.225	420.522	433.396	462.005	477.377	MIPE
NCGC00015823-18	CN1\C(=C(\O)C2=C(C=CC=C2)[S+]1([O-])=O)C(=O)NC3=CC=CC=N3	Piroxicam	PTGS1	Cyclooxygenase Inhibitor	463.583	479.302	463.662	396.934	391.691	397.126	394.228	369.746	410.624	463.113	MIPE
NCGC00015830-07	NNCCC1=CC=CC=C1	Phenelzine	MAOA	MAO Inhibitor	469.482	492.335	487.954	475.009	481.188	487.69	458.795	468.366	470.663	482.883	MIPE
NCGC00015833-16	NC(=O)C1=CN=CC=N1	Pyrazinamide	FAS	Fatty acid synthase inhibitor	461.373	449.737	489.225	492.996	487.22	525.61	454.859	463.112	473.02	458.295	MIPE
NCGC00015834-11	CCC1(C(=O)NCNC1=O)c2ccccc2	Primidone		anticonvulsant agent	471.271	503.284	501.447	498.242	496.109	467.556	473.167	475.563	445.949	459	MIPE
NCGC00015840-09	OC1=CC=C(CCC(=O)C2=C(O)C=C(O)C=C2O)C=C1	Phloretin	ICAM1	ICAM1 Expression Inhibitors; VCAM1 Expression Inhibitors	472.315	472.357	485.008	402.295	433.632	410.273	476.785	470.007	475.685	456.981	MIPE
NCGC00015848-04	NC1CC1C2=CC=CC=C2	Tranylcypromine	MAOA	MAO-A/B Inhibitor	509.592	495.65	485.357	460.317	495.33	507.059	470.385	472.924	474.647	469.091	MIPE
NCGC00015856-08	O=C(O)/C=C\C(=O)O.O=C(O)/C=C\C(=O)O.CN1CCN(CC1)CCCN2c4ccccc4Sc3ccc(Cl)cc23	Prochlorperazine dimaleate	DRD2	Dopamine D2 Antagonist	458.803	471.697	495.689	462.677	421.794	458.121	471.402	428.907	463.16	470.659	MIPE
NCGC00015870-16	O.O.Oc1ccc(cc1O)C=3Oc2cc(O)cc(O)c2C(=O)C=3O	Quercetin dihydrate		flavanoid	485.66	495.392	492.026	471.549	491.608	463.298	437.68	479.815	479.676	481.98	MIPE
NCGC00015871-07	[H]C(O)(C1=CC=NC2=CC=C(OC)C=C12)[C@@]3([H])CC4CCN3C[C@]4([H])C=C	Quinidine	CYP2D6	antimalarial agents; Cytochrome P450 CYP2D6 Inhibitors	493.429	525.361	524.113	482.645	500.811	462.006	467.047	459.433	466.488	468.645	MIPE
NCGC00015882-09	FC(F)(F)Oc1ccc2nc(N)sc2c1	Riluzole	GRM1	Glutamate Release Inhibitor	483.738	469.132	484.459	512.452	500.516	489.359	478.686	456.532	473.331	462.449	MIPE
NCGC00015883-08	CC/1=C(\CCN2CCC(CC2)C3=NOC4=C3C=CC(=C4)F)C(=O)N/5CCCCC5=N1	Risperidone???	DRD2	Dopamine D2 Antagonist	468.344	479.183	498.979	457.764	500.853	509.629	476.053	471.754	475.634	468.532	MIPE
NCGC00015884-09	C1CC1C(NC2=NCCO2)C3CC3	Rilmenidine	NISCH	Imidazoline I1 Receptor Agonists	454.142	396.628	456.033	451.523	424.064	477.923	466.755	469.271	460.499	475.343	MIPE
NCGC00015887-05	CC(NCCC1=CC=C(O)C=C1)C(O)C2=CC=C(O)C=C2	Ritodrine hydrochloride	ADRB2	beta2-Adrenoceptor Agonists	494.824	487.305	505.616	509.101	502.561	519.022	475.616	480.044	478.174	439.837	MIPE
NCGC00015888-04	COC1C(CC2CN3CCC4=C(NC5=CC(OC)=CC=C45)C3CC2C1C(=O)OC)OC(=O)C6=CC(OC)=C(OC)C(OC)=C6	Reserpine		Alkaloid anitpsychotic	461.012	473.495	480.575	515.415	493.7	517.321	468.109	463.65	477.155	472.748	MIPE
NCGC00015889-10	OC1=CC=C(C=C1)C2=C(C(=O)C3=CC=C(OCCN4CCCCC4)C=C3)C5=C(S2)C=C(O)C=C5	Raloxifene hydrochloride	ESR1	Selective Estrogen Receptor Modulators (SERM)	499.627	458.218	492.504	461.598	499.199	447.383	403.705	471.478	475.647	437.865	MIPE
NCGC00015892-07	O=C1N\2CCC3=C([NH]C4=C3C=CC=C4)C2=N/C5=CC=CC=C15	Rutaecarpine	PTGS2	Cyclooxygenase-2 Inhibitor	476.447	451.389	410.549	515.663	488.813	548.77	477.589	466.727	470.237	430.47	MIPE
NCGC00015897-06	COC1=C(OCC(O)CN2CCN(CC2)CC(=O)NC3=C(C)C=CC=C3C)C=CC=C1	Ranolazine	SCN9A	Sodium channel inhibitor	492.347	463.951	501.407	512.034	503.733	499.039	475.281	477.312	471.446	394.393	MIPE
NCGC00015898-12	COC1=C(OC2CCCC2)C=C(C=C1)C3CNC(=O)C3	Rolipram	PDE4A	Phosphodiesterase IIII (PDE4) inhibitor	484.164	461.793	488.852	467.44	491.992	480.684	478.882	467.947	456.634	476.236	MIPE
NCGC00015917-07	C[N]1C=CC2=CC3=C(CCN3C(=O)NC4=CC=CN=C4)C=C12	SB-206553	HTR1A	5-HT1A Receptor Partial Agonist	466.68	473.122	472.305	470.441	481.695	460.984	432.908	470.008	479.158	467.526	MIPE
NCGC00015918-05	CN1CCC2(CC1)COC3=CC4=C(C=C23)N(CC4)C(=O)C5=CC=C(C=C5)C6=C(C)C=C(C=C6)C7=NOC(=N7)C	SB-224289	HTR1B	5-HT1B Agonist	474.139	469.357	476.254	478.376	478.067	470.522	468.89	469.429	480.202	454.191	MIPE
NCGC00015919-04	O=S(C)(=O)Nc1ccc(cc1)C(O)CNC(C)C	Sotalol	ADRB1	beta-Adrenoceptor Antagonists	482.207	499.029	485.434	501.548	502.996	536.361	456.04	468.335	471.753	467.3	MIPE
NCGC00015924-13	CNCC(O)C1=CC=C(O)C=C1	Synephrine	ADRA1A	alpha1-Adrenoceptor Agonists	467.451	483.272	495.795	489.197	473.342	521.682	472.156	446.635	478.006	449.526	MIPE
NCGC00015925-13	NC1=CC=C(C=C1)[S+]([O-])(=O)NC2=CC=N[N]2C3=CC=CC=C3	Sulfaphenazole		Antibiotic	487.424	477.125	482.735	484.671	489.321	482.772	477.454	474.393	481.169	463.289	MIPE
NCGC00015937-02	NCCCCNCCCN	Spermidine	GRIN2A	Drugs Acting on NMDA Receptors	491.484	491.536	488.041	482.954	469.705	512.468	477.121	453.175	463.189	384.996	MIPE
NCGC00015950-07	OC1=C(Cl)C=C(N\C2=C(\C(=O)NC2=O)C3=C(C=CC=C3)[N+]([O-])=O)C=C1	SB-415286	GSK3B	GSK-3 inhibitor	484.09	485.174	488.94	472.063	481.081	454.195	445.275	477.305	479.533	476.517	MIPE
NCGC00015955-09	OCc1cc(ccc1O)C(O)CNC(C)(C)C	Albuterol	ADRB2	beta2-Adrenoceptor Agonists	479.108	507.553	478.049	523.761	491.812	518.415	476.361	468.606	479.682	460.35	MIPE
NCGC00015958-02	O=C1C2=C(C=CC=C2)C3=N[NH]C4=CC=CC1=C34	SP-600125	MAPK8	JNK 1/2/3 Inhibitor	459.62	478.05	425.333	347.702	343.29	442.352	457.795	364.891	414.381	443.728	MIPE
NCGC00015962-02	OC1=CC=C(C=C1)C2=NC(=C([NH]2)C3=CC=C(F)C=C3)C4=CC=NC=C4	SB-202190	MAPK14	p38 MAPK Inhibitor	467.894	474.333	519.632	477.908	486.178	392.288	469.672	376.38	474.964	481.734	MIPE
NCGC00015966-03	CCN1CCCC1CNC(=O)C2=C(OC)C=CC(=C2)[S+](N)([O-])=O	Levosulpiride	DRD2	Dopamine D2 Antagonist	467.207	489.027	506.105	488.056	497.895	527.648	472.741	474.487	474.895	446.697	MIPE
NCGC00015970-10	C[S+]([O-])C1=CC=C(C=C1)\C=C2\C(=C(\CC(O)=O)C3=C2C=CC(=C3)F)C	Sulindac		non-steroidal antiinflammatory	484.247	493.087	491.247	448.756	487.163	458.382	479.874	483.089	472.021	398.953	MIPE
NCGC00015977-02	OC(=O)C1CCCN(CCC=C(C2=CC=CC=C2)C3=CC=CC=C3)C1	SK&F-89976A	SLC6A1	GAT-1 Inhibitor	487.728	465.306	462.068	499.924	494.324	534.652	461.911	481.589	472.233	454.497	MIPE
NCGC00015989-16	O=C1CCC(N2C(=O)C3=C(C=CC=C3)C2=O)C(=O)N1	Thalidomide	TNF	TNF-alpha Production Inhibitors	513.444	511.503	523.197	480.902	509.385	505.694	468.071	472.806	478.647	468.799	MIPE
NCGC00015997-06	NCCS(=O)(=O)O	l-Taurine		amino acid antipsychotic	474.991	474.357	485.911	511.587	497.574	493.255	455.567	464.514	469.629	447.867	MIPE
NCGC00016000-10	CCN(CC)C(=S)SSC(=S)N(CC)CC	Disulfiram	ALDH2	Aldehyde Dehydrogenase (ALDH2) Inhibitors	370.342	319.908	323.042	381.032	353.072	325.212	443.027	130.781	298.551	264.849	MIPE
NCGC00016014-08	OC1=C(O)C=C(C=C1)\C=C(/C#N)C(=O)NCC2=CC=CC=C2	Tyrphostin B42	JAK2	Jak2/3 Inhibitor	484.418	490.716	485.226	482.647	475.463	546.014	446.2	473.987	464.324	458.261	MIPE
NCGC00016017-07	COC1=CC2=NC=NC(=C2C=C1OC)NC3=CC=CC(=C3)Cl	AG-1478	EGFR	EGFR (HER1; erbB1) inhibitor	476.173	517.342	477.808	483.663	505.178	490.642	220.738	277.847	374.635	296.956	MIPE
NCGC00016023-17	C[N]1C=NC2=C1C(=O)NC(=O)N2C	Theobromine	PDE4A	cAMP Phosphodiesterase Inhibitors	482.282	476.78	471.34	471.859	476.357	467.461	464.401	394.905	440.85	371.791	MIPE
NCGC00016024-06	OC1C(OC2=C(C(=CC(=C2)O)O)C1=O)C3=CC(=C(O)C=C3)O	Taxifolin		flavanoid	486.96	479.174	473.761	467.482	497.549	478.725	390.151	472.866	475.732	478.4	MIPE
NCGC00016026-11	COC1=CC2=NC(=NC(=C2C=C1OC)N)N3CCN(CC3)C(=O)C4CCCO4	Terazosin hydrochloride	ADRA1A	alpha1-Adrenoceptor Antagonists	484.84	472.103	486.834	458.483	486.297	561.179	453.278	479.653	451.092	457.524	MIPE
NCGC00016035-12	ClC1=CC(=CC=C1)N2CCN(CCCN3\N=C4\C=C/C=C\N4C3=O)CC2	Trazodone hydrochloride	ADRA2A	alpha2-Adrenoceptor Antagonists	493.364	479.643	475.54	463.385	496.118	515.502	469.371	474.91	463.44	431.797	MIPE
NCGC00016083-13	COC1=C(OC)C=C(CCN(C)CCCC(C#N)(C(C)C)C2=CC(=C(OC)C=C2)OC)C=C1	Verapamil	DRD2	Calcium Channel Blocker	453.609	415.947	467.444	455.016	410.729	446.203	439.53	454.766	472.775	474.089	MIPE
NCGC00016092-03	COC1=C(C=CC=C1)N2CCN(CC2)CCN(C(=O)C3CCCCC3)C4=CC=CC=N4	WAY-100635	HTR1A	5-HT1A Receptor Antagonist	460.247	488.466	505.543	493.725	495.157	483.667	387.68	469.957	426.889	478.397	MIPE
NCGC00016101-09	CC1=CC(=CC(=C1C\C2=N\CCN2)C)C(C)(C)C	Xylometazoline hydrochloride	ADRA2A	alpha2A/B/C-Adrenoceptor Agonists	491.797	491.501	482.288	493.874	486.735	500.626	434.966	466.7	472.643	472.755	MIPE
NCGC00016103-06	OCC1=CC=C(O1)C2=N[N](CC3=CC=CC=C3)C4=C2C=CC=C4	Lificiguat	HIF1A	Hypoxia Inducible Factor 1-alpha (HIF-1alpha) Inhibitors	478.005	498.071	415.704	481.16	475.994	463.939	469.489	416.751	453.231	449.201	MIPE
NCGC00016210-06	CC1=C(C(=O)C2=C3C=CC=CC3=CC=C2)C4=C5N1[C@H](CN6CCOCC6)COC5=CC=C4	WIN-55212-2	CNR1	Cannabinoid Receptor Agonist	436.071	415.508	444.418	413.794	393.97	401.45	432.174	443.353	450.971	431.254	MIPE
NCGC00016229-13	CCC\C1=C\C(=O)NC(=S)N1	Propylthiouracil	TPO	thyroperoxidase inhibitor	455.936	472.791	487.161	424.43	444.967	421.04	429.489	343.905	405.501	460.833	MIPE
NCGC00016241-11	N[S+]([O-])(=O)C1=C(Cl)C=C(NCC2=CC=CO2)C(=C1)C(O)=O	Furosemide		Loop Diuretics	449.848	435.451	466.79	425.357	386.201	411.914	421.277	448.051	464.734	439.108	MIPE
NCGC00016244-14	NNC(=O)C1=CC=NC=C1	Isoniazid		Cell Wall Biosynthesis Inhibitors	470.971	488.067	487.4	490.97	490.145	467.544	478.146	473.747	475.246	458.732	MIPE
NCGC00016245-01	CN1[C@H]2CC(C[C@@H]1[C@@H]3O[C@H]23)OC(=O)[C@@H](CO)C4=CC=CC=C4	Scopolamine		Muscarinic Antagonists	472.757	494.229	491.524	487.676	489.7	543.669	480.837	477.914	468.284	476.018	MIPE
NCGC00016246-12	ClC1=CC=C(NC(=N)NC(=N)NCCCCCCNC(=N)NC(=N)NC2=CC=C(Cl)C=C2)C=C1	Chlorhexidine	MMP1	MMP Inhibitor	449.531	484.776	450.78	438.296	414.264	404.331	471.374	414.627	436.612	447.455	MIPE
NCGC00016256-16	CCC1=C(C(=NC(=N1)N)N)C2=CC=C(Cl)C=C2	Pyrimethamine	DHFR	Dihydrofolate Reductase (DHFR) Inhibitors	431.273	421.714	462.23	442.834	449.998	472.971	471.462	435.718	417.149	458.54	MIPE
NCGC00016258-07	C\C1=C\C(=O)C2=C(C=CC=C2)C1=O	Menadione	CDC25	Cell Division Cycle CDC25 Phosphatase Inhibitor	487.443	522.967	489.563	508.808	492.819	481.105	474.482	468.56	468.146	460.087	MIPE
NCGC00016268-09	O=C(O)c1cccnc1	Niacin		Vitamin	485.245	492.801	490.873	485.496	465.037	457.641	464.958	353.652	476.93	424.953	MIPE
NCGC00016270-10	N[C@@H](CC1=CC(=C(O)C=C1)O)C(O)=O	Levodopa		Dopamine Precursor	482.988	461.029	503.758	512.784	510.194	531.891	456.435	471.788	480.57	462.222	MIPE
NCGC00016285-08	NC1=CC=C(C=C1)[S+](N)([O-])=O	Sulfanilamide	CA1	Carbonic Anhydrase Type I/II/IX Inhibitor	482.612	485.437	488.81	479.492	478.206	527.606	469.028	457.15	475.795	470.224	MIPE
NCGC00016305-10	NC1=CC=C(C=C1)[S+]([O-])(=O)NC2=NC=CC=N2	Silver sulfadiazine		Antibiotic	502.089	467.289	491.572	508.566	496.103	520.797	480.741	472.876	483.601	444.328	MIPE
NCGC00016306-07	N[C@@H]1CONC1=O	D-Cycloserine	GRIN2A	NMDA partial agonist	479.144	490.868	492.424	496.04	500.266	517.808	478.228	470.789	467.749	398.431	MIPE
NCGC00016311-16	CC1=CC=C(C=C1)N(C\C2=N\CCN2)C3=CC=CC(=C3)O	Phentolamine mesilate	ADRA1A	alpha-Adrenoceptor Antagonists	486.334	487.37	478.241	503.869	491.502	534.607	448.764	449.085	461.469	424.413	MIPE
NCGC00016332-03	CC1=CC/2=C(C=C1C)N(C[C@@H](O)[C@@H](O)[C@@H](O)CO)C/3=N/C(=O)NC(=O)C3=N2	RIBOFLAVIN		Vitamin	487.049	499.962	492.508	466.4	475.837	490.294	479.412	466.069	471.972	420.601	MIPE
NCGC00016345-09	C\C1=C\C(=O)OC2=C1C=CC(=C2)O	4-methylumbelliferone		hyaluronic acid (HA) synthesis	466.424	473.928	484.602	474.418	468.628	448.842	465.744	476.435	478.283	472.151	MIPE
NCGC00016360-05	OC1=CC=C(OCC2=CC=CC=C2)C=C1	4-(Benzyloxyl)phenol		topical medical depigmentation treatment	487.085	481.662	478.762	503.212	476.005	513.997	479.496	469.819	459.156	472.996	MIPE
NCGC00016361-13	CC(=O)NC1=CC=C(O)C=C1	Acetaminophen	PTGS1	Cyclooxygenase-3 Inhibitor	483.211	467.506	501.423	492.865	485.251	506.548	460.603	461.039	477.377	399.198	MIPE
NCGC00016364-03	CN(C)CC[C@H](C1=CC=C(Cl)C=C1)C2=CC=CC=N2	Chlorphenamine maleate	HRH1	Histamine H1 Receptor Antagonists; SNRI	449.741	430.744	465.258	452.673	404.93	475.368	418.112	426.22	457.911	426.991	MIPE
NCGC00016371-05	N[S+]([O-])(=O)C1=CC(=C(Cl)C(=C1)[S+](N)([O-])=O)Cl	Diclofenamide	CA1	Carbonic Anhydrase Type Inhibitor	466.172	498.841	481.291	490.263	484.042	511.229	472.688	473.075	470.5	439.144	MIPE
NCGC00016375-10	COC1=NC(=NC(=C1)N[S+]([O-])(=O)C2=CC=C(N)C=C2)OC	Sulfadimethoxine		Antibiotic	488.202	495.564	479.167	507.564	495.075	504.418	475.079	480.585	477.168	471.853	MIPE
NCGC00016384-14	CC1=NOC(=C1C)N[S+]([O-])(=O)C2=CC=C(N)C=C2	Sulfafurazole		Antibiotic	486.67	486.55	493.727	487.202	486.805	486.987	477.121	466.001	475.812	469.517	MIPE
NCGC00016388-03	COC1=C(OC)C2=C(C=C1)[C@@H](OC2=O)[C@@H]3N(C)CCC4=C3C(=C5OCOC5=C4)OC	Noscapine	TUBB	Tubulin polymerization inhibitors	429.945	422.862	342.773	396.528	388.077	316.425	318.102	234.075	328.779	322.528	MIPE
NCGC00016407-11	CC1=NN=C(N[S+]([O-])(=O)C2=CC=C(N)C=C2)S1	Sulfamethizole		Antibacterial	506.769	485.376	499.562	359.971	475.284	438.313	469.113	479.539	475.433	425.907	MIPE
NCGC00016408-10	NC1=CC=C(C=C1)[S+]([O-])(=O)NC2=CC=CC=N2	Sulfapyridine		Antibiotic	477.415	490.316	480.759	480.069	477.538	467.145	475.797	468.607	479.563	480.534	MIPE
NCGC00016410-18	[NH]1C2=C(C=CC=C2)N=C1C3=CSC=N3	Thiabendazole		antiparasitic agent	494.277	486.572	494.314	504.616	493.818	513.171	480.287	456.654	464.912	470.162	MIPE
NCGC00016418-14	COC1=C2OC(=O)\C=C/C2=CC3=C1OC=C3	Methoxsalen	CYP1A2	Cytochrome P450 CYP1A2 Inhibitor	489.963	518.92	514.997	478.186	467.013	437.344	470.42	474.092	479.113	462.615	MIPE
NCGC00016423-14	CC(C)C1=C(O)C(=C(C=O)C2=C1C=C(C)C(=C2O)C3=C(O)C4=C(C=O)C(=C(O)C(=C4C=C3C)C(C)C)O)O	(-)-Gossypol	BCL2L1	Bcl-xL inhibitor	480.126	476.825	487.177	452.068	453.937	439.7	451.796	452.014	462.597	460.387	MIPE
NCGC00016438-05	Cl.CC(C)NC(=O)c1ccc(CNNC)cc1	Procarbazine hydrochloride		DNA Alkylating Agent	509.323	506.463	518.802	549.98	498.32	471.426	471.557	421.984	473.371	470.674	MIPE
NCGC00016446-12	CC1=NC=C([N]1CCO)[N+]([O-])=O	Metronidazole		Antibiotic	502.534	474.595	484.474	503.108	508.607	558.298	476.933	474.992	470.789	375.575	MIPE
NCGC00016447-02	C[C@@H]1O[C@@H](O[C@H]\2CC[C@]\3(C)[C@@H]4CC[C@]5(C)[C@@H](CC[C@@]5(O)[C@H]4CCC3=C2)C/6=C/OC(=O)/C=C6)[C@H](O)[C@H](O)[C@@H]1O	Proscillaridin		Steroid	202.007	268.332	160.4	242.944	277.603	256.787	191.661	67.5253	368.835	46.8521	MIPE
NCGC00016456-12	OC1=CC2=C(C(=C1)O)C(=O)\C=C(/O2)C3=CC=CC=C3	5,7-Dihydroxyflavone		Antiinflammatory Drug	499.787	475.875	483.73	504.97	493.268	441.344	421.136	398.938	451.39	450.36	MIPE
NCGC00016457-03	OC1=CC=C(C=C1)[C@@H]2CC(=O)C3=C(O2)C=C(O)C=C3O	Naringenin	CYP3A4	Cytochrome P450 CYP3A4 Inhibitor	498.999	525.534	489.878	501.092	493.636	453.36	476.526	468.874	471.321	473.512	MIPE
NCGC00016463-02	O=C1\C=C/C=C2/[C@H]3CNC[C@H](C3)CN12	Cytisine	CHRNA3	Nicotinic alpha3beta4 Partial Agonists	474.328	479.664	498.318	346.525	435.746	398.634	465.853	476.432	477.468	469.524	MIPE
NCGC00016467-05	OC1=CC(O)=C2C(=O)C=C(OC2=C1)C3=CC(O)=C(O)C=C3	Luteolin	PDE4A	Phosphodiesterase IIII (PDE4) inhibitor	486.107	466.196	484.728	460.522	488.899	466.416	438.874	427.264	463.017	479.665	MIPE
NCGC00016480-09	OC1=CC=C(C=C1)\C2=C(O)\C(=O)C3=C(O2)C=C(O)C=C3O	Kaempferol		flavanoid	481.499	473.085	490.437	365.085	480.332	426.826	433.039	429.145	463.863	473.328	MIPE
NCGC00016488-03	C(NC1=C2NC=NC2=NC=N1)C3=CC=CO3	Kinetin		plant hormone	477.784	487.063	483.301	492.891	484.809	495.517	472.837	466.809	481.507	475.671	MIPE
NCGC00016497-08	CCC1=NC=CC(=C1)C(N)=S	Ethionamide		Cell Wall Biosynthesis Inhibitors	491.794	493.436	494.596	491.7	492.045	457.22	483.58	463.967	470.842	467.069	MIPE
NCGC00016526-11	COC1=C(OC)C2=C(C=C1)C=C3C4=CC5=C(OCO5)C=C4CC[N+]3=C2	Berberine	PTP4A1	Protein Tyrosine Phosphatase (PTP) Inhibitors	493.259	485.981	441.174	400.363	402.857	376.734	453.407	355.003	465.176	375.347	MIPE
NCGC00016530-06	COC1=CN=C(N[S+]([O-])(=O)C2=CC=C(N)C=C2)N=C1	Sulfameter		Antibiotic	485.652	485.055	477.612	413.514	472.138	413.698	479.314	429.739	477.176	459.924	MIPE
NCGC00016533-14	CC1=CC(=NO1)N[S+]([O-])(=O)C2=CC=C(N)C=C2	Sulfamethoxazole		Antibiotic	481.992	499.208	501.543	489.334	493.353	488.397	478.449	474.027	482.499	476.61	MIPE
NCGC00016543-08	Cl.N=C(N)NC(=N)NCCc1ccccc1	Phenformin hydrochloride		antidiabetic drug	489.358	488.714	488.622	423.218	465.75	501.129	472.168	428.111	469.07	415.957	MIPE
NCGC00016552-02	CC(=O)OC\C1=C(\[N@]2[C@@H](SC1)[C@H](N)C2=O)C(O)=O	7-Aminocephalosporanic acid		Cephalosporin intermediate	484.649	491.585	487.535	488.397	483.889	449.186	464.415	459.391	475.721	472.765	MIPE
NCGC00016564-07	CN(C)C(=N)NC(N)=N	Metformin HCl	PRKAA1	AMP-Activated Protein Kinase (AMPK) Activator	495.417	493.308	488.326	490.681	498.826	492.525	455.479	473.512	471.546	446.081	MIPE
NCGC00016569-08	NCC1CCC(CC1)C(O)=O	Tranexamic acid	SERPINE1	Tissue-Type Plasminogen Activator Inhibitor (tPA) Inhibitor	504.033	484.67	531.713	503.464	499.302	540.836	468.513	474.735	459.594	439.673	MIPE
NCGC00016599-05	FC1=CNC(=O)N=C1N	Flucytosine		Pyrimidine Antagonists	501.733	488.718	481.835	452.519	514	502.517	478.624	480.943	470.006	451.374	MIPE
NCGC00016610-08	Cc1cc(ccc1)N(C)C(=S)Oc2ccc3ccccc3c2	Tolnaftate		Fungal Squalene Monooxygenase Inhibitor	489.191	483.835	479.58	504.635	478.375	491.993	451.417	468.296	477.506	467.463	MIPE
NCGC00016611-09	CCCCOC1=CC=C(CC(=O)NO)C=C1	Bufexamac		non-steroidal antiinflammatory	487.724	484.703	486.827	476.992	477.708	470.323	466.214	467.703	471.056	421.993	MIPE
NCGC00016612-04	COC1=NC=NC(=C1OC)N[S+]([O-])(=O)C2=CC=C(N)C=C2	Sulfadoxine		Dihydropteroate Synthase (DHPS) Inhibitors	482.014	490.522	470.929	528.458	493.951	528.947	473.258	365.408	429.314	390.43	MIPE
NCGC00016623-06	Cl.N=C(N)NC(=N)N1CCOCC1	Moroxidine hydrochloride		antiinfluenza drug	482.043	472.581	491.193	492.809	499.601	512.318	479.717	465.536	477.799	469.183	MIPE
NCGC00016641-01	CN[C@@H]1[C@H](O)[C@H](O)[C@H](CO)O[C@H]1O[C@@H]2[C@@H](O[C@H](C)[C@@]2(O)C=O)O[C@@H]3[C@@H](O)[C@@H](O)[C@@H](NC(N)=N)[C@@H](O)[C@H]3NC(N)=N	Streptomycin sulfate		30S Ribosomal Protein Inhibitors	496.109	487.966	498.435	501.983	508.947	492.708	472.944	454.303	465.723	452.469	MIPE
NCGC00016643-10	CC1=CC2=C(O1)C(=C3OC(=O)\C=C(C)/C3=C2)C	Trioxsalen		phototherapy treatment of skin disorders	487.935	488.446	484.636	416.099	450.965	424.207	459.484	447.784	467.641	451.202	MIPE
NCGC00016645-03	CN(C)[C@H]\1[C@@H]2[C@@H](O)[C@@H]\3C(=C)C4=C(C(=CC=C4)O)C(=O)C3=C(\O)[C@@]2(O)C(=O)\C(=C1O)C(N)=O	Methacycline hydrochloride		Tetracycline Antibiotic	496.766	488.979	488.047	485.911	490.149	465.712	479.451	464.414	460.545	462.533	MIPE
NCGC00016656-01	NC1=NC=NC2=C1N=C[N]2[C@@H]3O[C@@H](CO)[C@H](O)[C@@H]3O	Vidarabine		Adenosine Receptor Agonist; Anti-Herpes Simplex Virus Drug	492.107	480.017	477.824	449.02	502.688	532.491	476.863	474.276	467.149	470.691	MIPE
NCGC00016672-04	Cl.Clc1ccc(cc1)CN(CCN(C)C)c2ccccn2	Chloropyramine hydrochloride	HRH1	Histamine H1 Receptor Antagonists	463.075	449.985	474.997	466.034	442.574	463.764	485.207	478.777	479.124	469.046	MIPE
NCGC00016706-05	CCCCC1=CC2=C([NH]C(=N2)NC(=O)OC)C=C1	Parbendazole	TUBB	Tubulin depolymerization inhibitor	345.625	356.171	323.144	331.781	359.143	350.449	448.958	153.357	275.882	254.986	MIPE
NCGC00016710-04	CN1CCC[C@@H]1CCO[C@](C)(C2=CC=CC=C2)C3=CC=C(Cl)C=C3	Clemastine fumarate	HRH1	Histamine H1 Receptor Antagonists	460.96	472.41	481.648	474.732	462.966	451.12	473.232	470.796	474.773	449.84	MIPE
NCGC00016740-19	COC1=CC2=NC(=NC(=C2C=C1OC)N)N3CCN(CC3)C(=O)C4=CC=CO4	Prazosin hydrochloride	ADRA1A	alpha1-Adrenoceptor Antagonists	448.779	427.845	439.113	427.267	399.318	446.176	402.977	447.513	436.297	418.073	MIPE
NCGC00016752-02	CCC[C@H]1C[C@@H](N(C)C1)C(=O)N[C@H]([C@H](C)Cl)[C@@H]2O[C@@H](SC)[C@@H](O)[C@@H](O)[C@H]2O	Clindamycin hydrochloride		Antibacterial	496.825	479.801	482.166	491.484	480.741	490.531	473.495	465.589	481.983	476.117	MIPE
NCGC00016759-03	COC1=CC2=CC=C(C=C2C=C1)[C@H](C)C(O)=O	Naproxen sodium	PTGS2	Cyclooxygenase-1/2 Inhibitor	482.183	480.288	480.539	477.919	490.526	551.274	457.503	455.199	480.97	474.151	MIPE
NCGC00016777-07	CC(C)(C)C1=CC(=CC(=C1O)C(C)(C)C)SC(C)(C)SC2=CC(=C(O)C(=C2)C(C)(C)C)C(C)(C)C	Probucol		ABCA Modulator?	458.06	437.309	477.047	483.21	439.182	441.945	475.911	472.818	477.528	421.951	MIPE
NCGC00016786-14	COC1=C(C)C2=C(C(=C1C\C=C(/C)CCC(O)=O)O)C(=O)OC2	Mycophenolic acid	IMPDH1	Inosine 5'-Monophosphate Dehydrogenase (IMPDH) Inhibitors	448.283	459.447	432.625	381.624	400.659	411.024	471.609	377.066	413.227	428.656	MIPE
NCGC00016794-14	CC1=CC(=C(C)C=C1)OCCCC(C)(C)C(O)=O	Gemfibrozil	PPARA	PPARalpha agonist	458.414	441.445	470.074	476.741	434.573	420.522	480.806	481.223	479.489	406.072	MIPE
NCGC00016797-04	CC1(C)S[C@H]2[C@H](NC(=O)[C@@H](N)C3=CC=C(O)C=C3)C(=O)[N@]2[C@H]1C(O)=O	Amoxicillin sodium		beta-lactam antibiotic	495.936	489.833	492.283	387.261	469.031	417.435	449.328	473.185	473.226	455.485	MIPE
NCGC00016806-12	COC(=O)NC1=NC2=C([NH]1)C=CC(=C2)C(=O)C3=CC=CC=C3	Mebendazole	TUBB	Tubulin depolymerization inhibitor	416.644	441.916	411.242	431.45	412.682	439.073	457.627	344.662	379.213	400.456	MIPE
NCGC00016831-04	Cl.COc2cc(OC)cc(OC)c2C(=O)CCCN1CCCC1	Buflomedil hydrochloride		vasodilator	465.986	473.132	514.513	478.017	471.032	471.514	463.07	475.843	480.541	470.823	MIPE
NCGC00016855-11	COC(=O)NC1=NC2=C([NH]1)C=CC(=C2)SC3=CC=CC=C3	Fenbendazole		antiparasitic agent	405.284	447.777	416.905	416.565	404.99	393.446	445.87	342.1	395.361	390.372	MIPE
NCGC00016868-11	COC1=CC2=C(C=C1)[N](C(=C2CC(=O)OCC(O)=O)C)C(=O)C3=CC=C(Cl)C=C3	Acemetacin	PTGS1	Cyclooxygenase-1/2/3 Inhibitor	459.7	498.265	495.913	474.774	488.158	520.021	452.614	473.753	482.444	474.91	MIPE
NCGC00016872-09	ClC1=C(CN2CCC3=C(C2)C=CS3)C=CC=C1	Ticlopidine hydrochloride	P2RY12	P2Y12 (P2T) Antagonists	485.148	483.486	480.972	488.784	494.449	478.485	456.547	459.374	475.54	465.388	MIPE
NCGC00016879-07	CC(C)NC(=O)N[S+]([O-])(=O)C1=C(NC2=CC(=CC=C2)C)C=CN=C1	Torasemide		Loop Diuretics	454.373	449.035	474.021	458.081	441.881	466.276	407.918	469.38	477.863	467.033	MIPE
NCGC00016889-05	CN1\C(=C(\O)C2=C(C=CS2)[S+]1([O-])=O)C(=O)NC3=CC=CC=N3	Tenoxicam		non-steroidal antiinflammatory	486.907	500.739	497.372	490.73	493.848	501.897	474.665	455.796	471.086	467.273	MIPE
NCGC00016899-04	COC1=C(OC2CCCC2)C=C(C=C1)[C@@H]3CNC(=O)C3	(R)-(-)-Rolipram	PDE4A	Phosphodiesterase IIII (PDE4) inhibitor	484.361	463.43	477.448	481.511	496.64	466.39	465.15	473.217	467.151	472.153	MIPE
NCGC00016916-12	CCN1\C=C(\C(O)=O)C(=O)C2=C1C=C(N3CCNCC3)C(=C2)F	Norfloxacin	TOP2B	DNA Topoisomerase IV Inhibitors	510.237	500.723	510.605	550.12	501.425	457.519	439.401	477.319	478.918	454.951	MIPE
NCGC00016925-10	COC1=CC2=C([NH]C(=N2)[S+]([O-])CC3=C(C)C(=C(C)C=N3)OC)C=C1	Omeprazole	ABCC3	ABCC3 Expression Enhancer	452.275	431.266	460.494	457.187	433.15	462.782	472.772	461.053	475.273	446.286	MIPE
NCGC00016927-10	CCN1\C=C(\C(O)=O)C(=O)C2=C1N=C(N3CCNCC3)C(=C2)F	Enoxacin	NA	Quinoline Antibiotic	459.399	419.344	476.527	421.807	407.571	404.29	472.895	432.706	449.428	376.713	MIPE
NCGC00016936-03	C[C@H]1[C@H](NC(=O)\C(=N\OC(C)(C)C(O)=O)C2=CSC(=N2)N)C(=O)N1[S+](O)([O-])=O	Aztreonam	NA	beta-lactam antibiotic	483.761	487.182	487.904	497.518	493.126	485.974	478.329	471.787	478.516	467.673	MIPE
NCGC00016959-07	OC(=O)\C1=C\N(C2CC2)C3=CC(=C(F)C=C3C1=O)N4CCNCC4	Ciprofloxacin	TOP2B	DNA Topoisomerase IV Inhibitors	492.212	497.481	505.105	569.056	498.353	478.09	460.035	471.121	449.214	459.613	MIPE
NCGC00016960-03	CC=3CN(C(=O)NCCc1ccc(cc1)S(=O)(=O)NC(=O)N[C@@H]2CC[C@@H](C)CC2)C(=O)C=3CC	Glimepiride	NA	K(ATP) Channel Blockers	479.927	488.396	470.467	481.389	479.058	486.597	478.412	477.172	462.489	458.306	MIPE
NCGC00016973-03	N#CC1=CC=C(C=C1)C([N]2C=NC=N2)C3=CC=C(C=C3)C#N	Letrozole	CYP19A1	Aromatase Inhibitor	473.082	491.376	491.129	466.325	496.662	576.767	482.06	455.002	476.424	414.58	MIPE
NCGC00016978-05	CCOC1=C(C=CC(=C1)CC(=O)N[C@@H](CC(C)C)C2=C(C=CC=C2)N3CCCCC3)C(O)=O	Repaglinide	NA	Insulin Secretagogues	478.644	461.155	513.114	492.907	501.189	470.672	462.533	470.88	479.499	424.798	MIPE
NCGC00016991-06	CCCOC1=C(N)C=C(C=C1)C(=O)OCCN(CC)CC	Proparacaine	NA	Sodium channel inhibitor	477.709	473.538	504.326	469.541	481.04	465.686	479.388	480.001	475.212	475.332	MIPE
NCGC00016994-16	CC[C@@]1(O)C(=O)OC\C2=C1\C=C\3N(CC4=C3N=C5C=CC=CC5=C4)C2=O	Camptothecin	TOP1	DNA Topoisomerase I Inhibitors	267.562	255.956	189.617	168.873	206.647	222.106	128.618	148.08	277.952	295.691	MIPE
NCGC00017112-11	CC/1=C/C(=O)N(O)/C(=C1)C2CCCCC2	Ciclopirox	NA	Antifungal Agent	448.113	458.668	446.421	408.363	437.252	482.811	432.884	378.846	421.059	361.795	MIPE
NCGC00017156-01	O.O.CCN1CCN(C(=O)N[C@H](C(=O)N[C@H]2[C@@H]3SC\C(=C(/N3C2=O)C(O)=O)CSC4=NN=N[N]4C)C5=CC=C(O)C=C5)C(=O)C1=O	Cefoperazone sodium	NA	Cephalosporin antibiotic	487.908	488.882	489.339	481.244	490.82	435.335	479.222	470.016	480.761	470.738	MIPE
NCGC00017159-08	COC1=CC(=CC=C1O)/C=C/C(=O)CC(=O)/C=C/C2=CC(=C(O)C=C2)OC	Curcumin	NFKB1	NF-kappaB Activation Inhibitor	449.9	458.412	416.827	392.592	382.508	342.595	459.473	422.758	423.932	433.368	MIPE
NCGC00017223-03	C[C@@H]1CC[C@@]2(CC[C@]3(C)\C(=C/C[C@@H]4[C@@]5(C)CC[C@H](O)C(C)(C)[C@@H]5CC[C@@]34C)[C@@H]2[C@H]1C)C(O)=O	Ursolic acid	STAT3	STAT-3 Inhibitor	487.77	479.768	461.721	429.143	460.491	481.783	460.123	473.509	473.282	477.542	MIPE
NCGC00017236-08	OC1=CC2=C(C(=O)\C=C(/O2)C3=CC=CC=C3)C(=C1O)O	Baicalein	CYP2C9	Cyp2C9 Inhibitor	490.313	509.255	482.9	496.101	512.487	483.413	467.798	470.69	467.445	411.553	MIPE
NCGC00017244-05	CC1(C)[C@@H](O)CC[C@@]2(C)[C@H]1CC[C@]3(C)[C@@H]2C(=O)\C=C/4[C@@H]5C[C@](C)(CC[C@]5(C)CC[C@@]34C)C(O)=O	Enoxolone	NA	15-hydroxyprostaglandin dehydrogenase inhibitor	471.208	485.325	482.286	518.533	495.438	546.578	478.311	470.41	476.004	471.124	MIPE
NCGC00017245-12	OC1=CC2=C3C(=C1O)OC(=O)C4=CC(=C(O)C(=C34)OC2=O)O	Ellagic acid	AKR1B1	Aldose Reductase Inhibitor	483.495	473.468	505.301	490.865	490.763	549.623	449.862	472.277	477.474	449.365	MIPE
NCGC00017248-10	CCCCCCCCCCCC/1=C(O)/C(=O)/C=C(O)\C1=O	Embelin	XIAP	X-Chromosome-Linked Inhibitor of Apoptosis Protein (XIAP) Inhibitors	489.799	492.758	474.744	416.987	418.887	427.936	451.959	470.759	468.399	461.338	MIPE
NCGC00017254-02	C[C@H]1CCC/C=C/C2C[C@H](O)C[C@H]2[C@H](O)\C=C\C(=O)O1	Cyanein	GBF1	Golgi-Specific Brefeldin A-Resistance Guanine Nucleotide Exchange Factor 1 (GBF1) Inhibitors	99.2663	90.3135	24.6905	26.0841	68.4103	106.068	-19.8437	47.45	290.758	-63.7172	MIPE
NCGC00017256-08	COC1=CC=C2CN(C)CC[C@@]34\C=C/[C@H](O)C[C@@H]3OC1=C24	Galantamine hydrobromide	ACHE	Acetylcholinesterase Inhibitors	479.368	499.714	492.349	488.107	469.97	501.291	464.657	455.516	479.092	474.922	MIPE
NCGC00017269-06	COC1=CC=C(C=C1)C/2=C/OC3=CC(=CC=C3C2=O)O	Formononetin	MAOA	MAO Inhibitor	467.194	511.698	492.195	451.041	457.684	468.417	438.722	472.398	475.1	418.631	MIPE
NCGC00017280-22	C/C1=C(\C=C\C(C)=C\C=C\C(C)=C\C(O)=O)C(C)(C)CCC1	Tretinoin	RORB	Retinoid RAR Agonists? Retinoid RORbeta Ligand	496.654	470.44	480.546	530.441	485.996	447.914	466.843	467.862	478.058	465.938	MIPE
NCGC00017312-03	OC[C@H]1O[C@H]([C@H](O)[C@@H]1O)N2\C=C/C(=O)NC2=O	Uridine	NA	Anti-anxiety drug	468.013	477.099	490.382	497.325	501.317	519.128	474.895	467.231	480.368	457.045	MIPE
NCGC00017323-07	Cl.NC(=O)C1=C(O)[C@@H](N(C)C)[C@@H]2C[C@H]4C(=C(O)[C@]2(O)C1=O)C(=O)c3c(O)cccc3[C@@]4(C)O	Tetracycline hydrochloride	NA	30S Ribosomal Protein Inhibitors	501.282	476.462	480.775	507.974	507.65	495.754	475.545	468.399	462.955	475.275	MIPE
NCGC00017324-08	CCC(C)(C)C(=O)O[C@H]1C[C@@H](C)\C=C2\C=C/[C@H](C)[C@H](CC[C@@H]3C[C@@H](O)CC(=O)O3)[C@@H]12	Simvastatin	HMGCR	HMG-CoA Reductase Inhibitor	454.491	439.989	478.265	481.309	479.033	509.492	453.815	449.823	444.76	361.521	MIPE
NCGC00017337-15	COC1=C(O)C=CC(=C1)CNC(=O)CCCC\C=C\C(C)C	Capsaicin	NFKB1	NF-kappaB Activation Inhibitor	488.047	476.686	493.895	477.24	471.671	434.97	475.739	471.047	415.134	479.52	MIPE
NCGC00017338-05	CCCCCC[C@@H]1[C@@H](OC(=O)CC(C)C)[C@H](C)OC(=O)[C@@H](NC(=O)C2=C(O)C(=CC=C2)NC=O)[C@@H](C)OC1=O	Antimycin A	NA	Antifungal Agent	425.378	468.071	353.252	418.719	428.796	427.342	456.62	279.731	404.945	298.986	MIPE
NCGC00017344-06	OC1=CC2=C(C=C1)C(=O)\C(=C(O2)\C3=CC(=C(O)C=C3)O)O	Fisetin	SIRT1	Histone Deacetylase/SIRT1 Activator	455.481	483.983	465.142	433.875	429.542	451.511	477.424	452.859	464.741	459.966	MIPE
NCGC00017352-23	OC1=CC=C(C=C1)/C=C/C2=CC(=CC(=C2)O)O	Resveratrol	PTGS2	Cyclooxygenase-2 Inhibitor	484.476	472.601	472.985	486.468	494.797	521.647	448.928	405.942	435.808	473.73	MIPE
NCGC00017354-06	Cl.Cl.C[C@H]1O[C@H]2O[C@@H]3[C@@H](O)[C@H](NC)[C@H](O)[C@H](NC)[C@H]3O[C@@]2(O)C(=O)C1	Spectinomycin dihydrochloride	NA	Antibiotic	461.506	481.076	392.644	274.54	242.204	323.757	460.149	472.116	480.157	477.882	MIPE
NCGC00017358-14	COC1=CC2=C(C=C1OC)[C@H]3[C@@H](CO2)OC4=C(C=CC5=C4C[C@@H](O5)C(C)=C)C3=O	Rotenone	NDUFAF1	NADH-Ubiquinone Oxidoreductase (Complex I) Inhibitor	421.69	420.891	343.757	347.202	355.492	314.562	376.743	191.386	356.922	268.231	MIPE
NCGC00017363-10	C[C@H]1C[C@H](C)C(=O)[C@@H](C1)[C@H](O)CC2CC(=O)NC(=O)C2	cycloheximide	GSK3B	GSK-3beta Inhibitor; tau Protein Kinase I Inhibitor	390.08	400.366	359.163	395.626	383.266	393.779	276.982	276.676	276.42	315.07	MIPE
NCGC00017364-14	OC(=O)/C=C/C1=CC(=C(O)C=C1)O	Caffeic acid	NA	PPAR modulator	473.582	477.602	481.064	468.854	471.732	461.017	460.004	429.572	438.306	467.959	MIPE
NCGC00017369-10	COC1=CC=C(C=C1)C/2=C/OC3=C(C(=CC(=C3)O)O)C2=O	Biochanin A	NA	flavanoid	491.8	466.692	485.586	488.476	515.349	482.138	423.325	459.885	474.199	463.743	MIPE
NCGC00017376-10	COC1=CC=C2C[C@@H]3N(C)CCC4=C3C(=C(OC)C(=C4)OC)OC5=C(OC)C=C6CCN(C)[C@@H](CC7=CC=C(OC1=C2)C=C7)C6=C5	Tetrandrine	NA	Calcium Channel Blocker	462.731	473.374	461.015	466.158	463.327	464.808	465.046	426.119	453.654	382.743	MIPE
NCGC00017394-08	C[C@@H]1O[C@@H](O[C@H]2C[C@@H](O)[C@]3(CO)[C@H]4[C@H](O)C[C@]5(C)[C@H](CC[C@]5(O)[C@@H]4CC[C@]3(O)C2)C6=CC(=O)OC6)[C@H](O)[C@H](O)[C@H]1O	G-Strophanthin	NKAIN1	Na+/K+-ATPase Inhibitors	235.601	318.268	211.676	257.651	257.455	252.043	213.695	147.392	478.3	147.094	MIPE
NCGC00018099-10	CN1C(=O)N(C)C2=C([N](CC(O)CO)C=N2)C1=O	Dyphylline	NA	Xanthine Derivative	468.23	487.023	494.901	476.555	475.245	497.239	477.642	458.258	476.661	472.837	MIPE
NCGC00018100-02	[O-][S+](=O)(N1CCCNCC1)C2=C3C=CN=CC3=CC=C2	Fasudil hydrochloride	ROCK1	ROCK Inhibitor	507.903	490.512	518.8	546.665	509.786	533.1	475.285	479.652	475.847	465.028	MIPE
NCGC00018102-06	Fc1ccc(cc1)C(c2ccc(F)cc2)N3CCN(CC3)C/C=C/c4ccccc4	Flunarizine	NA	Calcium Channel Blocker	478.989	502.408	470.56	470.558	456.851	445.438	455.755	456.845	475.58	472.644	MIPE
NCGC00018117-23	CN1C(=O)N(C)C2=C([NH]C=N2)C1=O	Theophyllamine	ADORA1	Adenosine Receptor Antagonist	511.876	482.624	489.363	490.918	499.016	507.168	472.168	467.734	473.93	473.661	MIPE
NCGC00018139-08	CC(C)Oc1ccc2c(c1)OC=C(C2=O)c3ccccc3	Ipriflavone	NA	Treatment of Osteoporosis	447.521	490.658	498.418	479.259	481.135	500.543	452.878	444.77	478.927	456.897	MIPE
NCGC00018153-09	C\C=C(C1=CC=C(O)C=C1)\C(=C\C)C2=CC=C(O)C=C2	Dienestrol	ESR1	Estrogen Receptor (ER) Agonist	493.184	493.332	490.913	516.741	503.828	504.928	481.823	475.795	476.713	447.855	MIPE
NCGC00018157-11	CC(C(O)=O)C1=CC=C(C(=C1)F)C2=CC=CC=C2	Flurbiprofen	NA	non-steroidal antiinflammatory	491.419	495.652	498.175	498.427	494.787	528.221	479.655	473.927	480.226	470.261	MIPE
NCGC00018158-08	COC1=C(OC)C=C2C(=NC(=NC2=C1)N3CCN(CC3)C(=O)C4COC5=C(O4)C=CC=C5)N	Doxazosin mesylate	ADRA1A	alpha1-Adrenoceptor Antagonists	469.932	453.185	486.855	517.627	499.915	539.606	447.575	449.027	470.422	429.752	MIPE
NCGC00018172-08	CC1CC2=C(C=CC=C2)N1NC(=O)C3=CC=C(Cl)C(=C3)[S+](N)([O-])=O	Indapamide	CA7	Carbonic Anhydrase Type VII Inhibitor	494.286	487.393	505.809	482.63	473.071	535.993	469.78	429.929	479.175	474.666	MIPE
NCGC00018176-04	C[C@]12CCC3C(CCC4=C3C=CC(=C4)O)C1CCC2=O	Estrone	NA	Steroid hormone	469.282	425.185	456.908	457.317	414.949	450.02	466.521	453.778	471.933	438.704	MIPE
NCGC00018181-13	CCN1\C=C(\C(O)=O)C(=O)C2=CC=C(C)N=C12	Nalidixic acid	NA	Quinoline Antibiotic	431.661	419.485	480.159	452.086	433.979	415.762	462.782	455.404	476.156	467.364	MIPE
NCGC00018185-07	COC1=CC=C(\C=C\C(=O)NC2=CC=CC=C2C(O)=O)C=C1OC	Tranilast	TNF	TNF-alpha Production Inhibitor	508.846	506.618	524.853	517.943	461.305	459.829	458.952	470.059	474.14	474.936	MIPE
NCGC00018193-06	FC(F)(F)c1ccc(cc1)C(\CCCCOC)=N\OCCN	Fluvoxamine	HTR1A	5-HT Reuptake Inhibitor	466.487	426.621	458.517	429.45	395.552	448.898	415.129	425.976	446.303	374.872	MIPE
NCGC00018199-06	OC(=O)C1=CC(=C2C(=O)C3=C(O)C=CC=C3C(=O)C2=C1)O	Rhein	NA	component of rhubarb	485.387	482.964	481.981	494.077	501.795	523.517	474.593	477.648	474.368	474.299	MIPE
NCGC00018204-11	CCOC(=O)\C1=C\[C@]2(CC)CCCN3CCC4=C([C@H]23)[N]1C5=C4C=CC=C5	Vinpocetine	NA	Na channel blocker, also PDE1, IKK inhibitor	471.6	456.401	479.408	468.276	456.652	458.177	453.791	447.095	452.943	450.609	MIPE
NCGC00018218-03	C\C1=N\N(C(=O)C1)C2=CC=CC=C2	1-Phenyl-3-methyl-5-pyrazolone	NA	Free Radical Scavenger	481.95	467.283	486.981	494.89	481.46	485.751	456.456	475.048	467.412	470.942	MIPE
NCGC00018238-08	CCCOC1=CC=C2[NH]C(=NC2=C1)NC(=O)OC	Oxibendazole	NA	DNA Polymerase Inhibitors	341.468	353.729	314.287	288.112	336.255	370.437	427.043	89.3357	215.226	266.255	MIPE
NCGC00018248-08	CN1\C(=C(\O)C2=CC=CC=C2[S+]1([O-])=O)C(=O)NC3=NC=C(C)S3	Meloxicam	PTGS1	Cyclooxygenase-1/2 Inhibitor	452.862	497.633	485.514	439.212	437.493	463.446	451.589	470.095	477.914	420.554	MIPE
NCGC00018257-07	COC1=C(OCC(O)COC(N)=O)C=CC=C1	Methocarbamol	NA	Muscle relaxant	460.18	478.865	489.798	486.036	474.672	527.378	449.206	467.239	483.046	469.059	MIPE
NCGC00018258-09	[O-][N+](=O)O.Clc3ccc(C(OCc1ccc(Cl)cc1)Cn2ccnc2)c(Cl)c3	Econazole nitrate	NA	Antifungal Agent	470.576	481.13	465.745	471.904	482.112	509.342	474.497	452.72	462.258	459.21	MIPE
NCGC00018261-05	C1CCC(CC1)C(CC2CCCCN2)C3CCCCC3	Perhexiline	NA	mitochondrial carnitine palmitoyltransferase-1 inhbitior	486.567	471.232	487.11	472.432	466.929	463.828	441.159	417.277	445.343	449.195	MIPE
NCGC00018276-03	NC(N)=NC1=NC(=CS1)CSCCC(=N)N[S+](N)([O-])=O	Famotidine	HRH2	Histamine H2 Receptor Antagonists	473.034	482.466	481.369	438.417	489.305	451.168	472.673	472.926	474.879	465.207	MIPE
NCGC00018294-06	ClC1=CC=C(COC(C[N]2C=CN=C2)C3=CC=C(Cl)C=C3Cl)C(=C1)Cl	Miconazole nitrate	CYP19A1	antifungal agent; Aromatase Inhibitor	479.473	491.6	466.236	450.565	493.763	516.154	468.52	450.234	461.701	455.012	MIPE
NCGC00018296-08	CC1=CC=CC(=C1)CN2CCN(CC2)C(C3=CC=CC=C3)C4=CC=C(Cl)C=C4	Meclizine hydrochloride	NR1I3	Constitutive Androstane Receptor Agonist	489.061	488.983	492.899	513.576	497.036	490.061	478.017	464.125	469.27	454.89	MIPE
NCGC00018302-08	N[S+]([O-])(=O)C1=C(Cl)C=C2NC(N[S+]([O-])(=O)C2=C1)C(Cl)Cl	Trichlormethiazide	NA	Diuretic	479.125	480.955	463.589	491.422	475.215	510.237	477.878	462.478	475.075	472.228	MIPE
NCGC00021146-06	Fc1ccc(cc1)C(=O)C4CCN(CCN2C(=O)c3ccccc3NC2=O)CC4	Ketanserin	HTR2A	5-HT2A Antagonists?	478.131	473.518	514.567	490.705	490.535	491.768	456.6	444.291	461.96	447.337	MIPE
NCGC00021191-05	CC(=O)OCC(=O)[C@@]1(O)CC[C@H]2[C@@H]3CCC/4=C/C(=O)CC[C@]4(C)[C@H]3C(=O)C[C@]12C	Cortisone acetate	NA	Glucocorticoid steroid	477.561	478.429	482.599	466.296	510.004	583.659	474.738	471.464	481.706	459.71	MIPE
NCGC00021301-04	OCC(=O)[C@]45OC(C)(C)O[C@@H]5C[C@@H]3[C@]4(C)C[C@H](O)[C@@]2(F)[C@H]3C[C@H](F)C1=CC(=O)C=C[C@@]12C	Fluocinolone acetonide	NA	Glucocorticoid steroid	494.664	452.258	584.224	505.492	487.765	509.603	461.609	434.94	439.951	437.691	MIPE
NCGC00021305-08	CO[C@@H]1C[C@@H](CC[C@H]1O)C[C@H](C)[C@@H]2CC(=O)[C@H](C)\C=C(C)\[C@@H](O)[C@@H](OC)C(=O)[C@H](C)C[C@H](C)/C=C/C=C/C=C(C)/[C@H](C[C@@H]3CC[C@@H](C)[C@@](O)(O3)C(=O)C(=O)N4CCCC[C@H]4C(=O)O2)OC	Rapamycin	MTOR	mTOR inhibitor	388.01	463.163	379.232	381.565	466.211	333.022	446.727	126.606	429.517	249.523	MIPE
NCGC00021336-09	[O-]C(=O)CC1=CC=CC=C1NC2=C(Cl)C=CC=C2Cl	Diclofenac sodium	PTGS1	Cyclooxygenase-1/2/3 Inhibitor	486.416	508.385	492.407	484.316	490.289	529.576	455.926	457.779	482.085	471.004	MIPE
NCGC00021569-08	CCOC(=O)[C@H](CCC1=CC=CC=C1)N[C@@H](C)C(=O)N2CCC[C@H]2C(O)=O	Enalapril maleate	ACE	Angiotensin-I Converting Enzyme Inhibitor	489.594	465.698	502.221	476.534	485.064	503.748	476.634	470.858	482.129	444.248	MIPE
NCGC00021925-04	CC(=O)OCC(=O)[C@@]1(O)CC[C@H]2[C@@H]3CCC/4=C/C(=O)/C=C\[C@]4(C)[C@H]3[C@@H](O)C[C@]12C	Prednisolone acetate	NA	Glucocorticoid steroid	456.391	436.434	592.702	491.485	494.844	557.947	383.85	462.713	472.275	461.058	MIPE
NCGC00022001-14	COC1=C(OC)C(=CC(=C1)[C@H]2[C@@H]3[C@H](COC3=O)[C@@H](O)C4=CC5=C(OCO5)C=C24)OC	Podofilox	IGFR1	Antimitotic Agent; IGF-1R Inhibitors	170.321	223.626	164.411	242.406	255.663	208.234	482.429	17.7062	171.966	117.273	MIPE
NCGC00022037-06	C[C@H]1C[C@@H]2[C@H](CC[C@@]3(C)[C@H]2CC[C@]3(OC(C)=O)C(C)=O)[C@@]\4(C)CCC(=O)\C=C14	Medroxyprogesterone acetate	PGR	Progesterone Receptor Agonist	495.159	461.119	500.186	462.306	472.601	485.53	454.382	453.456	464.81	478.926	MIPE
NCGC00022398-06	CC(=O)OCC(=O)[C@]45OC(C)(C)O[C@@H]5C[C@@H]3[C@]4(C)C[C@H](O)[C@@]2(F)[C@H]3C[C@H](F)C1=CC(=O)C=C[C@@]12C	Fluocinonide	NA	Glucocorticoid steroid	481.459	450.345	560.903	487.643	491.69	547.978	481.229	465.559	470.969	445.529	MIPE
NCGC00022567-08	NC1=NC(=NC2=C1N=C[N]2[C@H]3C[C@H](O)[C@@H](CO)O3)Cl	Cladribine	ADA	Adenosine Deaminase Inhibitor	393.566	487.094	335.521	315.993	317.314	338.983	351.509	357.184	331.674	327.873	MIPE
NCGC00022612-10	ClC=3CS[C@H]2N(C(=O)[C@H]2NC(=O)[C@H](N)c1ccccc1)C=3C(=O)O	Cefaclor	NA	Cephalosporin antibiotic	484.107	472.15	491.83	461.305	489.544	530.223	479.394	465.057	451.809	468.855	MIPE
NCGC00022678-07	CO[C@H]1\C=C\O[C@@]2(C)OC3=C(C2=O)C4=C(O)C(=C(NC(=O)\C(=C/C=C/[C@H](C)[C@H](O)[C@@H](C)[C@@H](O)[C@@H](C)[C@H](OC(C)=O)[C@@H]1C)C)C(=C4C(=C3C)O)O)\C=N\N5CCN(C)CC5	Rifampicin	PRKDC	DNA-Directed RNA Polymerase Inhibitor	503.667	517.802	529.113	540.154	490.708	458.024	466.96	474.349	469.029	468.855	MIPE
NCGC00022735-07	C[C@H]1C[C@H]2[C@@H]3CC[C@](O)(C(=O)CO)[C@@]3(C)C[C@H](O)[C@@H]2[C@@]\4(C)/C=C\C(=O)\C=C14	Methylprednisolone	NA	glucocorticoid receptor antagonist	463.928	427.237	546.941	458.477	443.684	453.81	419.237	475.489	481.616	471.22	MIPE
NCGC00022819-03	[Br-].O.C[N+]2(C1CC(CC2CC1)OC(=O)C(CO)c3ccccc3)C(C)C	Ipratropium bromide hydrate	NA	Muscarinic Antagonists	475.48	472.057	492.842	450.487	477.914	510.091	476.282	476.148	473.209	461.334	MIPE
NCGC00022848-06	OCC(=O)[C@@]4(O)CC[C@@H]2[C@]4(C)C[C@H](O)[C@@H]1[C@@]3(C)CCC(=O)C=C3CC[C@H]12	Hydrocortisone	PTGS2	immunosuppressant	496.699	469.379	535.157	489.251	476.376	440.948	473.838	477.632	479.473	477.28	MIPE
NCGC00022858-07	[Na+].[Na+].[O-]C(=O)C=4Oc3cccc(OCC(O)COc1cccc2OC(=CC(=O)c12)C([O-])=O)c3C(=O)C=4	Cromolyn sodium	NA	Mediator Release Inhibitors	437.725	419.174	453.714	437.258	410.927	470.633	471.17	420.019	469.505	436.803	MIPE
NCGC00023037-06	CC(=O)O[C@H]1C[C@@H]2CC[C@@H]3[C@H](CC[C@@]4(C)[C@H]3C[C@@H]([C@@H]4OC(C)=O)[N+]5(C)CCCCC5)[C@@]2(C)C[C@@H]1[N+]6(C)CCCCC6	Pancuronium bromide	NA	Steroid non-depolarizing blocker	474.513	467.872	490.982	522.904	505.351	507.775	455.347	465.221	472.714	375.569	MIPE
NCGC00023193-04	OCC(=O)[C@@]54OC(C)(C)O[C@@H]5C[C@@H]3[C@]4(C)C[C@H](O)[C@@]2(F)[C@H]3CCC1=CC(=O)C=C[C@@]12C	Triamcinolone acetonide	NA	Glucocorticoid steroid	474.97	446.284	536.269	396.918	412.562	447.361	425.036	337.207	407.416	433.686	MIPE
NCGC00023212-07	CC1=CN(C(=O)NC1=O)[C@H]2C=C[C@@H](CO)O2	Stavudine	TERT	Reverse Transcriptase Inhibitor	464.207	474.903	489.218	474.339	459.464	484.751	442.764	478.277	444.843	406.463	MIPE
NCGC00023373-04	CCC(=O)O[C@@]1([C@@H](C)C[C@H]2[C@@H]3CCC/4=C/C(=O)/C=C\[C@]4(C)[C@@]3(F)[C@@H](O)C[C@]12C)C(=O)CCl	Clobetasol propionate	NA	Corticosteroid	495.819	445.973	578.338	467.669	476.231	504.521	475.171	477.527	473.92	471.267	MIPE
NCGC00023509-14	CC[C@H](C)C(=O)O[C@H]1C[C@@H](C)\C=C2\C=C/[C@H](C)[C@H](CC[C@@H]3C[C@@H](O)CC(=O)O3)[C@@H]12	Lovastatin	HMGCR	HMG-CoA Reductase Inhibitor	461.266	440.173	443.934	430.134	412.161	416.254	426.967	440.567	466.097	384.058	MIPE
NCGC00023673-08	NC1=NC=NC2=C1N=C[N]2[C@@H]3O[C@H](CO)[C@@H](O)[C@H]3O	Adenosine	ADORA1	Adenosine Receptor Agonist; Anti-Herpes Simplex Virus Drug	490.986	505.39	498.714	336.866	457.488	409.948	455.568	470.751	473.079	467.921	MIPE
NCGC00023722-07	FC1=CN(C(=O)NC1=O)[C@H]2C[C@H](O)[C@@H](CO)O2	Floxuridine	NA	Pyrimidine Antagonists	357.791	420.238	351.503	234.164	376.673	515.464	349.773	236.704	189.515	447.68	MIPE
NCGC00023945-13	C\C1=C\N([C@H]2C[C@H](N=[N+]=[N-])[C@@H](CO)O2)C(=O)NC1=O	Zidovudine	TERT	Reverse Transcriptase Inhibitor	502.099	489.912	484.577	511.577	509.292	547.054	475.188	476.672	444.379	356.059	MIPE
NCGC00024196-06	CC(=O)O[C@@]1(CC[C@H]2[C@@H]3\C=C(C)/C4=C/C(=O)CC[C@]4(C)[C@H]3CC[C@]12C)C(C)=O	Megestrol acetate	PGR	Progesterone Receptor Antagonist	479.341	477.94	463.276	348.793	380.312	396.638	434.851	472.9	472.047	475.825	MIPE
NCGC00024246-13	CC(=O)[C@@]4(O)C[C@H](O[C@H]1C[C@H](N)[C@H](O)[C@H](C)O1)c5c(O)c3C(=O)c2c(OC)cccc2C(=O)c3c(O)c5C4	Daunorubicin	NA	Antineoplastic Antibiotics	317.769	322.529	164.16	252.515	258.742	190.646	268.467	199.266	220.726	176.841	MIPE
NCGC00024257-07	CNC[C@H](O)C1=CC=CC(=C1)O	Phenylephrine hydrochloride	ADRA1A	alpha1-Adrenoceptor Agonists	477.537	481.324	484.003	492.703	493.413	506.468	465.407	462.621	477.644	467.69	MIPE
NCGC00024359-06	CC(C)(S)[C@@H](N)C(O)=O	Penicillamine	NA	Copper Chelator	490.018	475.267	496.032	518.973	497.938	499.257	470.054	475.395	471.421	439.806	MIPE
NCGC00024379-04	COc4cc5CCN[C@H](C[C@H]1C[C@H]2c3cc(OC)c(OC)cc3CCN2C[C@@H]1CC)c5cc4OC	Emetine	NA	antiprotozoal agent	356.458	400.34	289.333	360.227	335.459	302.087	288.244	184.17	231.84	222.475	MIPE
NCGC00024415-39	COC1=CC=CC2=C1C(=O)C3=C(O)C4=C(C[C@](O)(C[C@@H]4O[C@H]5C[C@H](N)[C@H](O)[C@H](C)O5)C(=O)CO)C(=C3C2=O)O	Doxorubicin (Adriamycin)	TOP2A	DNA Topoisomerase II Inhibitors	410.96	402.676	263.468	285.501	280.325	205.644	249.754	241.493	276.597	268.889	MIPE
NCGC00024427-03	OC1=CC=C2C[C@H]3N(CC[C@@]45[C@@H](OC1=C24)C(=O)CC[C@@]35O)CC6CC6	Naltrexone hydrochloride	OPRM1	opiod receptor antagonist	488.448	493.875	493.326	508.539	491.481	522.772	453.1	459.624	476.361	443.461	MIPE
NCGC00024547-06	OC1=C2O[C@H]3C4=C(C[C@@]5(O)[C@H]6CC(=C2[C@@]35CCN6CC7CC7)C=C1)C8=C([NH]4)[C@@H]9OC%10=C%11C(=CC=C%10O)C[C@H]%12N(CC[C@@]9%11[C@@]%12(O)C8)CC%13CC%13	nor-Binaltorphimine	NA	Opioid receptor antagonist	480.731	473.227	489.505	484.527	488.702	492.118	478.715	434.254	478.962	442.304	MIPE
NCGC00024563-02	Clc1cc(c2OCC(=O)N(C)c2c1)C(=O)NC4CN3CCC4CC3	Azasetron	HTR3A	5-HT3 Antagonists	503.189	502.865	480.316	474.569	489.472	560.826	442.482	467.182	478.01	469.202	MIPE
NCGC00024594-01	CCCCC(NC(=O)C(CC(C)C)NC(=O)OCC1=CC=CC=C1)C=O	Calpeptin	PSMD1	Proteasome Inhibitor	452.022	456.733	469.366	441.939	412.592	453.911	480.421	436.552	456.258	465.509	MIPE
NCGC00024631-01	CCOC(=O)C/1=C(O)/C(=O)N(CC2=CC=CC=C2)C1	EBPC	AKR1B1	Aldose Reductase Inhibitor	484.454	479.295	481.686	493.996	500.31	515.37	474.594	468.193	473.16	423.745	MIPE
NCGC00024667-13	C[C@](N)(CC1=CC(=C(O)C=C1)O)C(O)=O	Methyldopa	DDC	DOPA decarboxylase inhibitor	468.348	424.472	437.882	431.151	391.866	400.992	455.237	426.939	462.324	454.968	MIPE
NCGC00024717-01	COC(=O)[C@@H](N)CCCNC(=N)N[N+]([O-])=O	L-NAME	NOS3	Nitric Oxide Synthase Inhibitors	466.024	494.408	483.733	502.21	483.786	528.531	469.894	473.248	477.084	469.514	MIPE
NCGC00024728-01	CC(OC1=CC=C(O)C=C1)([P](O)(O)=O)[P](O)(O)=O	L-690330	INPPL1	inositol monophophatase inhibitor	478.596	493.245	482.879	450.814	436.429	439.111	458.625	480.008	462.447	478.856	MIPE
NCGC00024762-05	CCN(CC)CCOC1=CC=C(CC2=CC=CC=C2)C=C1	Tesmilifene hydrochloride	ESR1	Estrogen Receptor Antagonist	483.606	482.096	490.319	474.206	495.434	495.532	477.912	415.746	473.829	447.68	MIPE
NCGC00024868-08	CC(C)NCC(O)COC1=CC=C(COCCOC(C)C)C=C1	Bisoprolol	ADRB1	beta1-Adrenoceptor Antagonists	467.346	483.959	479.527	470.917	456.612	517.117	425.861	466.17	477.802	423.869	MIPE
NCGC00024901-03	CN(C)CCN(C)CCC1=CC=C(Cl)C(=C1)Cl	BD-1047	SIGMAR1	sigma Receptor Antagonist	484.715	460.03	511.484	488.318	488.184	518.844	443.46	472.575	476.221	463.522	MIPE
NCGC00024928-22	CCC(/C1=CC=CC=C1)=C(C2=CC=CC=C2)/C3=CC=C(OCCN(C)C)C=C3	Tamoxifen	ER	Selective Estrogen Receptor Modulators (SERM)	484.061	487.827	476.74	487.996	486.131	455.634	461.092	464.456	475.642	475.01	MIPE
NCGC00024929-01	CCN(C1=CC=CC=C1)C2=CC(=[N+](C)C(=N2)C)NC	ICI-D7288	HCN	HCN [I(h)] Blockers	481.285	491.105	510.405	493.864	489.704	504.447	482.685	476.981	473.373	481.306	MIPE
NCGC00024956-02	COC1=CC2=NC=NC(=C2C=C1OC)NC3=CC=CC(=C3)Br	PD-153035	EGFR	EGFR (HER1; erbB1) Inhibitor	452.998	485.473	478.761	470.507	452.979	400.451	428.374	465.109	458.795	468.254	MIPE
NCGC00024976-04	CCNC(=O)[C@H]1O[C@H]([C@H](O)[C@@H]1O)[N]2C=NC3=C2N=C(NCCC4=CC=C(CCC(O)=O)C=C4)N=C3N	CGS-21680	ADORA2	Adenosine A2 Antagonist	501.952	502.596	497.875	477.131	511.56	529.744	472.613	483.967	474.556	435.986	MIPE
NCGC00024994-01	C[C@H](CC1=CC=CC=C1)N(C)CC#C	Selegiline hydrochloride	MAOB	MAO-B Inhibitor	453.711	442.321	478.192	431.581	401.694	391.028	471.82	439.797	471.047	455.418	MIPE
NCGC00024995-10	CC(=O)O[C@H]1C(=O)[C@]2(C)[C@@H](O)C[C@H]3OC[C@@]3(OC(C)=O)C2[C@H](OC(=O)C4=CC=CC=C4)[C@]5(O)C[C@H](OC(=O)[C@H](O)[C@@H](NC(=O)C6=CC=CC=C6)C7=CC=CC=C7)\C(=C1/C5(C)C)C	Paclitaxel	TUBB	Tubulin depolymerization inhibitor	278.737	189.54	124.879	222.842	314.216	379.737	119.991	47.486	202.703	257.906	MIPE
NCGC00024999-02	CC(C)N[C@@H](CC)[C@H](O)c2ccc(O)c1NC(=O)C=Cc12	Procaterol	ADRB2	beta2-Adrenoceptor Agonists	492.718	497.191	488.732	508.04	484.815	523.701	471.986	478.795	472.526	464.544	MIPE
NCGC00025000-08	CC(=O)N1CCN(CC1)C2=CC=C(OC[C@H]3CO[C@@](C[N]4C=CN=C4)(O3)C5=CC=C(Cl)C=C5Cl)C=C2	Ketoconazole	CYP19A1	Aromatase Inhibitor	474.016	490.377	474.528	464.241	443.51	484.782	445.359	423.275	479.158	457.233	MIPE
NCGC00025012-02	COC1=CC=C(C=C1)C(=O)C2=C(C)[N](CCN3CCOCC3)C4=C2C=CC(=C4)I	AM-630	CNR2	cannabinoid CB2 antagonist	468.297	475.018	518.52	468.529	477.621	431.34	461.861	455.565	477.976	474.205	MIPE
NCGC00025018-09	COC(=O)[C@H]1[C@@H](O)CC[C@H]2CN3CCC4=C([NH]C5=C4C=CC=C5)[C@@H]3C[C@H]12	Yohimbine	ADRA2A	alpha2-Adrenoceptor Antagonists	488.768	477.801	470.752	471.112	476.474	477.304	471.18	474.337	473.705	464.927	MIPE
NCGC00025029-05	NC(/SC1=CC=CC=C1N)=C(C#N)\C(C#N)=C(N)\SC2=CC=CC=C2N	U-0126	MAP2K1	Mek 1/2 inhibitor	478.801	464.915	370.094	516.732	490.073	456.098	443.961	446.049	470.39	433.342	MIPE
NCGC00025035-05	C[S+]([O-])C1=CC=C(C=C1)C2=NC(=C([NH]2)C3=CC=NC=C3)C4=CC=C(F)C=C4	SB-203580	MAPK14	p38 MAPK Inhibitor	510.975	489.042	473.576	443.27	497.89	534.212	463.637	374.264	468.34	395.048	MIPE
NCGC00025059-04	CC(C)C1NC(=O)C(NC(=O)C2=C3\N=C\4/C(=C(C)\C(=O)\C(=C4C(=O)NC5C(C)OC(=O)C(C(C)C)N(C)C(=O)CN(C)C(=O)C6CCCN6C(=O)C(NC5=O)C(C)C)N)OC3=C(C)C=C2)C(C)OC(=O)C(C(C)C)N(C)C(=O)CN(C)C(=O)C7CCCN7C1=O	Actinomycin D	PRKDC	DNA-Directed RNA Polymerase Inhibitor	79.4031	98.9476	-53.9177	224.714	210.434	120.203	-128.058	-30.3256	-44.8339	-62.5389	MIPE
NCGC00025060-16	CN(CC1=NC2=C(N)N=C(N)N=C2N=C1)C3=CC=C(C=C3)C(=O)N[C@@H](CCC(O)=O)C(O)=O	Methotrexate	DHFR	Dihydrofolate Reductase (DHFR) Inhibitors	381.742	417.562	286.578	386.717	412.006	498.167	263.912	162.399	271.907	300.762	MIPE
NCGC00025072-01	CCCN1CCO[C@H]2[C@H]1COC3=CC=C(O)C=C23	PD-128907	DRD2	Dopamine D2/D3 Agonist	481.162	454.832	485.916	491.815	495.025	471.752	452.021	466.155	467.824	463.524	MIPE
NCGC00025091-04	COC1=CC=C2[C@H]3CC[C@]4(C)[C@H](CC[C@H]4[C@@H]3CCC2=C1)NCCCCCCN5C(=O)\C=C/C5=O	U-73122??	PLCG1	Phospholipase C Inhibitor	496.849	486.726	484.227	480.527	494.857	488.406	474.703	463.935	475.361	379.001	MIPE
NCGC00025092-02	COC1(CCN(CCC2=C[NH]C3=CC=C(F)C=C23)CC1)C[S+]([O-])C4=CC=CC=C4	GR-159897	TACR2	Tachykinin NK2 Antagonist	463.651	521.778	508.019	447.307	453.153	496.996	419.92	465.101	480.52	411.277	MIPE
NCGC00025100-09	CC(/O)=C(C#N)/C(=O)NC1=C(Br)C=CC(=C1)Br	LFM-A13	BTK	BTK Inhibitor	480.752	496.17	489.475	487.48	501.298	463.388	463.222	470.418	473.487	469.749	MIPE
NCGC00025103-01	CCOC(=O)C/1=C(C)/NC(=S)NC1C2=CC=CC(=C2)O	Monastrol	KIF11	Kinesin-Like Spindle Protein Inhibitor	370.51	384.175	315.468	315.642	297.89	424.821	461.33	132.166	307.323	394.738	MIPE
NCGC00025109-01	CN(C)C1=CC=CC(=C1)C(=O)NC2=CC(=C(C)C=C2)NC(=O)C3=CC=C(O)C=C3	ZM-336372	BRAF	Raf Kinase Inhibitors	486.642	467.236	492.948	431.985	423.355	393.606	477.126	468.526	468.994	416.75	MIPE
NCGC00025125-20	COC/1=C/C=C2\C(=C/C1=O)[C@H](CCC3=CC(=C(OC)C(=C23)OC)OC)NC(C)=O	Colchicine	TUBB	Tubulin polymerization inhibitor	226.876	253.94	129.088	245.067	262.004	180.225	443.009	38.5698	197.714	127.465	MIPE
NCGC00025155-01	O=C(OC)C[C@](O)(CCCC(C)(C)O)C(=O)O[C@@H]2C(OC)=CC53CCCN5CCc1cc4OCOc4cc1[C@H]23	Omacetaxine mepesuccinate	NA	Alkaloid	487.972	488.094	509.736	482.832	492.462	504.921	477.78	474.408	471.868	433.801	MIPE
NCGC00025176-01	CCOC(=O)C1=CN=C[N]1[C@H](C)C2=CC=CC=C2	Etomidate	GABRA1	GABAA Receptor Modulator	477.298	476.195	489.944	492.072	488.103	497.615	474.613	472.325	469.485	470.178	MIPE
NCGC00025179-13	CC#C[C@]1(O)CC[C@H]2[C@@H]/3CCC/4=C/C(=O)CCC4=C3[C@H](C[C@]12C)C5=CC=C(C=C5)N(C)C	Mifepristone	PGR	Progesterone Receptor Antagonist	450.219	459.158	367.837	291.204	274.173	266.162	471.301	403.35	475.344	445.154	MIPE
NCGC00025195-01	OC(=O)/C=C/C1=CC=C(C[N]2C=CN=C2)C=C1	Ozagrel hydrochloride	TBXA2R	Thromboxane Synthase Inhibitor	490.303	488.54	484.506	520.092	505.673	505.937	465.961	473.82	477.383	399.315	MIPE
NCGC00025207-06	CCOC(=O)C(C#N)C\1C2=CC(=CC=C2O\C(=C1C(=O)OCC)N)Br	HA-14-1	BCL2	Bcl-2 Inhibitor	472.028	479.538	489.594	486.514	494.637	486.742	465.484	479.049	481.463	471.828	MIPE
NCGC00025219-04	CC(C)[C@H](CO)NC1=NC(=C2N=C[N](C(C)C)C2=N1)NC3=CC(=CC=C3)Cl	Purvalanol A	CDK1	CDK1/2/3/4/5 inhibitor	457.833	497.288	410.175	517.164	496.065	443.721	413.68	368.265	400.566	447.401	MIPE
NCGC00025220-03	CC(C)[C@H](CO)NC1=NC(=C2N=C[N](C(C)C)C2=N1)NC3=CC(=C(C=C3)C(O)=O)Cl	Purvalanol B	CDK1	CDK1/2/3/4/5 inhibitor	470.558	498.595	503.52	465.794	492.56	449.144	473.002	463.472	464.916	448.957	MIPE
NCGC00025225-02	CC(C)C1=CC=C(C[N]2C=CC3=C4C(=NC(=NC4=CC=C23)NC5CC5)N)C=C1	SCH-79797	PAR1	PAR1 Antagonist	379.776	429.343	409.478	402.816	415.136	430.744	419.317	284.509	382.46	384.961	MIPE
NCGC00025230-01	NC(=O)C1=CC=C(C=C1)C2=NC(=C([NH]2)C3=NC=CC=C3)C4=CC5=C(OCO5)C=C4	SB-431542	NA	TGF-bR1 (ALK5) Inhibitor	500.71	537.264	489.259	516.174	503.865	661.935	442.484	457.176	433.31	474.749	MIPE
NCGC00025234-01	CCCCC[C@H](O)\C=C\[C@H]1[C@H](O)CC(=O)[C@@H]1CCCCCCC(O)=O	Alprostadil	NA	prostaglandin	468.415	494.845	480.748	473.317	473.417	498.386	472.569	465.188	480.287	469.408	MIPE
NCGC00025235-01	CN(N=O)C(=O)N[C@H]1C(O)OC(CO)[C@@H](O)[C@@H]1O	Streptozocin	NA	DNA Alkylating Agent	450.855	451.042	478.426	428.147	423.095	460.336	476.223	257.129	415.835	444.024	MIPE
NCGC00025245-01	CC1C(=O)OC2C(O)C34C5CC(C(C)(C)C)C36C(O)C(=O)OC6OC4(C(=O)O5)C12O	Ginkgolide B	GABRA1	GABA(A) Receptor Antagonists	474.381	464.999	482.623	487.197	485.209	502.144	476.523	470.217	465.192	462.044	MIPE
NCGC00025288-03	COC1=CC2=C(C=C1OC)[C@H]3[C@@H](CO2)OC4=C(C=CC5=C4\C=C/C(C)(C)O5)C3=O	Deguelin	PIK3CA	PI3K Inhibitor	456.239	485.427	322.038	332.704	355.387	329.331	477.274	166.729	355.235	152.916	MIPE
NCGC00025297-01	CCOC(=O)C1=CC=C(OC(=O)CCCCCNC(N)=N)C=C1	Gabexate mesilate	NFKB1	NF-kappaB Activation Inhibitor	507.831	484.236	502.612	506.413	500.875	488.844	477.799	478.904	475.163	437.441	MIPE
NCGC00025300-01	COC1=C(O)C=C2CCC3C(CC[C@]4(C)[C@@H](O)CCC34)C2=C1	2-Methoxyestradiol	HIF1A	Hypoxia Inducible Factor 1-alpha Inhibitor	442.97	479.895	414.655	417.344	437.55	464.013	374.395	325.956	403.183	433.182	MIPE
NCGC00025323-01	CC(C)C[C@H](NC(=O)[C@@H](O)[C@H](N)CC1=CC=CC=C1)C(O)=O	Ubenimex	LTA4H	Leukotriene A4 Hydrolase Inhibitor	471.725	489.294	474.742	501.754	484.897	481.098	454.359	448.481	449.218	391.537	MIPE
NCGC00025325-03	O[C@H]1C[C@H](OCC2=CC=C(C=C2)C3=CC=CC=C3)[C@H](CC\C=C/CCC(O)=O)[C@H]1N4CCCCC4	Vapiprost hydrochloride	TBXA2R	Prostanoid TP Antagonist	487.867	472.65	481.977	511.29	488.576	482.031	461.34	469.977	469.832	421.356	MIPE
NCGC00025329-02	COC1=NC(=CC=N1)C2=C(N=C[N]2C3CCC(O)CC3)C4=CC=C(F)C=C4	SB-239063	MAPK14	p38 MAPK Inhibitor	481.945	457.797	495.617	441.977	468.635	482.189	464.813	465.335	468.372	470.154	MIPE
NCGC00025330-01	CN(C)C1=CC=C(NC(=O)NC2=CC(=NC3=C2C=C(F)C=C3F)C)C=C1	SB-408124	HCRTR1	Orexin OX-1 Antagonists	491.181	493.596	484.042	501.734	480.813	509.009	468.345	436.142	475.079	414.29	MIPE
NCGC00025341-01	COC(=O)C\1=C(C)\N\C(=C(/C1C2=CC=CC3=NON=C23)C(=O)OC(C)C)C	Isradipine	NA	Calcium Channel Blocker	464.937	496.938	468.626	464.785	430.356	458.652	477.845	477.483	472.746	385.697	MIPE
NCGC00025346-01	CN1CCN2C(C1)C3=C(CC4=C2N=CC=C4)C=CC=C3	Mirtazapine	HTR2A	5-HT2A/3 Antagonists?	469.582	479.573	476.975	481.086	483.198	503.166	469.289	467.146	464.812	452.783	MIPE
NCGC00025355-11	FC1=CC=C(C=C1)[C@@H]2CCNC[C@H]2COC3=CC=C4OCOC4=C3	Paroxetine	HTR1A	5-HT Reuptake Inhibitor	484.288	489.728	472.226	506.137	493.245	533.495	460.189	420.771	476.292	329.19	MIPE
NCGC00025357-01	O=C(NCCO[N+]([O-])=O)c1cccnc1	Nicorandil	NA	K(ATP) Channel Activators	463.035	532.186	480.721	481.455	485.135	469.453	437.62	480.651	386.09	441.959	MIPE
NCGC00025379-01	COC1=CC=C(CCN(C)CCCOC2=CC=C(C=C2)[S+]([O-])(=O)C3=C(C(C)C)C4=CC=CC=C4[NH]3)C=C1OC	SR 33805	NA	Ca2+ channel antagonist	482.82	478.942	486.261	469.425	478.463	523.739	434.878	455.997	452.214	455.971	MIPE
NCGC00037850-05	CC1=CC(=C(C)[N]1C2=CC=CC=C2)C3=NN=C4CCCCC[N]34	NCGC00037850	HPGD	HPGD Inhibitor	477.618	497.709	493.376	470.666	481.345	526.07	444.353	461.986	475.308	465.199	MIPE
NCGC00065890-07	CC1=CC=NC2=C1NC(=O)C3=CC=CN=C3N2C4CC4	Nevirapine	TERT	Reverse Transcriptase Inhibitor	489.45	489.701	484.623	506.237	487.429	543.955	478.806	469.976	444.809	414.244	MIPE
NCGC00065934-06	NC(=O)N1C2=CC=CC=C2CC(=O)C3=CC=CC=C13	Oxcarbazepine	NA	Sodium channel inhibitor	485.481	451.258	503.051	497.863	496.566	501.013	470.946	479.521	440.727	464.687	MIPE
NCGC00068236-08	COC1=C(N2CCNC(C)C2)C(=CC3=C1N(\C=C(C(O)=O)/C3=O)C4CC4)F	Gatifloxacin	TOP2B	DNA Topoisomerase IV Inhibitors	510.348	507.173	518.186	557.423	496.358	463.609	462.324	455.26	473.418	464.003	MIPE
NCGC00070736-04	CC(C)C[N]1C=NC2=C(N)N=C3C=CC=CC3=C12	Imiquimod	TLR7	TLR 7 Receptor Antagonist	496.11	464.858	496.604	466.848	468.178	517.546	371.845	459.289	474.975	469.062	MIPE
NCGC00079434-03	C[S+]([O-])(=O)N(CC(O)C[N]1C2=CC=CC=C2C3=CC=CC=C13)CC4=CC=CO4	KL001	NA	Cryptochrome Activator	459.551	468.258	448.607	450.443	425.754	442.36	475.246	460.871	459.033	463.023	MIPE
NCGC00081778-04	CCOC(=O)C(C)OC1=CC=CC2=C1\C=C/N(CC(=O)NC3=CC=C4OCCOC4=C3)C2=O	SID 7969543	NR5A1	SF1 (NR5A1) Receptor Antagonist	480.451	476.64	482.526	466.09	478.984	438.926	468.573	468.556	475.813	471.569	MIPE
NCGC00087387-03	CC1=CC(=CC=C1OCCCC(=O)NO)Cl	Droxinostat	HDAC6	Histone Deacetylase (HDAC) 3/6/8 Inhibitor	479.598	478.127	453.503	465.613	423.306	415.13	472.669	468.688	455.672	480.985	MIPE
NCGC00090504-10	OC1=CC=C(C=C1)/C=C/C(=O)C2=C(O)C=C(O)C=C2	Isoliquiritigenin	SIRT1	Histone Deacetylase/SIRT1 Activator	466.729	495.304	488.75	448.031	451.593	420.38	476.972	463.391	475.702	449.76	MIPE
NCGC00090686-10	O=[N+]([O-])c1ccc(/C=N/NC(N)=O)o1	Nitrofurazone	NA	Antibiotic	492.605	485.363	475.493	484.414	477.775	479.3	470.266	415.74	449.275	468.761	MIPE
NCGC00090691-03	O=C3NC=Nc2c3ncn2[C@H]1CC[C@@H](CO)O1	2',3'-Dideoxyinosine	TERT	Reverse Transcriptase Inhibitor	490.664	485.664	506.742	474.45	489.773	481.818	478.388	467.544	461.189	431.481	MIPE
NCGC00090705-11	NC/1=N/C(=O)N(/C=C1)[C@H]2CC[C@@H](CO)O2	Zalcitabine	TERT	Reverse Transcriptase Inhibitor	464.784	444.599	490.733	462.306	450.23	463.785	476.495	466.356	465.891	466.351	MIPE
NCGC00090726-11	NC(=O)C1=N[N](C=N1)[C@@H]2O[C@H](CO)[C@@H](O)[C@H]2O	Ribavirin	IMPDH1	Inosine 5'-Monophosphate Dehydrogenase (IMPDH) Inhibitors	498.531	476.973	489.687	509.138	495.376	534.483	477.641	458.483	475.446	459.363	MIPE
NCGC00090749-11	CCC(/C1=CC=C(O)C=C1)=C(/CC)C2=CC=C(O)C=C2	Diethylstilbestrol	ESR1	Estrogen Receptor (ER) Agonist	497.486	497.496	474.675	509.501	513.007	533.991	478.985	461.868	469.29	466.076	MIPE
NCGC00090752-08	C\C1=C(/C=C/C(C)=C/C=C/C(C)=C/C(=O)NC2=CC=C(O)C=C2)C(C)(C)CCC1	Fenretinide	RARB	RARbeta/gamma Agonist	463.409	428.874	438.335	430.867	386.256	435.327	440.361	364.233	375.363	416.758	MIPE
NCGC00090753-05	CC[C@H]1OC(=O)[C@H](C)[C@@H](O[C@H]2C[C@@](C)(OC)[C@@H](O)[C@H](C)O2)[C@H](C)[C@@H](O[C@@H]3O[C@H](C)C[C@@H]([C@H]3O)N(C)C)[C@](C)(O)C[C@@H](C)CN(C)[C@H](C)[C@@H](O)[C@]1(C)O	Azithromycin	NA	50S Ribosomal Protein Inhibitors	476.662	475.715	473.284	500.713	495.582	521.066	460.364	470.807	468.274	447.784	MIPE
NCGC00090757-05	N[C@@H](CC1=CC=C(C=C1)N(CCCl)CCCl)C(O)=O	Melphalan	NA	DNA Alkylating Agent	476.126	484.442	396.253	426.227	391.407	330.116	460.099	440.785	462.11	479.144	MIPE
NCGC00090759-02	N[Pt](N)(Cl)Cl	Cisplatin	NA	DNA Alkylating Agent	511.543	504.366	520.802	532.016	494.841	459.219	477.511	476.859	473.036	475.019	MIPE
NCGC00090762-03	CO[C@H]1\C=C\O[C@@]2(C)OC3=C(C2=O)C4=C(C(=C3C)O)C(=O)\C(=C/5NC6(CCN(CC6)CC(C)C)/N=C45)NC(=O)\C(=C/C=C/[C@H](C)[C@H](O)[C@@H](C)[C@@H](O)[C@@H](C)[C@H](OC(C)=O)[C@@H]1C)C	Rifabutin	PRKDC	DNA-Directed RNA Polymerase Inhibitor	490.273	463.507	482.744	455.869	508.275	523.92	477.048	453.709	476.325	467.093	MIPE
NCGC00090766-08	C[C@]12CC(=O)[C@H]3[C@@H](CC\C4=C\C(=O)\C=C/[C@]34C)[C@@H]1CC[C@]2(O)C(=O)CO	Prednisone	NA	Glucocorticoid steroid	481.864	461.519	506.304	497.134	486.18	518.566	441.115	470.316	466.245	444.509	MIPE
NCGC00090774-03	CC(=O)OC1=C(C=CC=C1)C(=O)NC2=NC=C(S2)[N+]([O-])=O	Nitazoxanide	NA	antiprotozoal agent	473.666	464.541	441.679	486.292	486.521	460.486	475.509	468.507	471.173	432.805	MIPE
NCGC00090782-07	CC1=C(C=CC=C1O)C(=O)N[C@@H](CSC2=CC=CC=C2)[C@H](O)CN3C[C@H]4CCCC[C@H]4C[C@H]3C(=O)NC(C)(C)C	Nelfinavir mesylate	NA	HIV Protease Inhibitors	486.698	494.577	469.051	465.634	510.93	565.377	457.291	444.505	461.015	410.66	MIPE
NCGC00090797-11	C[C@H]1O[C@H](C[C@H](O)[C@@H]1O)O[C@H]2[C@@H](O)C[C@@H](O[C@@H]2C)O[C@H]3[C@@H](O)C[C@@H](O[C@@H]3C)O[C@H]4CC[C@@]5(C)[C@H](CC[C@@H]6[C@@H]5C[C@@H](O)[C@]7(C)[C@H](CC[C@]67O)C/8=C/C(=O)OC8)C4	Digoxin	NA	Steroid	271.691	332.819	232.79	290.697	292.79	304.984	326.122	197.241	464.254	209.651	MIPE
NCGC00090808-03	C[C@H]1O[C@@H](O[C@@H]\2C[C@@H]3O[C@](O)(C[C@@H](O)C[C@@H](O)[C@H](O)CC[C@@H](O)C[C@@H](O)CC(=O)O[C@@H](C)[C@H](C)[C@H](O)[C@@H](C)/C=C/C=C/C=C/C=C/C=C/C=C/C=C2)C[C@H](O)[C@H]3C(O)=O)[C@@H](O)[C@@H](N)[C@@H]1O	Amphotericin B	NA	Macrolide Antibiotic	462.172	443.942	489.183	403.134	485.726	444.319	472.148	470.348	441.465	446.769	MIPE
NCGC00090851-09	NC/1=N/C(=O)N(/C=N1)[C@@H]2O[C@H](CO)[C@@H](O)[C@H]2O	Azacitidine	DNMT1	DNA Methyltransferase (DNMT) Inhibitor	471.941	473.433	455.102	488.341	484.58	444.426	454.129	380.626	461.909	407.736	MIPE
NCGC00090903-09	OC(=O)C1=CC(=CC=C1O)/N=N/C2=CC=C(C=C2)[S+]([O-])(=O)NC3=NC=CC=C3	Sulfasalazine	NFKB1	NFKB Activation Inhibitors	494.127	505.563	488.66	515.649	515.213	478.528	469.009	473.065	472.895	398.999	MIPE
NCGC00090905-11	C[S+]([O-])(=O)OCCCCO[S+](C)([O-])=O	Busulfan	NA	DNA Alkylating Agent	507.784	486.817	503.442	542.471	505.685	480.105	473.96	480.903	477.184	441.045	MIPE
NCGC00091009-05	O=C4CC[C@@]3(C)C(CC[C@@H]2[C@@H]3CC[C@@]1(C)[C@H]2CC[C@]1(C)O)=C4	17-Methyltestosterone	CYP19A1	Aromatase Inhibitor	479.506	467.706	475.018	503.186	486.56	504.772	454.724	424.817	463.166	463.375	MIPE
NCGC00091011-09	O=[N+]([O-])c1ccc(cc1)[C@@H](O)[C@@H](CO)NC(=O)C(Cl)Cl	Chloramphenicol	NA	Antibiotic	490.074	487.145	497.181	491.945	482.159	499.869	470.531	474.705	474.528	456.302	MIPE
NCGC00091014-06	CC(C)(O)C(=O)NC1=CC(=C(C=C1)[N+]([O-])=O)C(F)(F)F	Hydroxyflutamide	AR	Androgen Receptor Antagonist	483.753	456.225	501.465	411.88	493.234	404.336	437.858	472.271	473.185	461.743	MIPE
NCGC00091019-08	OCC(=O)[C@@]4(O)[C@@H](C)C[C@@H]3[C@]4(C)C[C@H](O)[C@@]2(F)[C@H]3CCC1=CC(=O)C=C[C@@]12C	Betamethasone	NR3C1	Antiinflammatory; glucocorticoid receptor antagonist	490.927	456.478	604.645	477.004	490.954	553.347	469.629	456.914	455.046	482.72	MIPE
NCGC00091032-08	CC(=O)O[C@@]1(CC[C@H]2[C@@H]3\C=C(Cl)/C4=C/C(=O)[C@@H]5C[C@@H]5[C@]4(C)[C@H]3CC[C@]12C)C(C)=O	Cyproterone acetate	AR	Androgen Receptor Antagonist	480.214	475.702	471.196	457.273	493.937	459.203	404.925	460.618	474.441	474.435	MIPE
NCGC00091057-06	COC1=C(O)C=CC(=C1)[C@H]2OC3=C(O[C@@H]2CO)C=CC(=C3)[C@H]4OC5=C(C(=CC(=C5)O)O)C(=O)[C@@H]4O	Silybin	NA	P-Glycoprotein (MDR-1) Inhibitor	476.661	490.226	485.15	463.812	450.826	470.853	459.351	474.504	473.92	392.071	MIPE
NCGC00091062-07	N[C@@H](CC1=C[NH]C2=CC=C(O)C=C12)C(O)=O	5-Hydroxytryptophan	NA	Serotonin modulator	480.453	486.619	465.255	453.986	519.07	530.29	471.042	477.494	464.605	461.173	MIPE
NCGC00091104-05	COC(=O)[C@H](CC1=CC=CC=C1)NC(=O)[C@@H](N)CC(O)=O	Aspartame	NA	synthetic sugar substitute	469.186	496.157	504.585	469.471	460.42	512.683	412.863	420.402	472.146	417.048	MIPE
NCGC00091109-03	COC1=C(O)C=C(CCC(=O)C2=C(O)C=C(O[C@@H]3O[C@H](CO)[C@@H](O)[C@H](O)[C@H]3O[C@@H]4O[C@@H](C)[C@H](O)[C@@H](O)[C@H]4O)C=C2O)C=C1	Neohesperidin dihydrochalcone	NA	synthetic sugar substitute	478.026	484.893	483.339	477.22	468.591	497.006	459.964	468.013	478.758	473.093	MIPE
NCGC00091112-08	[Cl-].C/[N+](C)=C1\C=C\C(C=C1)=C(/c2ccc(cc2)N(C)C)c3ccc(cc3)N(C)C	Gentian Violet	NA	TNFR1 (p55/CD120a) Modulator	338.226	410.622	228.185	300.8	247.936	176.148	311.511	181.394	284.894	186.816	MIPE
NCGC00091253-07	COC1=CC(=C(C=O)C=C1OC)OC	Asaraldehyde	PTGS2	Cyclooxygenase-2 Inhibitor	476.382	460.109	492.997	528.821	505.661	513.516	465.474	463.185	469.294	389.242	MIPE
NCGC00091268-11	CN(C)[C@H]\1[C@@H]2[C@@H](O)[C@H]3\C(=C(O)/[C@]2(O)C(=O)\C(=C1O)C(N)=O)C(=O)C4=C(C=CC=C4O)[C@@]3(C)O	Oxytetracycline	NA	Tetracycline Antibiotic	481.765	486.554	494.724	475.015	483.316	504.449	477.223	466.775	482.901	462.464	MIPE
NCGC00091281-07	CN(C)NC(=O)CCC(O)=O	Daminozide	NA	KDM2/7 Histone Demethylases Inhibitor	500.043	493.456	483.358	517.567	521.962	493.234	469.848	475.11	473.257	441.87	MIPE
NCGC00091455-08	CC1=CC=C(C=C1)C2=CC(=N[N]2C3=CC=C(C=C3)[S+](N)([O-])=O)C(F)(F)F	Celecoxib	PTGS2	Cyclooxygenase-2 Inhibitor	486.416	495.208	516.573	483.622	487.209	541.53	458.398	460.099	483.367	470.088	MIPE
NCGC00091533-11	C[C@]12CC[C@H]3[C@@H](CCC4=CC(=CC=C34)O)[C@@H]1CC[C@@]2(O)C#C	Ethinylestradiol	ESR1	Estrogen Receptor (ER) Agonist	461.031	455.552	461.963	482.795	440.008	438.216	467.887	458.217	477.682	471.973	MIPE
NCGC00091544-08	C[C@]12CC[C@H]3[C@@H](CCC4=C3C=CC(=C4)O)[C@@H]1CC[C@@H]2O	beta-Estradiol	ESR1	Estrogen Receptor (ER) Agonist	471.349	496.314	450.585	471.598	453.073	463.166	460.683	452.545	473.977	457.642	MIPE
NCGC00091585-03	CCC(CCCC)COC(=O)C(\C#N)=C(\c1ccccc1)c2ccccc2	2-Ethylhexyl-2-cyano-3,3-diphenylacrylate	NA	photosensitizer	469.153	489.296	469.321	491.153	480.095	482.62	482.215	459.56	476.999	445.505	MIPE
NCGC00091823-05	CC1=CC(=C2C(=O)C3=C(O)C=CC=C3C(=O)C2=C1)O	Chrysophanol	FLT1	VEGFR-1/2 Inhibitor	495.67	498.841	509.343	527.925	484.081	488.72	468.419	481.346	466.549	479.84	MIPE
NCGC00091835-09	Cl.ClCCN(C)CCCl	Chlormethine	NA	DNA Alkylating Agent	484.189	504.362	515.56	527.49	475.802	446.993	474.505	462.102	471.906	471.131	MIPE
NCGC00091861-06	CN(C)/N=N/C1=C([NH]C=N1)C(N)=O	Dacarbazine	NA	DNA Alkylating Agent	507.873	490.53	485.791	542.548	512.96	500.233	426.637	376.168	475.791	466.121	MIPE
NCGC00092276-06	C[C@@H](N)C1CC[C@@H](CC1)C(=O)NC2=CC=NC=C2	Y-27632	ROCK1	ROCK 1, ROCK 2 Inhibitor	479.465	480.332	522.105	478.634	493.734	463.326	457.067	470.93	472.62	471.037	MIPE
NCGC00092284-03	OC(=O)C1=CC2=CC=C(C=C2C=C1)C3=CC=C(O)C(=C3)C45CC6CC(CC(C6)C4)C5	AHPN	RARG	RARgamma Agonist	386.331	397.842	386.649	378.676	403.031	352.855	257.701	323.594	320.977	339.819	MIPE
NCGC00092288-01	CC1=CC=C2\N=C/3N(CC[C@@]3(O)C(=O)C2=C1)C4=CC=CC=C4	(-)-Blebbistatin	MYH2	myosin II ATPase inhibitor	464.648	459.991	494.712	460.857	429.604	454.422	448.046	460.922	441.157	463.148	MIPE
NCGC00092289-01	ClC/1=C(NCCN2CCOCC2)/C(=O)C3=C(C=CC=N3)C1=O	DA-3003-1	CDC25	Cell Division Cycle CDC25 Phosphatase Inhibitor	421.742	431.041	383.266	368.246	341.44	355.972	416.007	395.67	320.352	372.225	MIPE
NCGC00092290-03	NC(\SC1=CC=C(N)C=C1)=C(C#N)/C2=CC=CC=C2C(F)(F)F	SL-327	MAP2K1	Mek 1/2 inhibitor	461.794	492.673	475.867	522.938	514.206	479.999	356.895	459.678	451.121	455.251	MIPE
NCGC00092310-03	CCN2CCCC2CNC(=O)c1cc(c(N)cc1OC)S(=O)(=O)CC	Amisulpride	DRD2	Dopamine D2/D3 Antagonist	484.553	464.385	507.234	488.186	474.553	561.929	464.521	462.618	470.858	445.103	MIPE
NCGC00092314-04	CN4N=C(N)c2cn([C@@H]1O[C@H](CO)[C@@H](O)[C@H]1O)c3ncnc4c23	Tricirbine	AKT1	PKB/Akt Inhibitor	489.896	470.281	393.991	209.348	431.416	474.399	380.766	474.582	285.565	423.816	MIPE
NCGC00092318-02	CCN(CC)CCCC(C)NC1=NC(=CC(=N1)C)NC2=CC3=C(N)C=C(C)N=C3C=C2	NSC 23766	RAC1	Rac1-GEF inhibitor	517.747	502.358	474.19	505.418	484.934	582.237	465.078	468.425	473.624	471.111	MIPE
NCGC00092329-01	OC(CN1CCC(CC1)CC2=CC=C(F)C=C2)C3=CC=C(Cl)C=C3	Eliprodil	GRIN2A	NMDA Antagonist	469.203	487.318	495.115	458.874	516.283	477.703	477.949	466.215	460.774	474.369	MIPE
NCGC00092344-05	CC1=CC(=CC=C1OCC(O)=O)SCC2=C(C)N=C(S2)C3=CC=C(C(=C3)F)C(F)(F)F	GW-0742	PPARD	PPARgamma Agonists?	486.778	487.112	483.82	479.036	494.763	452.671	482.211	464.324	472.842	474.22	MIPE
NCGC00092357-04	CC(C)CC(N(C)C)C1(CCC1)C2=CC=C(Cl)C=C2	Sibutramine hydrochloride	HTR1A	5-HT Reuptake Inhibitor	489.927	506.274	498.098	469.064	464.185	527.223	446.676	476.729	482.603	438.615	MIPE
NCGC00092360-01	NC1=NC=NC2=C1N=C[N]2[C@@H]3O[C@H](CO)C[C@H]3O	Cordycepin	NA	Purine Antagonist	456.984	432.214	481.831	407.576	435.297	385.929	460.261	448.744	470.826	438.332	MIPE
NCGC00092361-06	O[C@@H]1CC(=O)[C@H](C/C=C\CCCC(=O)O)[C@H]1/C=C/[C@@H](O)CCCCC	Dinoprostone	NA	prostaglandin	477.405	487.355	496.971	488.073	469.585	484.857	471.26	461.597	474.149	467.704	MIPE
NCGC00092364-05	ClC1=CC=C(C=C1)C(=O)N[C@H]2CN3CCC2CC3	PNU-282987	CHRNA7	Nicotinic alpha7 Agonists	485.681	466.872	476.24	494.955	499.723	545.167	461.168	472.133	477.743	434.231	MIPE
NCGC00092372-01	CN1C(=O)C(CC2=C[NH]C3=C2C=CC=C3)NC1=S	Necrostatin-1	RIPK1	RIP Kinase inhibitor	486.823	482.503	479.03	453.807	507.115	489.976	481.467	479.122	475.262	480.173	MIPE
NCGC00092375-02	COC1CCC(CC1)C(=O)C2=CC3=C(C=C2)N=C4OCCCC4=C3	JNJ-16259685	GRM1	mgluR1 Antagonists	477.937	476.958	459.138	479.47	482.758	495.761	479.397	448.543	461.693	454.645	MIPE
NCGC00092381-03	NC1=C2C(=NC=N1)N=C(C=C2C3=CC(=CC=C3)Br)C4=CN=C(C=C4)N5CCOCC5	ABT-702	ADK	Adenosine Kinase Inhibitor	494.733	500.479	486.139	476.52	482.133	501.405	463.368	449.953	478.82	466.49	MIPE
NCGC00092384-04	CN1CC(=O)\N=C1\NC(=O)NC2=CC(=CC=C2)Cl	Fenobam	GRM5	mgluR5 Antagonists	471.816	477.262	477.035	481.61	480.074	483.127	395.123	466.815	465.663	462.126	MIPE
NCGC00092385-02	COC1=CC=C(C=C1)C2=C(C(=O)C3=CC=C(C=C3)C#N)C4=CC=C(OC)C=C4O2	LY-320135	CNR1	Cannabinoid CB1 Antagonist	489.345	461.929	472.908	491.564	476.816	497.237	465.938	467.854	471.492	469.66	MIPE
NCGC00093347-06	COC1=CC=C2[C@H]3CC[C@@]4(C)[C@@H](CC[C@@]4(O)C#C)[C@@H]3CCC2=C1	Mestranol	ESR1	Estrogen Receptor (ER) Agonist	467.797	505.854	493.517	472.537	450.597	450.615	479.165	471.31	476.724	407.168	MIPE
NCGC00093354-09	NC(=O)C1=CC=CN=C1	Niacinamide	NA	Vitamin	488.398	496.64	494.612	511.255	492.081	482.549	479.486	475.727	480.761	462.334	MIPE
NCGC00093356-08	NC\1=N\C(=O)N(\C=C1)[C@@H]2O[C@H](CO)[C@@H](O)[C@@H]2O	Cytarabine	NA	DNA Polymerase Inhibitors; nucleoside	292.373	410.867	277.473	198.122	359.78	331.99	419.412	209.731	261.518	284.266	MIPE
NCGC00093560-06	CC(C)(C)NC(=O)[C@H]1CC[C@H]2[C@@H]3CC[C@H]4NC(=O)\C=C/[C@]4(C)[C@H]3CC[C@]12C	Finasteride	AR	Androgen Receptor Antagonist	481.771	489.986	493.336	482.696	501.138	466.774	427.057	478.177	478.59	474.191	MIPE
NCGC00093656-03	OC[C@H]1O[C@H](C[C@@H]1O)N2/C=C(/C=C/Br)C(=O)NC2=O	Brivudine	TERT	Reverse Transcriptase Inhibitor	487.196	472.023	478.998	476.999	470.005	488.342	457.111	480.126	474.322	474.197	MIPE
NCGC00093704-11	C[C@H](C\C=C\C)[C@@H](O)[C@H]1C(=O)N[C@@H](CC)C(=O)N(C)CC(=O)N(C)[C@@H](CC(C)C)C(=O)N[C@H](C(=O)N(C)[C@@H](CC(C)C)C(=O)N[C@@H](C)C(=O)N[C@H](C)C(=O)N(C)[C@@H](CC(C)C)C(=O)N(C)[C@@H](CC(C)C)C(=O)N(C)[C@@H](C(C)C)C(=O)N1C)C(C)C	Cyclosporin A	NA	immunosuppressant; inhibits of T cell immune response/celcineurin	475.271	461.91	481.04	488.274	489.826	427.571	477.61	447.537	464.173	477.48	MIPE
NCGC00093706-05	CC/1=C(/N2[C@H](SC1)[C@H](NC(=O)C(N)C3=CC=CC=C3)C2=O)C(O)=O	Cephalexin	NA	Cephalosporin antibiotic	497.146	487.085	491.574	469.564	491.427	493.984	477.66	470.806	474.635	471.187	MIPE
NCGC00093802-08	C[C@]12CC[C@H]3[C@@H](C\C=C/4C[C@@H](O)CC[C@]34C)[C@@H]1CCC2=O	Dehydroepiandrosterone	NA	Steroid hormone	462.147	495.029	499.498	486.126	461.025	481.311	452.653	466.869	478.091	462.864	MIPE
NCGC00093926-04	C[C@H]1O[C@H]([C@H](O)[C@@H]1O)N2\C=C(F)/C(=O)NC2=O	Doxifluridine	TYMS	thymidylate synthase inhibitor	475.447	476.637	500.778	472.485	502.46	503.858	460.986	421.6	444.294	459.874	MIPE
NCGC00093976-06	C[C@@H]1O[C@H](C[C@H](N)[C@@H]1O)O[C@H]2C[C@@](O)(CC3=C(O)C4=C(C(=C23)O)C(=O)C5=C(C=CC=C5)C4=O)C(C)=O	Idarubicin hydrochloride	TOP2A	DNA Topoisomerase II Inhibitors	336.374	338.11	295.727	291.383	305.427	273.141	219.403	227.198	254.214	323.846	MIPE
NCGC00093985-10	CC1NC2=CC(=C(C=C2C(=O)N1C3=C(C)C=CC=C3)[S+](N)([O-])=O)Cl	Metolazone	CA7	Carbonic Anhydrase Type VII Inhibitor	480.749	488.972	488.31	483.028	488.187	495.74	471.294	436.162	473.796	459.036	MIPE
NCGC00094087-06	NC(=O)C1=C(O)[N](C=N1)[C@@H]2O[C@H](CO)[C@@H](O)[C@H]2O	Mizoribine	IMPDH1	Inosine 5'-Monophosphate Dehydrogenase (IMPDH) Inhibitors	501.439	490.086	498.891	485.526	473.991	504.812	468.662	472.668	464.398	474.198	MIPE
NCGC00094112-06	O\N=C1\C(NC2=CC=CC=C12)=C3\C(=O)NC4=CC(=CC=C34)Br	BIO	GSK3B	GSK-3 inhibitor	455.708	446.582	204.701	519.694	488.399	488.415	374.407	422.457	439.611	342.863	MIPE
NCGC00094201-01	C[C@H](CC1=CC=C(O)C(=C1)O)[C@@H](C)CC2=CC(=C(O)C=C2)O	Masoprocol	ALOX5	5-Lipoxygenase Inhibitor	472.226	486.31	460	444.733	445.059	507.591	475.251	453.404	475.113	418.704	MIPE
NCGC00094226-11	OC1=CC(=CC(=C1)/C=C/C2=CC(=C(O)C=C2)O)O	Piceatannol	SYK	Syk Kinase inhibitor	507.395	504.69	482.785	466.919	471.448	524.915	470.559	479.374	474.777	462.675	MIPE
NCGC00094358-17	CC/1=C(\C=C\C(C)=C\C=C\C(C)=C/C(O)=O)C(C)(C)CCC1	Isotretinoin	RARB	Retinoid RAR Agonists? Retinoid RORbeta Ligand	457.493	479.481	453.203	423.315	418.758	402.656	476.199	469.58	458.083	458.179	MIPE
NCGC00094374-05	CC[C@H](CO)NC1=NC(=C2N=C[N](C(C)C)C2=N1)NCC3=CC=CC=C3	Seliciclib	CDK1	CDK 1,2,5,7,9 Inhibitor	466.041	459.735	477.786	447.978	421.744	434.027	452.324	450.403	449.232	426.772	MIPE
NCGC00094419-06	CC1=CC=C(C=C1)[S+]([O-])(=O)N[C@@H](CC2=CC=CC=C2)C(=O)CCl	TPCK	NA	Cysteine Protease Inhibitor	477.474	483.03	490.306	475.826	467.11	533.139	469.257	448.778	472.232	473.207	MIPE
NCGC00094552-04	CN1CCC/N=C1/C=C/C2=CC=CS2.OC(=O)C3=CC4=CC=CC=C4C(=C3O)CC5=C(O)C(=CC6=CC=CC=C56)C(O)=O	Pyrantel pamoate	NA	antiparasitic agent	472.131	480.592	489.85	471.398	467.094	492.583	474.253	476.838	480.933	472.269	MIPE
NCGC00094571-07	CCN(C(=O)\C=C\C)C1=CC=CC=C1C	Crotamiton	NA	antipruritic	489.763	486.637	491.037	441.303	507.936	512.045	481.474	471.353	474.39	439.362	MIPE
NCGC00094575-01	Cl.CC(C)N(CCC(C1=CC=CC=C1)C2=CC(=CC=C2O)C)C(C)C	Tolterodine tartrate	NA	Muscarinic M3 Antagonists	479.81	473.685	480.924	489.535	485.936	495.297	418.096	414.72	450.323	441.504	MIPE
NCGC00094580-05	O=C1N\C=N/C2=C1C=N[NH]2	Allopurinol	XDH	Xanthine Oxidase Inhibitor	453.195	441.138	457.509	445.559	423.871	436.737	474.602	458.209	470.343	465.593	MIPE
NCGC00094717-05	S=C1N\C=N/C2=C1[NH]C=N2	6-mercaptopurine	HPRT1	Purine Antagonist	412.91	457.034	433.313	407.574	430.007	503.01	418.943	408.743	372.745	459.44	MIPE
NCGC00094763-03	CCC(C)CCCCC(=O)N[C@@H](CCN)C(=O)NC([C@@H](C)O)C(=O)N[C@H](CCN)C(=O)N[C@@H]1CCNC(=O)C(NC(=O)[C@@H](CCN)NC(=O)[C@@H](CCN)NC(=O)[C@@H](CC(C)C)NC(=O)[C@H](CC2=CC=CC=C2)NC(=O)[C@H](CCN)NC1=O)[C@@H](C)O	Polymyxin B sulphate	NA	Peptide Antibiotic	475.497	492.928	512.512	504.784	509.909	547.849	480.162	452.022	473.421	471.622	MIPE
NCGC00094792-06	NC/1=N/C2=C([NH]C=N2)C(=S)N1	Tioguanine	NA	Purine Antagonist	398.092	459.92	408.925	426.017	442.78	420.608	383.434	401.94	357.119	433.797	MIPE
NCGC00094810-06	CC(=O)CC(C1=CC=CC=C1)C/2=C(O)/C3=CC=CC=C3OC2=O	Warfarin sodium	VKORC1	Vitamin K Epoxide Reductase (VKER, VKOR) Inhibitor	508.995	464.139	510.09	498.576	502.317	502.504	459.168	472.107	474.494	475.402	MIPE
NCGC00094818-08	CCC(C(CC)C1=CC=C(O)C=C1)C2=CC=C(O)C=C2	Hexestrol	AKR1C1	17-betahydroxysteroid dehydrogenase inhibitor	477.874	464.597	482.378	477.708	493.255	496.054	444.634	454.908	469.966	453.749	MIPE
NCGC00094872-08	O=C(\C=C\C=C\C1=CC=C2OCOC2=C1)N3CCCCC3	Piperine	MAOA	MAO-A/B Inhibitor	498.294	491.402	478.399	454.688	495.975	565.47	472.521	468.238	473.138	462.43	MIPE
NCGC00094889-05	COC1=CC(=CC=C1O)/C=C/C(O)=O	Fumalic acid	NA	Free Radical Scavenger	448.213	438.173	471.998	458.468	440.606	447.838	448.755	478.274	483.384	472.269	MIPE
NCGC00094927-01	CC1(C)OC2CC3C4CC(F)C/5=C/C(=O)/C=C\C5(C)C4C(O)CC3(C)[C@@]2(O1)C(=O)CO	Flunisolide	NA	Corticosteroid	493.599	461.542	590.956	479.358	490.128	511.091	470.001	470.228	462.371	415.96	MIPE
NCGC00094994-06	OC(C1CCCCN1)C2=C3C=CC=C(C3=NC(=C2)C(F)(F)F)C(F)(F)F	Mefloquine	NA	antimalarial agents; Inhibtion of heme crystallization	491.219	478.482	492.577	468.185	524.443	488.361	477.121	449.526	448.441	316.664	MIPE
NCGC00095003-06	OC1=CC2=C(SC(=O)O2)C=C1	Tioxolone	CA1	Carbonic Anhydrase Type I Inhibitor	482.51	488.935	503.988	499.559	484.276	485.586	469.498	440.791	437.096	477.019	MIPE
NCGC00095023-04	CC\12CCC(=O)\C=C1CCC3C2CCC4(C)C3CCC4(O)C#C	Ethisterone	PGR	Progestogen hormone	447.078	443.673	474.736	451.625	439.789	469.744	468.036	448.676	470.21	468.34	MIPE
NCGC00095042-08	S=[P](N1CC1)(N2CC2)N3CC3	Thiotepa	NA	Cytochrome P450 Oxidase Inhibitor	500.044	515.022	499.156	489.909	491.516	448.574	457.606	444.129	453.309	427.643	MIPE
NCGC00095055-03	CCC(C1CCC(C)C(O1)C(C)C(O)C(C)C(=O)C(CC)C2OC\3(O[C@]4(CC[C@@](C)(O4)C5CC[C@@](O)(CC)C(C)O5)C(O)\C=C3)C(C)CC2C)C([O-])=O	Salinomycin	WNT1	Anticoccidial/Antibacterial	451.79	463.413	376.73	393.239	384.25	400.631	462.751	311.951	411.744	230.189	MIPE
NCGC00095089-11	OC(C[N]1C=NC=N1)(C[N]2C=NC=N2)C3=CC=C(F)C=C3F	Fluconazole	NA	Antifungal Agent	477.367	490.868	476.809	503.913	498.414	525.87	446.889	459.746	462.26	465.429	MIPE
NCGC00095099-04	CCCC1=N[N](C)C2=C1\N=C(/NC2=O)C3=CC(=CC=C3OCC)[S+]([O-])(=O)N4CCN(C)CC4	Sildenafil citrate	PDE5A	Phosphodiesterase V (PDE5) inhibitor	452.658	424.967	467.627	441.891	390.456	455.945	346.23	419.291	452.842	387.516	MIPE
NCGC00095107-10	CC1=CC=C(C=C1)[S+]([O-])(=O)NC(=O)NN2CC3CCCC3C2	Gliclazide	NA	K(ATP) Channel Blockers	479.165	482.327	470.432	472.083	481.727	444.251	443.539	445.529	465.39	417.523	MIPE
NCGC00095109-06	COC1=CC=C(C=C1)C(CN(C)C)C2(O)CCCCC2	Venlafaxine hydrochloride	HTR1A	5-HT Reuptake Inhibitor	466.726	517.812	518.719	460.258	462.87	482.987	419.342	477.125	474.423	398.804	MIPE
NCGC00095112-04	COC1=CC=C(C=C1)C(=O)CC(=O)C2=CC=C(C=C2)C(C)(C)C	1-(4-tert-Butylphenyl)-3-(4-methoxyphenyl)propane-1,3-dione	NA	UVA ray absorber	495.434	485.026	429.371	305.979	339.212	314.76	476.58	472.366	477.589	416.272	MIPE
NCGC00095118-05	C[S+]([O-])(=O)C1=CC=C(C=C1)C/2=C(/C(=O)OC2)C3=CC=CC=C3	Rofecoxib	PTGS2	Cyclooxygenase-2 Inhibitor	484.021	466.926	505.929	488.297	484.928	550.708	459.045	466.897	478.23	395.735	MIPE
NCGC00095124-06	CN(CCOC1=CC=C(CC2SC(=O)NC2=O)C=C1)C3=CC=CC=N3	Rosiglitazone	PPARG	PPARgamma Agonists?	475.173	489.42	519.312	476.491	482.212	480.261	488.356	478.107	480.169	449.37	MIPE
NCGC00095128-04	CCCCCCCCCCCC(CC1OC(=O)C1CCCCCC)OC(=O)C(CC(C)C)NC=O	Orlistat	FAS	Fatty acid synthase inhibitor	480.482	444.9	473.486	516.764	495.817	467.671	466.718	421.197	483.324	426.668	MIPE
NCGC00095133-04	CC(=O)OCC(CC[N]1C=NC2=CN=C(N)N=C12)COC(C)=O	Famciclovir	NA	antiviral	472.26	484.989	495.145	484.543	498.203	495.981	477.376	466.022	473.432	478.948	MIPE
NCGC00095134-03	OC(CCC1C(N(C1=O)C2=CC=C(F)C=C2)C3=CC=C(O)C=C3)C4=CC=C(F)C=C4	Ezetimibe	NPC1L1	NPC1L1 Inhibitor	478.409	466.128	477.076	473.429	470.626	507.412	480.149	467.657	480.894	439.761	MIPE
NCGC00095135-04	CN(C)CCC1=C[NH]C2=CC=C(C[S+]([O-])(=O)N3CCCC3)C=C12	Almotriptan	HTR1B	5-HT1B Agonist	489.307	474.028	490.778	497.128	494.704	457.933	366.322	446.722	437.014	406.845	MIPE
NCGC00095145-01	C[C@]12C3CCC(O3)[C@]1(C)C(=O)OC2=O	Cantharidin	PPP1CA	PP-1 Inhibitors;PP-2A Inhibitors	429.841	421.841	410.914	405.238	434.666	398.663	437.384	398.143	411.976	346.637	MIPE
NCGC00095150-07	CCCC1=NC2=C(C=C(C=C2C)C3=NC4=CC=CC=C4[N]3C)[N]1CC5=CC=C(C=C5)C6=CC=CC=C6C(O)=O	Telmisartan	AGT	Angiotensin AT1 Antagonist	480.134	463.628	499.253	516.882	506.508	493.113	466.558	479.135	472.658	476.406	MIPE
NCGC00095152-07	COC1=CC2=C(C=C1OC)C(=NC(=N2)N(C)CCCNC(=O)C3CCCO3)N	Alfuzosin hydrochloride	ADRA1A	alpha1-Adrenoceptor Antagonists	463.784	434.065	451.633	433.997	395.543	742.052	455.33	457.622	469.235	439.079	MIPE
NCGC00095157-06	COC(=O)NC1=NC2=CC=C(C=C2[NH]1)[S+]([O-])C3=CC=CC=C3	Oxfendazole	NA	antiparasitic agent	450.049	466.704	452.725	462.752	473.33	492.888	425.11	431.812	460.86	464.079	MIPE
NCGC00095158-05	CC(O)C[N]1C(=NC=C1[N+]([O-])=O)C	Secnidazole	NA	antiprotozoal agent	484.297	493.14	486.266	504.238	487.55	495.313	475.38	473.357	473.119	425.651	MIPE
NCGC00095161-04	Clc1ccc(cc1)C(=O)NC(CC3=CC(=O)Nc2ccccc23)C(=O)O	Rebamipide	NA	Free Radical Scavenger	495.594	492.7	478.134	502.448	501.282	546.458	475.928	472.947	475.075	472.129	MIPE
NCGC00095164-05	CCCC1=CC(=CC=N1)C(N)=S	Prothionamide	NA	tuberculosis treatment	472.08	475.934	479.925	465.216	505.519	508.107	475.209	468.58	471.822	430.805	MIPE
NCGC00095165-05	CCCCCCNC(=O)N1\C=C(F)/C(=O)NC1=O	Carmofur	NA	Pyrimidine Antagonists	489.753	470.089	463.965	461.012	490.428	554.587	393.623	424.994	378.717	410.225	MIPE
NCGC00095188-04	COC1=C(OC)C(=NC=C1)C[S+]([O-])C2=NC3=CC(=CC=C3[NH]2)OC(F)F	Pantoprazole	NA	H+/K+-ATPase Inhibitor	476.344	472.106	487.406	508.496	499.341	462.573	474.893	479.097	470.414	470.012	MIPE
NCGC00095192-06	CCCCCNC(=N)N/N=C/C1=C[NH]C2=C1C=C(OC)C=C2	Tegaserod maleate	HTR4	5-HT4 Partial Agonists	444.346	448.427	428.093	462.713	457.249	438.985	432.632	377.484	413.34	448.318	MIPE
NCGC00095245-01	CCC(=O)OC1CCC2C3CCC/4=C/C(=O)CC[C@@]4(C)C3CC[C@]12C	Testosterone propionate	AR	Androgen Receptor Agonist	485.895	485.603	480.228	513.981	507.839	467.766	457.175	474.843	466.129	459.988	MIPE
NCGC00095264-05	OC1=C2N=CC=CC2=C(Cl)C=C1Cl	Chloroxine	NA	Antibacterial	478.952	476.938	479.914	487.126	464.964	471.621	468.125	452.734	458.463	413.719	MIPE
NCGC00095322-03	COC1=C(OC)C(=O)C(C)=C(C\C=C(/C)CC\C=C(/C)CC\C=C(/C)CC\C=C(/C)CC\C=C(/C)CC\C=C(/C)CC\C=C(/C)CC\C=C(/C)CC\C=C(/C)CC\C=C(/C)C)C1=O	Ubidecarenone	NA	mitochondrial electron transport	481.548	463.367	478.585	463.906	506.098	519.231	473.728	477.279	473.444	474.495	MIPE
NCGC00095348-07	C(C1=C[NH]C2=C1C=CC=C2)C3=C[NH]C4=C3C=CC=C4	Diindolylmethane	AR	Androgen Receptor Antagonist	460.606	445.461	347.871	462.945	430.147	441.537	478.94	459.226	472.043	456.821	MIPE
NCGC00095460-06	OC1=CC2=C(C=C1O)C3C4=C(OCC3(O)C2)C(=C(O)C=C4)O	Hematoxylin	NA	Iron Chelator	481.006	462.325	499.14	499.119	497.711	516.113	474.7	470.776	483.679	471.706	MIPE
NCGC00095486-03	CC(C)C(C)/C=C/C(C)C1CCC2\C3=C\C=C/4CC(O)CCC4(C)C3CCC12C	Ergosterol	NA	Sterol (fungal cell wall)	469.481	485.713	488.546	514.8	500.65	510.329	468.962	469.01	483.24	465.798	MIPE
NCGC00095537-06	OCC(O)C(O)C(O)CO	Ribitol	NA	sugar alcohol	466.075	440.547	484.003	449.311	423.804	464.131	463.176	450.964	476.532	456.405	MIPE
NCGC00095597-02	C[C@@]1(CO)C(O)CC[C@]2(C)C(C/C=C/3C(O)COC3=O)C(=C)CCC12	Andrographolide	TNF	TNF-alpha Production Inhibitor	500.033	509.589	520.293	526.908	483.595	447.437	476.778	472.88	473.204	473.755	MIPE
NCGC00095694-05	COC1=C(CC=C(C)C)C2=C(\C=C/C(=O)O2)C=C1	Ostol	GABRA1	GABAA Receptor Modulator	490.034	482.575	483.101	418.195	454.228	458.182	463.876	433.617	427.427	469.431	MIPE
NCGC00095707-03	CC(C)=CCC/C(C)=C/CC/C(C)=C/CC/C(C)=C/CC/C(C)=C/CC/C(C)=C/CC\C(C)=C\CC\C(C)=C\CC\C(C)=C\CO	Solanesol	NA	tobacco isoprenoid alcohol	480.455	485.789	502.161	485.431	504.485	530.432	480.839	466.213	470.736	471.974	MIPE
NCGC00095709-06	CC1=COC2=C1C(=O)C(=O)C3=C2C=CC4=C3CCCC4(C)C	Tanshinone IIA	TNF	TNF-alpha Production Inhibitors	492.965	464.482	474.918	527.91	489.462	494.748	479.371	459.973	467.662	448.975	MIPE
NCGC00095838-03	CN[S+]([O-])(=O)CC1=CC=C2[NH]C=C(CCN(C)C)C2=C1	Sumatriptan succinate	HTR1B	5-HT1B Agonist	482.589	469.114	494.335	488.475	482.005	475.784	477.066	465.976	454.898	455.978	MIPE
NCGC00095899-04	CN(C)CCC1=C[NH]C2=CC=C(C[N]3C=NC=N3)C=C12	Rizatriptan benzoate	HTR1B	5-HT1B Agonist	477.905	486.534	483.317	474.077	486.544	453.482	426.306	288.41	404.216	318.003	MIPE
NCGC00095977-03	COC1=CC=C(C(C)=O)C(=C1)O	Paeonol	NA	Lipid Peroxidation Inhibitors	465.207	473.768	496.476	482.421	480.228	464.776	433.348	475.374	483.755	462.132	MIPE
NCGC00095986-02	CC[C@@]1(O)C(=O)OCC/2=C1/C=C3\N(CC4=CC5=CC(=CC=C5N=C34)O)C2=O	10-hydroxycamptothecin	TOP1	DNA Topoisomerase I Inhibitors	290.768	279.898	208.317	175.291	218.607	244.733	225.748	194.168	322.579	327.883	MIPE
NCGC00096075-03	COC1=CC2=C(C(=C1)O)C(=O)C3=C(C=C(C)C=C3O)C2=O	Parietin	PTP4A1	Protein Tyrosine Phosphatase (PTP) Inhibitors	492.417	504.494	527.28	494	482.407	479.194	477.142	450.842	475.393	396.79	MIPE
NCGC00096077-05	CN1CCN(CC1)C/2=N/C3=CC=CC=C3NC4=C2C=C(C)S4	Olanzapine	DRD2	Dopamine D2 Antagonist	474.248	492.715	490.304	494.305	490.551	539.325	477.395	475.752	480.743	475.453	MIPE
NCGC00096081-03	CC\1=C(/C=C/C(C)=C/C=C/C(C)=C/C=C/C=C(C)/C=C/C=C(C)/C=C/C2=C(C)/CCCC2(C)C)C(C)(C)CCC1	beta-Carotene	NA	Vitamin/Supplement	489.064	485.152	502.605	465.048	486.616	466.748	478.357	477.152	470.026	399.443	MIPE
NCGC00096095-02	NC1=NC=NC2=C1N=C(Cl)[N]2[C@@H]3O[C@H](CO)[C@@H](O)[C@H]3O	8-Cl-Ado	TERT	Telomerase Inhibitor	499.907	478.867	492.314	474.789	476.19	494.533	435.916	476.317	441.339	449.086	MIPE
NCGC00142400-06	C[C@H](CCC(O)=O)[C@H]1CC[C@H]2[C@@H]3[C@H](O)C[C@@H]4C[C@H](O)CC[C@]4(C)[C@H]3CC[C@]12C	Chenodeoxycholic acid	NA	Farnesoid X Receptor Agonist; Steroid	458.762	489.842	483.595	440.562	439.87	427.388	475.403	474.014	479.384	462.86	MIPE
NCGC00142423-03	OC[C@H]1O[C@@H](OC2=C(C(=O)CCC3=CC=C(O)C=C3)C(=CC(=C2)O)O)[C@H](O)[C@@H](O)[C@@H]1O	Phlorizin	NA	SGLT-1/2 inhibitor	460.939	427.715	500.947	451.096	414.761	404.313	471.758	444.782	445.322	361.695	MIPE
NCGC00142483-02	NC\1=N\C(=O)N(\C=C1)[C@@H]2O[C@H](CO)[C@@H](O)[C@H]2O	Cytidine	NA	DNA Polymerase Inhibitors; nucleoside	476.898	443.805	506.48	512.881	483.891	491.36	441.488	473.493	467.386	452.765	MIPE
NCGC00142598-05	CC[C@H](CC[C@@H](C)[C@H]1CC[C@H]2[C@@H]3C\C=C/4C[C@@H](O)CC[C@]4(C)[C@H]3CC[C@]12C)C(C)C	beta-Sitosterol	NA	Cholesterol lowering drug	471.692	490.778	471.097	465.182	474.146	536.007	460.152	476.587	485.876	480.67	MIPE
NCGC00142599-02	CC[C@H](\C=C\[C@@H](C)[C@H]1CC[C@H]2[C@@H]3C\C=C/4C[C@@H](O)CC[C@]4(C)[C@H]3CC[C@]12C)C(C)C	Stigmasterol	NA	Steroid hormone	462.398	459.829	477.687	458.162	441.258	483.937	441.378	475.456	483.389	460.251	MIPE
NCGC00142605-03	OC[C@H]1O[C@@H](OC2=CC=CC=C2CO)[C@H](O)[C@@H](O)[C@@H]1O	Salicin	NA	Antiinflammatory agent	503.468	481.331	483.376	511.447	481.087	441.086	440.646	448.639	469.8	453.594	MIPE
NCGC00142615-03	Oc1ccc(cc1O)[C@@H](O)CNC	Epinephrine	ADRA1A	alpha/beta-adrenoceptor agonist	453.206	448.454	457.858	449.77	422.322	448.017	425.725	468.839	476.068	473.376	MIPE
NCGC00142624-04	O[C@H]2[C@H](O[C@@H]1O[C@H](CO)[C@H](O)[C@H](O)[C@H]1O)[C@@H](CO)O[C@]2(O)CO	Lactulose	NA	synthetic sugar	462.885	503.218	492.56	454.673	447.157	470.878	469.514	477.094	477.362	473.349	MIPE
NCGC00159326-02	Cl.O[C@@H]1[C@@H](O)[C@@H](O)[C@H](O[C@@H]1SC)[C@H](NC(=O)[C@@H]2C[C@@H](CCC)CN2C)[C@@H](C)O	Lincomycin hydrochloride	NA	Antibiotic	456.78	476.022	492.818	467.385	457.131	460.569	448.226	464.487	470.75	405.546	MIPE
NCGC00159336-05	CC1(C)[C@@H](N2[C@@H](CC2=O)[S+]1([O-])=O)C(O)=O	Sulbactam	NA	beta-Lactamase Inhibitor	488.518	477.002	480.952	491.177	481.185	515.929	454.472	481.417	468.954	468.33	MIPE
NCGC00159337-06	FC(F)(F)C1(OC(=O)NC2=CC=C(Cl)C=C12)C#CC3CC3	Efavirenz	TERT	Reverse Transcriptase Inhibitor	452.899	421.753	476.212	438.4	427.145	414.3	478.633	447.082	468.341	384.74	MIPE
NCGC00159341-03	NC1=NC(=O)N(C=C1)[C@@H]2O[C@H](CO)SC2	Lamivudine	TERT	Reverse Transcriptase Inhibitor	503.503	489.588	485.745	463.783	527.352	486.606	478.822	471.251	470.546	466.971	MIPE
NCGC00159346-05	CC(C)(C)C#C\C=C\CN(C)Cc2cccc1ccccc12	Terbinafine	NA	Fungal Squalene Monooxygenase Inhibitor	483.225	479.753	483.157	486.143	486.603	542.971	475.778	472.991	478.497	477.207	MIPE
NCGC00159349-07	CC[C@]12CC[C@H]3[C@@H](CCC/4=C/C(=O)CC[C@H]34)[C@@H]1CC[C@@]2(O)C#C	Levonorgestrel	PGR	Progestogen hormone	469.007	412.927	461.219	437.927	414.535	424.587	455.135	451.053	440.008	431.479	MIPE
NCGC00159356-02	O=C5CC[C@H]4C(CC[C@@H]2[C@@H]4CC[C@]3(C)[C@@H](OC(=O)CCc1ccccc1)CC[C@@H]23)=C5	Nandrolone phenpropionate	NA	Steroid hormone	470.618	461.738	481.783	478.743	475.736	541.112	441.302	469.648	474.722	474.673	MIPE
NCGC00159360-02	CCC(=O)OCC(=O)[C@@]4(OC(=O)CC)[C@@H](C)C[C@@H]3[C@]4(C)C[C@H](O)[C@@]2(F)[C@H]3CCC1=CC(=O)C=C[C@@]12C	Betamethasone dipropionate	NA	Glucocorticoid steroid	473.787	451.15	554.258	468.674	458.57	491.929	430.86	456.809	472.628	476.792	MIPE
NCGC00159370-05	CCCCCCCCCCCCCCCCCCCCCCO	Docosanol	NA	Anti-Herpes Simplex Virus Drug	491.986	463.362	514.295	452.786	496.206	533.666	437.577	474.804	480.386	477.267	MIPE
NCGC00159406-11	NC[C@H](O)C1=CC=C(O)C(=C1)O	Noradrenaline bitartrate monohydrate	ADRA1A	alpha/beta-adrenoceptor agonist	465.807	468.221	488.664	464.884	440.543	473.914	411.184	469.7	479.091	457.985	MIPE
NCGC00159418-02	FC1=CN(C(=O)NC1=O)C2CCCO2	Tegafur	NA	Pyrimidine Antagonists	496.092	485.681	520.143	495.682	493.036	515.159	459.11	470.446	458.758	419.889	MIPE
NCGC00159422-02	OC(=O)CNC(=O)C(C)S	Tiopronin	NA	Copper Chelator	498.37	457.133	499.073	506.08	491.534	508.782	471.782	480.222	475.325	471.044	MIPE
NCGC00159438-02	O=C(O)C(N)CC[Se]C	Selenomethionine	NA	dietary supplement	467.655	431.73	469.667	452.293	395.76	464.166	372.617	450.614	470.878	385.962	MIPE
NCGC00159453-06	CC(N(O)C(N)=O)C1=CC2=CC=CC=C2S1	Zileuton	ALOX5	5-Lipoxygenase Inhibitor	482.84	498.013	486.06	513.827	501.055	598.512	473.59	471.985	475.992	465.95	MIPE
NCGC00159455-04	COC1=CC2=NC=NC(=C2C=C1OCCCN3CCOCC3)NC4=CC=C(F)C(=C4)Cl	Gefitinib	EGFR	EGFR (HER1; erbB1) inhibitor	472.101	479.418	420.565	412.888	436.615	430.552	287.438	392.529	462.479	435.063	MIPE
NCGC00159456-06	CN1CCN(CC1)CC2=CC=C(C=C2)C(=O)NC3=CC=C(C)C(=C3)NC4=NC=CC(=N4)C5=CC=CN=C5	Imatinib	ABL1	Bcr-Abl Inhibitor	462.074	462.158	492.542	476.873	450.557	424.722	475.297	425.934	454.597	460.188	MIPE
NCGC00159459-02	Oc3c1C(=O)OCc1c(C)c(OC)c3C\C=C(/C)CCC(=O)OCCN2CCOCC2	Mycophenolate mofetil	IMPDH1	Inosine 5'-Monophosphate Dehydrogenase (IMPDH) Inhibitors	429.605	459.68	420.263	369.657	388.946	421.008	455.622	363.276	407.525	389.983	MIPE
NCGC00159460-02	O[C@H](CN1CCN(C[C@H]1C(=O)NC(C)(C)C)Cc2cccnc2)C[C@@H](Cc3ccccc3)C(=O)N[C@H]4c5ccccc5C[C@H]4O.O=S(=O)(O)O	Indinavir sulfate	NA	HIV Protease Inhibitors	478.028	489.015	477.593	479.544	479.338	518.321	445.875	447.236	453.426	448.654	MIPE
NCGC00159461-03	[H][C@@](O)(CN(CC(C)C)[S+]([O-])(=O)C1=CC=C(N)C=C1)[C@]([H])(CC2=CC=CC=C2)NC(=O)O[C@@]3([H])CCOC3	Amprenavir	NA	HIV Protease Inhibitors	488.06	495.061	482.673	456.772	499.697	533.229	472.263	471.128	471.451	416.855	MIPE
NCGC00159483-03	CCN(CCO)CCCC(C)NC1=CC=NC2=CC(=CC=C12)Cl	Hydroxychloroquine sulfate	MAP1LC3A	Autophagy Inhibitor	463.727	470.391	445.569	360.649	382.872	444.964	443.117	358.553	400.952	454.625	MIPE
NCGC00159489-04	O=[N+]([O-])c1ccc(cc1)[C@@H](O)[C@@H](COC(=O)CCCCCCCCCCCCCCC)NC(=O)C(Cl)Cl	Chloramphenicol palmitate	NA	Antibiotic	503.097	496.904	490.23	466.289	510.796	494.953	476.327	468.95	480.174	462.951	MIPE
NCGC00159491-05	CC(N)C12CC3CC(CC(C3)C1)C2	Rimantadine	NA	M2 Channel Inhibitor	472.265	474.064	478.954	477.798	469.245	471.373	456.297	479.17	480.149	477.833	MIPE
NCGC00159508-05	[O-]C(=O)C1=C(C(=C(Cl)C(=C1Cl)Cl)Cl)C/2=C/3\C=C(I)/C(=O)/C(=C3OC4=C2C=C(I)C(=C4I)[O-])I	Rose Bengal disodium	NA	Free radical formation	457.119	427.744	489.348	474.335	462.141	461.573	444.896	462.204	473.303	467.516	MIPE
NCGC00159509-02	O=C(OCC)[C@H](CCC)N[C@@H](C)C(=O)N1[C@@H](C[C@@H]2CCCC[C@H]12)C(=O)O	Perindopril	ACE	Angiotensin-I Converting Enzyme Inhibitor	485.145	475.137	497.071	493.841	491.833	485.184	478.941	457.673	467.896	427.615	MIPE
NCGC00159510-04	ClC1=CC=CC(=C1Cl)N2CCN(CCCCOC3=CC=C4CCC(=O)NC4=C3)CC2	Aripiprazole	HTR2A	5-HT1A/2A Antagonists?	478.44	467.263	471.324	495.497	495.704	531.271	476.551	438.577	466.937	454.734	MIPE
NCGC00159513-02	O.Oc1ccc(cc1)[C@@H](N)C(=O)N[C@@H]3C(=O)N2C(=C(C=CC)CS[C@@H]23)C(=O)O	Cefprozil monohydrate	NA	Cephalosporin antibiotic	483.253	494.424	495.345	495.882	497.773	518.75	470.829	478.502	475.496	443.227	MIPE
NCGC00159515-02	CN1CCN(CC1)C(=O)O[C@H]4c2nccnc2C(=O)N4c3ccc(Cl)cn3	Eszopiclone	GABRA1	GABAA Receptor Modulator	481.947	499.765	498.315	501.084	492.825	490.242	471.885	469.904	471.482	465.788	MIPE
NCGC00159518-04	[Na+].Cc3c(OCCCOC)ccnc3CS(=O)c1[n-]c2ccccc2n1	Rabeprazole	NA	H+/K+-ATPase Inhibitor	477.979	463.717	485.234	490.157	481.662	466.333	477.036	484.136	481.402	465.582	MIPE
NCGC00159521-05	OC(C[N]1C=CN=C1)([P](O)(O)=O)[P](O)(O)=O	Zoledronic acid monohydrate	FDPS	Farnesyl Pyrophosphate Synthase Inhibitors	477.468	489.081	501.003	500.272	491.38	534.39	478.711	477.135	472.908	467.177	MIPE
NCGC00159541-02	N[C@H](CSC(C1=CC=CC=C1)(C2=CC=CC=C2)C3=CC=CC=C3)C(O)=O	S-Trityl-L-cysteine	KIF11	Mitotic Kinesin Eg5 Inhibitor	488.534	478.934	489.741	544.614	496.697	454.73	470.238	413.412	444.138	474.625	MIPE
NCGC00159544-02	CC1(CN2CCC(CC2)N3C(=O)NC4=C3C=CC=C4)OCC5=CC=CC=C5[N]6C=CC=C16	Zaldaride maleate	CALM1	Calmodulin Antagonist	465.889	503.657	470.094	450.691	435.539	454.984	479.425	461.148	478.364	356.382	MIPE
NCGC00159559-01	[H][C@@]12CC[C@@]3(CCC(=O)O3)[C@@]1(C)C[C@H]4O[C@@]45[C@@]2([H])[C@@H](CC6=CC(=O)CC[C@]56C)C(=O)OC	Eplerenone	NR3C2	Mineralocorticoid Receptor (MR) Antagonist	468.83	481.061	502.271	488.427	468.961	496.046	479.46	435.172	471.233	451.972	MIPE
NCGC00159570-01	OCC1=CC=C(S1)C2=CC=C(O2)C3=CC=C(CO)S3	RITA	MDM2	MDM2 (hdm2) Inhibitor	437.906	461.293	490.3	515.554	461.37	464.838	463.905	455.394	466.39	457.303	MIPE
NCGC00159574-02	COC1=C(OCCCN2CCOCC2)C=C3N=CN=C(NC4=CC=C(NC(=O)C5=CC=CC=C5)C=C4)C3=C1	ZM-447439	AURKA	Aurora-A/B Inhibitor	488.936	485.456	512.301	474.005	437.929	469.627	427.531	469.507	457.11	470.627	MIPE
NCGC00160162-03	CN(C)CCC1=CC=C(O)C=C1	Hordenine	NA	Antibiotic properties	497.029	492.549	490.715	477.614	512.737	567.207	471.08	480.609	477.179	467.974	MIPE
NCGC00160163-01	C[C@H]1C2C(CC3C4CC=C5CC(O)CCC5(C)C4CCC23C)O[C@]16CC[C@@H](C)CO6	Diosgenin	PTGS2	Cyclooxygenase up-regulator	482.206	461.898	486.634	483.625	489.518	539.176	463.461	405.453	472.801	461.859	MIPE
NCGC00160165-01	CC(=O)C1=C(O)C(C)=C(O)C2=C1OC3=CC(=O)C(C(C)=O)=C(O)C23C	(+)-Usniacin	NA	adrenergenic receptor antagaonist	495.406	480.178	481.679	493.673	482.769	523.777	454.466	479.814	474.048	467.114	MIPE
NCGC00160217-02	O=C1\C=C/C[C@@H]2[C@H]3CCCN4CCC[C@@H](CN12)[C@@H]34	Sophocarpine	KCNH2	HERG Inhibitor	482.88	471.861	487.769	473.902	488.146	507.594	475.648	458.93	462.309	445.368	MIPE
NCGC00160275-01	CC1=C2C(O)=CC3=C4C2=C(C(O)=C1)C(=O)C5=C4C(=C(O)C=C5O)C(=O)C3(C)C	Resistomycin	POLR2A	RNA Polymerase Inhibitor	511.585	512.004	487.585	551.315	494.727	467.235	475.714	360.306	479.994	426.211	MIPE
NCGC00160391-02	CC[P](CC)(CC)=[Au]S[C@@H]1OC(COC(C)=O)[C@@H](OC(C)=O)[C@H](OC(C)=O)C1OC(C)=O	Auranofin	TXNRD1	Thioredoxin Reductase Inhibitors	390.546	396.679	334.961	340.832	338.39	296.571	385.074	311.568	415.129	425.46	MIPE
NCGC00160391-05	CC[P](CC)(CC)=[Au]S[C@@H]1OC(COC(C)=O)[C@@H](OC(C)=O)[C@H](OC(C)=O)C1OC(C)=O	Auranofin	TXNRD1	Thioredoxin Reductase Inhibitors	383.774	369.248	287.667	335.053	336.357	303.878	382.549	282.488	355.047	363.888	MIPE
NCGC00160396-02	COC1=CC=C(C=C1)C(=O)C2=C(C)[N](CCN3CCOCC3)C4=CC=CC=C24	Pravadoline	NA	COX inhibitor and?cannabinoid (CB)?agonist	478.47	480.718	482.9	488.552	481.613	514.349	471.981	454.215	473.495	466.757	MIPE
NCGC00160397-01	Nc1nc(nc(N)n1)c2cc(Cl)ccc2Cl.O=C(O)/C=C\C(=O)O	Irsogladine maleate	CHRM1	M1 Muscarinic acetylcholine receptor Antagonists	493.292	484.419	473.306	457.844	494.877	501.449	473.834	474.082	464.417	432.616	MIPE
NCGC00160398-04	NC(=N)NC1=CC=C(C=C1)C(=O)OC2=CC=C3C=C(C=CC3=C2)C(N)=N	Nafamostat mesilate	TPSAB1	Tryptase Inhibitors	455.715	411.293	468.582	447.059	416.055	459.543	466.199	435.211	455.805	467.754	MIPE
NCGC00160421-02	COC1=C(OC)C=C2C3CC(=O)C(CC(C)C)CN3CCC2=C1	Tetrabenazine	SLC18A2	Vesicular Monoamine Transporter 2 (VMAT2) Inhibitor	490.267	482.843	490.557	495.199	492.249	541.491	458.04	468.871	469.065	463.792	MIPE
NCGC00160428-02	ClC1=CC=C(C[N]2C=C(C(=O)C(=O)NC3=CC=NC=C3)C4=CC=CC=C24)C=C1	Indibulin	TUBB	Tubulin polymerization inhibitor	357.121	389.05	313.105	335.528	338.895	378.856	377.704	194.579	270.768	293.195	MIPE
NCGC00160514-03	COC\1=C(/OC)C(=O)\C(=C(C)/C1=O)CCCCCCCCCCO	Idebenone	NA	Free Radical Scavenger	493.295	488.413	464.615	446.108	471.278	508.82	478.338	437.732	474.797	420.988	MIPE
NCGC00160515-03	C[C@H]1O[C@H](O[C@H]2[C@H](O)[C@@H](O)[C@H](O[C@@H]2CO)O[C@H]3[C@H](O)[C@@H](O)C(O)O[C@@H]3CO)[C@H](O)[C@@H](O)[C@@H]1N[C@H]4\C=C(CO)/[C@@H](O)[C@H](O)[C@H]4O	Acarbose	GAA	alpha-Glucosidase Inhibitors	489.207	469.042	486.2	503.939	491.928	494.357	464.2	415.712	471.181	478.348	MIPE
NCGC00160519-02	CC1=[N+]([O-])C=C(N=C1)C(O)=O	Acipimox	NA	Niacin deravitive	491.699	497.479	492.807	476.824	474.07	441.391	480.572	481.037	474.693	471.364	MIPE
NCGC00160527-05	CCOC1=CC(=C(Cl)C=C1C(=O)NCC2CN(CCO2)CC3=CC=C(F)C=C3)N	Mosapride citrate	HTR4	5-HT4 Antagonists	461.987	461.975	499.102	476.213	467.876	458.912	458.806	475.424	456.73	481.396	MIPE
NCGC00160529-05	ClC1=C(N\C2=N\CCN2)C3=NSN=C3C=C1	Tizanidine hydrochloride	ADRA2A	alpha2-Adrenoceptor Agonists	499.421	475.231	482.725	490.94	489.965	547.477	465.573	475.112	484.498	466.471	MIPE
NCGC00160530-03	CN(C)CCOC1=CC=C(C=C1)/C(=C(/CCCl)C2=CC=CC=C2)C3=CC=CC=C3	Toremifene	ESR1	Selective Estrogen Receptor Modulators (SERM)	477.768	479.086	499.224	483.547	502.516	474.314	416.784	456.489	475.435	480.295	MIPE
NCGC00160531-01	[H][C@@](O)(CCN1C(C(C)C)=C(C(=O)NC2=CC=CC=C2)C(=C1C3=CC=C(F)C=C3)C4=CC=CC=C4)C[C@@]([H])(O)CC([O-])=O	Atorvastatin calcium	HMGCR	HMG-CoA Reductase Inhibitor	452.701	503.469	438.977	406.295	411.455	401.695	431.999	458.884	476.872	365.269	MIPE
NCGC00160670-04	CCOC(=O)C1=C(C)[N](C)C2=CC=C(O)C=C12	Mecarbinate	NA	antiinfluenza drug	477.378	490.828	486.086	497.187	487.657	485.594	479.506	472.439	477.281	472.857	MIPE
NCGC00161290-05	CCCCC(C)(C)[C@H](O)/C=C/[C@H]1[C@H](O)CC(=O)[C@@H]1C\C=C/CCCC(O)=O	16,16-dimethyl PGE2	NA	prostaglandin	486.513	507.304	465.479	487.224	484.585	489.748	457.769	451.656	456.715	393.749	MIPE
NCGC00161327-05	C[C@H](CCCC(C)(C)O)[C@H]1CC[C@H]2C(/CCC[C@]12C)=C/C=C3/C[C@@H](O)C[C@H](O)C3=C	Calcitriol	VDR	Vitamin D Analog	488.844	441.442	480.572	367.005	462.57	434.231	473.957	455.574	213.761	379.485	MIPE
NCGC00161398-01	CN1C=C(\C=C2/C(=O)NC3=CC=CN=C23)C4=C1C=CC=C4	GW-441756	NTRK1	Tropomyosin Related Kinase A (TrkA) inhibitor	527.97	495.847	378.508	536.128	509.315	619.183	465.753	469.347	475.101	453.448	MIPE
NCGC00161408-02	ClC1=CC=C2N/C3=N/C(=O)CN3CC2=C1Cl	anagrelide	PDE3A	Phosphodiesterase III (PDE3) inhibitor	469.816	501.612	484.76	484.534	487.676	506.039	461.861	448.911	472.294	430.502	MIPE
NCGC00161410-02	CCC1=C(O)C=C(O)C(=C1)C2=NNC(C)=C2C3=CC4=C(OCCO4)C=C3	CCT-018159	HSP90AB1	Heat Shock Protein 90 (hsp90) Inhibitor	463.104	438.48	454.247	434.73	444.116	509.832	352.374	367.138	392.666	357.388	MIPE
NCGC00161414-02	CN1[C@H]2CC[C@@H]1CC(C2)OC(=O)C3=C[NH]C4=CC=CC=C34	Tropisetron	HTR3A	5-HT3 Antagonists	490.256	493.291	497.261	458.949	484.016	538.319	457.491	465.289	478.347	474.746	MIPE
NCGC00161418-02	CCC1=CC=C(OCC2=C(C=CC=C2)C(=O)NC3=CC4=C(C=C3)N=C(C)C=C4N)C=C1	JTC-801	OPRL1	ORL1 (OP4, NOP) Antagonists	434.57	445.811	403.233	406.311	412.976	391.862	392.095	385.451	403.843	382.577	MIPE
NCGC00161419-03	COC1=C(OC)C(=CC(=C1)NCC2=C(C)C3=C(C=C2)N=C(N)N=C3N)OC	Trimetrexate	DHFR	Dihydrofolate Reductase (DHFR) Inhibitors	428.043	426.973	423.621	371.424	428.792	409.679	463.482	380.967	374.638	375.713	MIPE
NCGC00161599-11	CC1=C(O)C(=C2CCC(C)(COC3=CC=C(CC4SC(=O)NC4=O)C=C3)OC2=C1C)C	Troglitazone	CCL2	CCL2 Expression Inhibitor	486.346	473.641	454.137	486.06	485.303	439.999	474.454	467.308	478.395	473.715	MIPE
NCGC00161602-05	C[C@@H]1[C@H]\2[C@H](O)[C@H]3[C@H](N(C)C)\C(=C(C(N)=O)/C(=O)[C@@]3(O)\C(=C2C(=O)C4=C(O)C=CC=C14)O)O	Doxycycline	MMP1	Matrix Metalloproteinase Inhibitors	478.567	471.724	497.196	504.767	490.6	505.652	478.195	474.243	470.996	471.048	MIPE
NCGC00161630-02	CO[C@@H]1[C@@H](OC(N)=O)[C@@H](O)[C@H](OC2=CC=C3\C(=C(NC(=O)C4=CC=C([O-])C(=C4)CC=C(C)C)/C(=O)OC3=C2C)O)OC1(C)C	Novobiocin sodium	HSP90AB1	Heat Shock Protein 90 (hsp90) Inhibitor	502.325	482.294	497.568	489.602	503.682	463.144	473.65	455.517	466.457	366.646	MIPE
NCGC00161634-07	C[C@@H]1CC[C@H]2[C@@H](C)C(=O)O[C@@H]3O[C@@]4(C)CC[C@@H]1[C@@]23OO4	Artemisinin	NA	antimalarial agents	463.475	449.156	463.377	467.814	469.218	486.161	463.238	378.88	467.711	459.357	MIPE
NCGC00161641-04	COC/1=C/[C@@H]2[C@@H]3CC4=C(C(=C(OC)C=C4)O)[C@]2(CCN3C)CC1=O	Sinomenine	NA	Antiinflammatory opioid	492.969	478.783	483.227	485.383	483.193	453.351	452.286	479.39	477.672	475.319	MIPE
NCGC00161670-06	OC(=O)C[C@H](O)[C@@H](NC(=O)[C@H](C)NC(=O)C[C@H](O)[C@H](CC(C)C)NC(=O)[C@@H](NC(=O)[C@@H](NC(=O)CC(C)C)C(C)C)C(C)C)CC(C)C	Pepstatin	NA	Aspartyl Protease Inhibitor	473.6	491.355	491.49	499.487	486.693	500.745	424.557	468.106	466.521	472.723	MIPE
NCGC00161679-01	CC(C)C[C@H](NC(=O)[C@H](CC(C)C)NC(=O)[C@H](CC(C)C)NC(=O)OCC1=CC=CC=C1)C=O	MG-132	PSMD1	Proteasome Inhibitor	370.467	354.817	306.933	336.246	328.363	310.553	249.599	279.7	342.623	271.112	MIPE
NCGC00161703-02	COC1=CC=CC2=C1C(=NC(=N2)C3=CC=CS3)NN4C(=O)\C=C(C)/C4=O	NCGC00161703	NFKB1	NF-kB/AP-1 activation inhibitor	348.322	414.854	332.323	275.811	298.731	296.753	449.564	252.006	348.342	345.901	MIPE
NCGC00161825-02	OC(=O)CC1=CC=CC(=C1)OCCCN(CC(C2=CC=CC=C2)C3=CC=CC=C3)CC4=CC=CC(=C4Cl)C(F)(F)F	GSK-3965	ABCA1	ABCA1 Expression Enhancer	461.902	423.262	465.947	519.805	495.482	525.262	445.906	428.213	456.58	463.774	MIPE
NCGC00161834-01	[H][C@@]12CC3OC(CCC)O[C@@]3(C(=O)CO)[C@@]1(C)CC(O)[C@@]4([H])[C@@]2([H])CCC5=CC(=O)C=C[C@]45C	Budesonide	NA	Glucocorticoid steroid	482.221	458.529	550.782	490.916	502.947	490.036	449.567	462.699	462.568	451.211	MIPE
NCGC00161923-04	COC1=C(OC)C(=CC(=C1)[C@H]2[C@H]3[C@H](COC3=O)[C@@H](O)C4=C2C=C5OCOC5=C4)OC	Picropodophyllin	IGFR1	Antimitotic Agent; IGF-1R Inhibitors	343.701	405.067	337.419	386.323	377.286	344.981	478.868	222.993	312.603	297.31	MIPE
NCGC00161927-03	COC1=C(O)C(=CC(=C1)[C@H]2C3C(COC3=O)[C@H](O)C4=C2C=C5OCOC5=C4)OC	4-Demethylepipodophyllotoxin	TUBB	Antimitotic Agent	330.185	370.67	316.985	327.723	360.629	312.815	441.17	196.498	261.077	298.308	MIPE
NCGC00162073-05	[O-][S+](=O)(NCCNC\C=C\C1=CC=C(Br)C=C1)C2=CC=CC3=CN=CC=C23	H-89	AKT1	PKB/Akt Inhibitor	517.28	499.712	453.018	459.41	469.232	589.03	460.272	384.843	479.442	446.764	MIPE
NCGC00162094-04	C[C@H]1CC2C3CCC/4=C/C(=O)/C=C\[C@]4(C)[C@@]3(F)[C@@H](O)C[C@]2(C)[C@@]1(O)C(=O)CO	Betamethasone	NA	Antiinflammatory; glucocorticoid receptor antagonist	487.024	449.965	557.435	483.934	478.131	520.184	458.185	461.883	474.651	392.738	MIPE
NCGC00162142-03	NC(=O)C1=CC=C2[NH]C=CC2=C1	SD-169	MAPK14	p38 MAPK Inhibitor	487.335	468.807	509.92	520.404	502.742	511.299	478.148	473.87	479.177	409.15	MIPE
NCGC00162225-05	C1CN\2C[C@@H](\N=C2S1)C3=CC=CC=C3	L-tetramisol	CHRNA3	Nicotinic Receptor Agonist	478.332	476.064	497.009	485.459	485.479	529.391	479.991	461.992	483.779	475.506	MIPE
NCGC00162249-04	CC(C)C1=CC=C2[N](CC3=CC=C(Cl)C=C3)C(=C(SC(C)(C)C)C2=C1)CC(C)(C)C([O-])=O	MK-886	ALOX5AP	5-lipoxygenase-activating (FLAP) inhibitor	459.152	521.875	491.215	441.887	428.903	475.714	449.732	476.11	474.227	382.202	MIPE
NCGC00162288-06	CCCC(CCC)C([O-])=O	Valproic acid sodium salt	GSK3B	GSK-3 inhibitor	469.072	492.429	506.777	476.413	471.568	476.566	448.001	473.022	446.009	478.509	MIPE
NCGC00162381-03	[H][C@]12[C@H](OC(=O)CCCCCCC)[C@@H](OC(=O)C(\C)=C/C)C(C)=C1[C@@H]3OC(=O)[C@@](C)(O)[C@@]3(O)[C@H](C[C@]2(C)OC(C)=O)OC(=O)CCC	Thapsigargin	ATP2A1	SERCA inhibitor	356.1	334.513	215.495	338.348	445.793	403.095	346.417	212.046	94.3851	197.821	MIPE
NCGC00162383-02	CN[C@H](CC(C)C)C(=O)N[C@@H]1[C@H](O)C2=CC=C(OC3=CC4=CC(=C3O[C@@H]5O[C@H](CO)[C@@H](O)[C@H](O)[C@H]5O[C@H]6C[C@](C)(N)[C@H](O)[C@H](C)O6)OC7=C(Cl)C=C(C=C7)[C@@H](O)[C@@H]8NC(=O)[C@H](NC(=O)[C@@H]4NC(=O)[C@H](CC(N)=O)NC1=O)C9=CC=C(O)C(=C9)C%10=C(C=C(O)C=C%10O)[C@H](NC8=O)C(O)=O)C(=C2)Cl	Vancomycin hydrochloride	NA	glycopeptide antibiotic	495.07	498.911	487.242	465.14	527.236	501.924	479.504	463.55	479.063	378.182	MIPE
NCGC00162385-05	C\C1=C(\C=C(C#N)/C(=O)N1)C2=C[N]3C=CN=C3C=C2	Olprinone	PDE3A	Phosphodiesterase III (PDE3) Inhibitor	461.925	448.852	482.751	441.589	391.837	447.345	380.365	442.954	472.461	462.003	MIPE
NCGC00162409-03	CO[C@H]1\C=C/C=C(/C)C[C@H](C)[C@H](O)[C@H](C)\C=C(C)/C=C(/OC)C(=O)O[C@@H]1[C@@H](C)[C@@H](O)[C@H](C)[C@@]2(O)C[C@@H](O)[C@H](C)[C@H](O2)C(C)C	Bafilomycin A1	NA	Vacuolar H+ ATPase (V-ATPase) Inhibitors	270.248	378.336	158.246	245.58	283.309	267.589	294.4	64.7292	156.753	21.8505	MIPE
NCGC00162423-04	CO[C@@H]([C@@H]1CC2=C(C(=C3C(=C(C)C(=CC3=C2)C[C@H]4C[C@H](O[C@H]5C[C@@H](O)[C@H](O)[C@@H](C)O5)[C@@H](O)[C@@H](C)O4)O)O)C(=O)[C@H]1O[C@@H]6C[C@H](O[C@@H]7C[C@H](O[C@@H]8C[C@](O)(CO)[C@@H](O)[C@H](C)O8)[C@@H](O)[C@H](C)O7)[C@@H](O)[C@H](C)O6)C(=O)[C@@H](O)[C@@H](C)O	Mithramycin	ADH1A	Alcohol Dehydrogenase Inhibitor	118.724	103.286	-17.729	76.8014	72.2823	72.9411	-69.5011	5.44312	128.295	2.94672	MIPE
NCGC00162440-01	CCC(\C=C\[C@@H]1OC(=O)C=C[C@@H]1C)=C\[C@H](C)C\C=C\C(C)=C\[C@@H](C)C(=O)[C@@H](C)[C@H](O)[C@@H](C)C\C(C)=C\C(O)=O	Elactocin	NA	Antineoplastic Antibiotics	516.321	536.164	389.675	437.463	462.54	372.263	400.658	375.037	418.729	402.275	MIPE
NCGC00162453-10	C[C@H](\C=C(C)\C=C\C(=O)NO)C(=O)C1=CC=C(C=C1)N(C)C	Trichostatin A	HDAC1	HDAC1 Inhibitor	419.979	377.373	360.629	325.569	357.286	271.392	357.728	306.812	331.351	371.962	MIPE
NCGC00163107-06	ClC1=CC=C(C=C1)C2=C(\C=N\OCC3=CC(=C(Cl)C=C3)Cl)[N]4C=CSC4=N2	CITCO	NR1I3	Constitutive androstane receptor agonist	480.87	498.577	488.272	468.613	464.38	474.672	477.854	487.792	470.011	472.325	MIPE
NCGC00163125-07	CC(=O)[C@H]1CC[C@H]2[C@@H]3C/C=C4/C[C@@H](O)CC[C@]4(C)[C@H]3CC[C@]12C	Pregnenolone	NA	Steroid	488.447	499.851	490.812	512.008	484.769	508.625	472.129	480.184	472.792	465.031	MIPE
NCGC00163127-05	COC1=C(C)C(=C(\C=C\C(C)=C\C=C\C(C)=C\C(O)=O)C(=C1)C)C	Acitretin	NA	retinoid	488.347	491.325	476.182	501.13	487.058	510.822	475.883	465.527	475.154	414.22	MIPE
NCGC00163128-07	CCC1=CN=C(CCOC2=CC=C(CC3SC(=O)NC3=O)C=C2)C=C1	Pioglitazone HCl	PPARG	PPARgamma Agonists?	479.767	496.707	495.7	480.4	473.18	475.945	481.657	469.229	474.467	472.517	MIPE
NCGC00163135-04	COC(=O)C/1=C(C)/N/C(=C(\C1C2=CC(=CC=C2)[N+]([O-])=O)C(=O)OCCCN3CCC(CC3)(C4=CC=CC=C4)C5=CC=CC=C5)C	Niguldipine	NA	L-type Ca2+ channel blocker	464.962	477.768	478.847	478.106	473.67	481.406	477.121	469.464	476.902	450.239	MIPE
NCGC00163169-02	CN1CC/C(CC1)=C3\c4ccccc4CCc2sccc23	Pizotifen	NA	Antimigraine drugs	474.663	465.327	482.148	509.822	494.147	480.734	473.907	444.003	478.1	473.648	MIPE
NCGC00163246-01	C\C=C1/C2CC3=C(C=CC(=O)N3)C1(N)CC(C)=C2	Huperizine A	ACHE	Acetylcholinesterase Inhibitors	473.899	484.849	482.442	481.559	483.174	502.549	482.972	458.636	474.422	470.475	MIPE
NCGC00163318-03	CC1=C(NC(=O)C2=CC=CC(=C2)NC(=O)NC3=CC=CC(=C3)C(=O)NC4=CC(=CC=C4C)C(=O)NC5=CC=C(C6=C5C(=CC(=C6)[S+](O)([O-])=O)[S+](O)([O-])=O)[S+](O)([O-])=O)C=C(C=C1)C(=O)NC7=CC=C(C8=CC(=CC(=C78)[S+](O)([O-])=O)[S+](O)([O-])=O)[S+](O)([O-])=O	Suramin sodium	FGF2	Fibroblast Growth Factor (FGF) Inhibitors	468.505	483.016	503.374	450.141	433.416	442.71	477.121	463.998	466.691	422.064	MIPE
NCGC00163329-04	COC(=O)[C@@H](N1CCC2=C(C1)C=CS2)C3=C(Cl)C=CC=C3	Clopidogrel bisulfate	P2RY12	P2Y12 (P2T) Antagonists	492.415	492.959	492.689	501.801	488.332	534.375	464.219	477.911	481.057	456.992	MIPE
NCGC00163381-04	CN(C(CC1=CC=C(O[S+]([O-])(=O)C2=C3C=CN=CC3=CC=C2)C=C1)C(=O)N4CCN(CC4)C5=CC=CC=C5)[S+]([O-])(=O)C6=CC=CC7=CN=CC=C67	KN-62	CAMKK2	Ca2+/calmodulin dependent protein kinase inhibitor	492.312	492.111	459.598	468.622	487.734	459.636	454.367	376.089	466.115	468.736	MIPE
NCGC00163409-05	CC(=C)[C@@H]1CC[C@@]2(CC[C@]3(C)[C@H](CC[C@@H]4[C@@]5(C)CC[C@H](O)C(C)(C)[C@@H]5CC[C@@]34C)[C@@H]12)C(O)=O	Betulinic acid	CASP3	Caspase 3/8 Activators	459.303	431.312	489.301	484.953	456.907	558.979	461.747	463.822	477.14	471.307	MIPE
NCGC00163411-05	CC(C)[C@]12O[C@H]1[C@@H]3O[C@@]34[C@@]5(C)CC\C6=C(COC6=O)/[C@@H]5C[C@@H]7O[C@]47[C@@H]2O	Triptolide	POLR2A	Inhibition of RNA polymerase II?mediated transcription	132.432	121.742	-12.5345	262.343	205.443	118.704	-149.401	-43.3078	-58.2971	-49.394	MIPE
NCGC00163415-03	CC/1=C\CC[C@@]2(C)O[C@@H]2[C@H]3OC(=O)C(=C)[C@@H]3CC1	Parthenolide	NFKB1	NF-kappaB Activation Modulator	442.382	464.576	434.344	405.857	416.444	339.658	423.778	357.173	398.201	416.921	MIPE
NCGC00163424-03	CO[C@H]1C[C@H](C)C\C2=C(NCC=C)\C(=O)\C=C(NC(=O)\C(=C\C=C/[C@H](OC)[C@@H](OC(N)=O)C(=C/[C@H](C)[C@H]1O)/C)C)/C2=O	Tanespimycin	HSP90AB1	Heat Shock Protein 90 (hsp90) Inhibitor	418.679	400.772	375.7	417.751	432.493	423.508	325.382	310.235	289.244	267.321	MIPE
NCGC00163431-03	CCCNC(=O)[C@H]1O[C@@H]1C(=O)N[C@@H](C(C)CC)C(=O)N2CCC[C@H]2C(=O)OC	CA-074 Me	CTSB	Cathepsin B Inhibitors	459.92	466.766	448.659	432.346	398.214	385.758	468.104	399.052	442.155	432.56	MIPE
NCGC00163451-03	C[N]1C2=C(C=CC=C2)C3=C4C(=O)NCC4=C5C6=C(C=CC=C6)[N](CCC#N)C5=C13	G?-6976	PRKCA	PKC inhibitor	454.318	437.69	408.355	424.496	486.301	397.956	431.939	313.292	434.029	378.371	MIPE
NCGC00163468-06	CO[C@@]12[C@H](COC(N)=O)C/3=C(N1C[C@@H]4N[C@H]24)/C(=O)/C(=C(N)\C3=O)C	Mitomycin C	NA	DNA Alkylating Agent	494.067	480.137	518.325	563.329	505.859	486.161	453.014	416.044	452.676	443.573	MIPE
NCGC00163470-09	CO[C@@H]1C[C@@H](CC[C@H]1O)/C=C(C)/[C@H]2OC(=O)[C@@H]3CCCCN3C(=O)C(=O)[C@]4(O)O[C@H]([C@H](C[C@@H](C)C\C(=C\[C@@H](CC=C)C(=O)C[C@H](O)[C@H]2C)C)OC)[C@H](C[C@H]4C)OC	FK-506	NA	Macrolide Antibiotic	434.948	473.325	436.367	441.488	444.988	452.482	474.405	412.143	469.352	464.78	MIPE
NCGC00163474-05	C[C@@H]1CN[C@H]2[C@@H](C)[C@@]\3(CC[C@H]\4[C@@H]5C/C=C6/C[C@@H](O)CC[C@]6(C)[C@H]5CC4=C3C)O[C@@H]2C1	Cyclopamine	SMO	Smo Receptor Antagonist	511.019	489.664	479.893	495.574	501.981	516.187	472.106	433.572	475.635	466.85	MIPE
NCGC00163485-03	COC[C@H]1OC(=O)C2=COC3=C2[C@@]1(C)\C4=C(C5CCC(=O)[C@@]5(C)C[C@H]4OC(C)=O)/C3=O	17_-hydroxy Wortmannin	PIK3CA	PI3K Inhibitor	505.746	506.621	484.969	431.369	433.03	431.749	466.176	476.068	465.601	461.56	MIPE
NCGC00163489-04	CC(C)=CC[C@@H](O)C/1=C/C(=O)C2=C(O)C=CC(=C2C1=O)O	Shikonin	CCR5	Drugs Acting on Chemokine Receptors	490.012	472.488	493.991	466.467	472.542	437.577	459.931	447.2	472.439	404.922	MIPE
NCGC00163492-04	C\C=C\C\C=C\CCC(=O)[C@H]1O[C@H]1C(N)=O	Cerulenin	FAS	Fatty acid synthase inhibitor	473.291	461.437	490.096	487.849	474.929	494.337	447.485	458.624	473.324	404.807	MIPE
NCGC00163505-03	COC1=CC=C2[N](CCCN(C)C)C=C(C2=C1)C/3=C(/C(=O)NC3=O)C4=C[NH]C5=C4C=CC=C5	G?-6983	PRKCA	PKC inhibitor	477.518	462.254	472.324	457.844	475.053	437.079	471.218	446.435	483.538	462.471	MIPE
NCGC00163507-02	[Br-].CC[N+](C)(CC)CCOC(=O)c1ccc(cc1)NC(=O)c2ccccc2OCCCCCCCC	Octylonium bromide	NA	Muscarinic Antagonists	463.649	429.613	453.403	435.86	424.532	435.936	460.36	440.921	466.822	471.23	MIPE
NCGC00163510-03	OCC1=CC2=C(C(=C1)O)C(=O)C3=C(C=CC=C3O)C2=O	Aloe-emodin	CASP3	Caspase 3 Activators	463.35	427.864	500.682	454.966	428.33	401.017	477.396	453.011	475.524	444.11	MIPE
NCGC00163532-01	OC[C@H]1O[C@@H](OC2=CC3=C(C=C2)C(=O)C(=CO3)C4=CC=C(O)C=C4)[C@H](O)[C@@H](O)[C@@H]1O	Daidzin	ADH1	Alcohol Dehydrogenase Inhibitor	503.769	493.255	492.853	564.151	498.036	446.06	448.479	469.227	466.608	457.163	MIPE
NCGC00163540-03	COC1=CC=C(C=C1O)C/2=C/C(=O)C3=C(O2)C=C(O)C=C3O	Hesperetin	NA	Lipid Lowering Agents	465.844	459.019	465.933	466.235	435.162	447.132	477.973	474.891	479.716	480.046	MIPE
NCGC00163547-02	C[C@H]([C@H](O)CCC(C)(C)O)[C@H]1CC[C@@]2(O)C/3=C/C(=O)[C@@H]4C[C@@H](O)[C@@H](O)C[C@]4(C)[C@H]3CC[C@]12C	Ecdysone	NA	Steroid prohormone	489.389	501.437	499.668	500.537	491.556	524.083	457.288	476.667	477.816	468.833	MIPE
NCGC00163548-02	CS[C@H]1SC[C@H]2N(C)C(=O)[C@@H](C)NC(=O)[C@H](COC(=O)[C@@H](C(C)C)N(C)C(=O)[C@@H]1N(C)C(=O)[C@@H](C)NC(=O)[C@H](COC(=O)[C@@H](C(C)C)N(C)C2=O)NC(=O)C3=NC4=CC=CC=C4N=C3)NC(=O)C5=NC6=CC=CC=C6N=C5	Echinomycin	NA	Antineoplastic Antibiotics	211.533	206.385	26.6581	208.101	202.471	131.375	125.913	50.2175	92.3543	41.1419	MIPE
NCGC00163553-02	CN1C2N(CCC3=C2[NH]C4=C3C=CC=C4)C(=O)C5=C1C=CC=C5	Evodiamine	NA	Alkaloid	488.456	459.041	492.832	482.557	479.303	487.33	482.933	459.74	475.777	405.808	MIPE
NCGC00163567-03	OC1=CC=C(C=C1CC=C)C2=CC(=CC=C2O)CC=C	Honokiol	NFKB1	NF-kappaB Activation Modulator	492.867	480.923	493.613	477.477	475.588	425.951	453.011	462.953	467.891	447.061	MIPE
NCGC00163620-02	CC1(C)CCC[C@@]2(C)[C@H]1CC[C@@]3(C)OC(=O)C[C@H]23	Sclareolide	NA	sesquiterpene natural product	470.634	495.915	496.588	492.395	496.254	500.505	457.509	468.799	478.344	483.477	MIPE
NCGC00163633-03	COC1=C(OC)C=C(CC2NCCC3=C2C=C(OC)C(=C3)OC)C=C1	Tetrahydropapaverine	NA	neurtotoxic	463.1	412.308	469.725	448.073	416.398	368.448	470.241	459.312	469.948	462.588	MIPE
NCGC00163650-02	C[C@H]1COC/2=C1/C(=O)C(=O)C3=C4CCCC(C)(C)C4=CC=C23	Cryptotanshinone	STAT3	STAT-3 Inhibitor	487.342	484.049	512.664	517.206	500.607	553.531	466.387	477.373	480.822	467.259	MIPE
NCGC00163683-02	CSCC[C@@H](NC(=O)[C@@H](CC1=CC=CC=C1)NC(=O)CNC(=O)CNC(=O)[C@@H](N)CC2=CC=C(O)C=C2)C(O)=O	Metenkephalin	NA	Opioid growth factor	489.391	487.255	504.285	494.665	496.82	493.497	476.547	465.475	476.942	480.824	MIPE
NCGC00163700-04	CC[C@]1(O)C[C@H]2CN(CCC3=C([NH]C4=C3C=CC=C4)[C@@](C2)(C(=O)OC)C5=CC6=C(C=C5OC)N(C=O)[C@H]7[C@](O)([C@H](OC(C)=O)[C@]8(CC)\C=C/C[N@@]9CC[C@]67[C@H]89)C(=O)OC)C1	Vincristine sulfate	TUBB	Tubulin polymerization inhibitor	302.513	254.688	178.26	267.499	276.991	221.383	468.454	143.542	245.456	262.109	MIPE
NCGC00164296-03	OC(=O)CCCC1=C[NH]C2=CC=CC=C12	3-indolebutyric acid	NA	plant hormone	491.602	486.908	487.204	459.772	503.304	525.527	470.867	474.031	477.67	465.136	MIPE
NCGC00164336-05	N[C@@H](CC1=CC(=C(OC2=CC(=C(O)C(=C2)I)I)C(=C1)I)I)C(O)=O	L-Thyroxine	NA	synthetic hormone	488.597	466.649	481.167	493.832	492.029	535.351	481.953	458.22	467.518	448.754	MIPE
NCGC00164353-03	O[C@H]([C@@H](O)CO)[C@@H](O)[C@H](O)CO	D-Galactitol	NA	osmotic diuretic agent	478.684	475.603	506.397	490.47	485.532	524.169	477.084	469.854	468.249	474.315	MIPE
NCGC00164380-02	O=C2CC[C@H]3[C@@H]4CCC1=C(O)C(=O)CC[C@]1(C)[C@H]4CC[C@]23C	4-Hydroxyandrostenedione	CYP19A1	Aromatase Inhibitor	481.271	500.573	513.738	499.596	488.113	530.496	434.52	471.778	479.466	471.512	MIPE
NCGC00164385-04	CCN(CC)CCOC1=CC=C(C=C1)\C(=C(/Cl)C2=CC=CC=C2)C3=CC=CC=C3	Clomifene citrate	ESR1	Selective Estrogen Receptor Modulators (SERM)	523.965	487.896	528.024	507.623	523.34	471.069	454.472	500.07	505.545	485.685	MIPE
NCGC00164447-01	ClC2(Cl)CC2c1ccc(OC(C)(C)C(=O)O)cc1	Ciprofibrate	PPARA	PPARalpha Agonist	455.854	439.233	464.769	471.352	457.629	452.891	436.921	431.911	431.444	443.718	MIPE
NCGC00164547-06	Cc1ccccc1S(=O)(=O)NC(=O)c5ccc(Cc3cn(C)c2ccc(cc23)NC(=O)OC4CCCC4)c(OC)c5	Zafirlukast	CYSLTR1	Leukotriene CysLT1 (LTD4) Antagonist	455.065	417.261	473.721	441.061	388.083	638.385	352.196	431.406	450.645	443.701	MIPE
NCGC00164549-01	CS(=O)(=O)Nc1ccc(cc1)CCN(C)CCOc2ccc(cc2)NS(C)(=O)=O	Dofetilide	NA	K(V)11.1 (erg1) Channel Blocker	487.112	478.503	492.272	480.667	491.411	493.755	478.184	466.663	474.7	439.315	MIPE
NCGC00164550-01	O=S(CC(=O)NC/C=C\COc2cc(CN1CCCCC1)ccn2)Cc3ccco3	Lafutidine	HRH2	Histamine H2 Receptor Antagonists	479.192	480.135	484.428	481.933	490.798	465.137	479.649	476.799	483.479	481.704	MIPE
NCGC00164553-03	NC1=NC(=NC2=C1N=C[N]2[C@@H]3O[C@H](CO)[C@@H](O)[C@@H]3F)Cl	Clofarabine	NA	DNA Polymerase Inhibitors	229.208	349.046	175.496	35.4475	114.824	239.429	132.832	278.107	211.984	360.047	MIPE
NCGC00164559-04	CNCC[C@H](OC1=CC=CC2=C1C=CC=C2)C3=CC=CS3	Duloxetine hydrochloride	SLC6A4	Serotonin Transporter (SERT) Inhibitor	471.254	482.875	453.936	480.014	467.502	471.246	472.065	457.466	475.008	471.393	MIPE
NCGC00164561-03	CC(=O)N[C@@H]1[C@@H](NC(N)=N)\C=C(/O[C@H]1[C@H](O)[C@H](O)CO)C(O)=O	Zanamivir	NA	Neuraminidase (Sialidase) Inhibitors	462.905	478.6	487.458	455.475	467.632	455.456	431.108	479.588	480.956	483.452	MIPE
NCGC00164566-02	O[C@H](C[C@H](O)\C=C\C1=C(C2=CC=C(F)C=C2)C3=C(C=CC=C3)N=C1C4CC4)CC([O-])=O	Itavastatin Ca	HMGCR	HMG-CoA Reductase Inhibitor	360.246	412.808	321.359	392.443	397.482	404.341	400.762	412.441	440.909	236.535	MIPE
NCGC00164569-03	CCCCCOC(=O)NC\1=N\C(=O)N(\C=C1F)[C@@H]2O[C@H](C)[C@@H](O)[C@H]2O	Capecitabine	NA	Pyrimidine Antagonists	465.322	438.098	481.951	470.355	444.163	499.12	472.454	475.184	478.136	462.393	MIPE
NCGC00164572-01	O=C(NN1CCCCC1)c4nn(c2ccc(Cl)cc2Cl)c(c3ccc(Cl)cc3)c4C	Rimonabant	CNR1	cannabinoid CB1 antagonist	486.154	459.813	515.722	489.896	478.449	507.834	463.701	432.76	468.486	474.92	MIPE
NCGC00164574-05	COCCOC1=CC2=NC=NC(=C2C=C1OCCOC)NC3=CC=CC(=C3)C#C	Erlotinib hydrochloride	EGFR	EGFR (HER1; erbB1) inhibitor	452.94	453.798	444.225	424.236	427.464	444.966	362.984	450.766	449.532	448.611	MIPE
NCGC00164576-03	CC(C)[C@@H](C(=O)N[C@@H](Cc1ccccc1)C[C@H](O)[C@H](Cc2ccccc2)NC(=O)COc3c(C)cccc3C)N4CCCNC4=O	Lopinavir	NA	HIV Protease Inhibitors	465.605	460.491	473.086	457.635	428.309	442.3	419.542	450.921	476.776	473.619	MIPE
NCGC00164588-03	CC(C)OC(=O)C(/C(=O)OC(C)C)=C1/SC=CS1	Malotilate	NA	Liver Protein Metabolism	473.497	497.325	505.964	510.371	502.497	497.801	469.833	467.639	455.669	472.261	MIPE
NCGC00164590-03	C[C@]\12CCC(=O)\C=C1[C@@H]3C[C@@H]3[C@@H]4[C@@H]2CC[C@@]5(C)[C@H]4[C@@H]6C[C@@H]6[C@@]57CCC(=O)O7	Drospirenone	PGR	Synthetic progesterone	467.996	475.08	464.123	480.761	473.414	534.277	446.149	456.616	475.239	479.188	MIPE
NCGC00164591-02	[H][C@@]1(C)CC[C@@]2([H])[C@@]([H])(C)[C@@]([H])(OC)O[C@]3([H])O[C@@]4(C)CC[C@]1([H])[C@@]23OO4	Artemether	NA	antimalarial agents	481.378	465.003	490.429	469.791	455.024	519.341	461.306	438.126	465.593	438.517	MIPE
NCGC00164594-01	O=C(OCCl)[C@@]4(OC(=O)OCC)CC[C@@H]3[C@]4(C)C[C@H](O)[C@H]2[C@H]3CCC1=CC(=O)C=C[C@@]12C	Loteprednol etabonate	NA	Corticosteroid	465.415	486.548	500.198	496.47	499.54	519.358	474.978	474.743	475.412	466.624	MIPE
NCGC00164600-03	C[C@@H]1CC[C@H]2[C@@H](C)[C@H](O[C@@H]3O[C@@]4(C)CC[C@@H]1[C@@]23OO4)OC(=O)CCC(O)=O	Artesunate	NA	antimalarial agents	465.939	468.056	401.01	412.849	441.521	515.559	461.566	334.974	438.573	437.703	MIPE
NCGC00164601-03	COC1=NC(=CC=C1)N(C)C(=S)OC2=CC=C3CCCCC3=C2	Liranaftate	NA	Fungal Squalene Monooxygenase Inhibitor	478.386	483.892	485.512	496.071	488.986	503.796	474.641	469.437	476.101	446.224	MIPE
NCGC00164604-03	CC(C)[N]1C2=CC=CC=C2C(=C1\C=C\[C@H](O)C[C@H](O)CC([O-])=O)C3=CC=C(F)C=C3	Fluvastatin	HMGCR	HMG-CoA Reductase Inhibitors	440.327	410.632	418.834	465.86	456.48	471.377	413.884	417.918	415.382	310.864	MIPE
NCGC00164613-03	CC(=C/C1=CC=CC=C1)\C=C2/SC(=S)N(CC(O)=O)C2=O	Epalrestat	AKR1B1	Aldose Reductase Inhibitor	482.275	468.545	467.062	490.401	487.423	531.729	468.897	466.896	473.86	450.802	MIPE
NCGC00164615-03	CC=5OC(=O)OC=5CN1CCN(CC1)c2cc3c(cc2F)C(=O)C(=C4SC(C)N34)C(=O)O	Prulifloxacin	NA	Antibacterial	481.828	469.103	479.482	503.787	503.863	498.019	474.71	476.451	479.383	394.269	MIPE
NCGC00164617-05	COC1=CC=C(C=C1C23CC4CC(CC(C4)C2)C3)C5=CC=C6C=C(C=CC6=C5)C(O)=O	Adapalene	NA	topical retinoid	469.396	463.497	476.609	498.72	472.093	542.046	460.833	449.89	483.156	473.664	MIPE
NCGC00164619-04	CC(C)(C#N)C1=CC(=CC(=C1)C[N]2C=NC=N2)C(C)(C)C#N	Anastrozole	CYP19A1	Aromatase Inhibitor	484.352	493.22	495.501	510.224	488.72	509.541	467.004	460.822	473.523	476.445	MIPE
NCGC00164622-04	C[C@@H](C1=NC=NC=C1F)[C@](O)(C[N]2C=NC=N2)C3=CC=C(F)C=C3F	Voriconazole	CYP51A1	Lanosterol 14alpha-demethylase Inhibitors	465.565	479.402	488.292	470.982	466.469	517.278	457.862	477.724	472.081	477.59	MIPE
NCGC00164624-03	CC(C)(C)C(=O)OCO[P](=O)(COCC[N]1C=NC2=C1N=CN=C2N)OCOC(=O)C(C)(C)C	Adefovir dipivoxil	NA	DNA Polymerase Inhibitors	462.455	495.876	307.798	384.041	423.527	353.796	466.006	340.525	247.265	448.281	MIPE
NCGC00164629-03	COC1=C(O)C(=CC(=C1)CC=C)C(=O)NCCO	Alibendol	NA	treatments of indigestin, nausea	503.69	524.074	510.603	525.914	516.413	500.302	502.05	455.063	497.567	452.103	MIPE
NCGC00164631-03	CCN(CC)CCNC(=O)C1=C(C)[NH]C(=C1C)/C=C/2C(=O)NC3=CC=C(F)C=C23	Sunitinib malate	FLT1	VEGFR-1/2/3 Inhibitor	399.066	384.486	349.478	364.288	360.627	375.409	355.078	197.454	279.613	222.046	MIPE
NCGC00164634-01	OC(=O)c1cc(ccc1O)/N=N/c2ccc(cc2)C(=O)NCCC(=O)O	Balsalazide	NA	agents for IBS and constipation	473.636	457.376	496.427	489.529	478.685	568.732	441.694	480.262	478.674	454.256	MIPE
NCGC00164637-04	Cl.CN1C(=CC(=O)N(C)C1=O)NCCN(CCCc2ccc(cc2)[N+]([O-])=O)CCO	Nifekalant	NA	K(ATP) Channel Blockers	474.723	458.076	493.732	484.792	479.507	430.031	446.923	460.944	465.802	478.176	MIPE
NCGC00164789-05	C[C@]12CC[C@H]3[C@@H]([C@H](CCCCCCCCC[S+]([O-])CCCC(F)(F)C(F)(F)F)CC4=CC(=CC=C34)O)[C@@H]1CC[C@@H]2O	Fulvestrant	ESR1	Estrogen Receptor Antagonist	491.309	491.027	486.113	482.557	494.249	486.876	478.384	437.179	478.422	455.308	MIPE
NCGC00165721-02	CC1=CC=CC(=N1)C2=N[N](C=C2C3=CC=NC4=C3C=CC=C4)C(=S)NC5=CC=CC=C5	A 83-01	NA	TGF-bR1 (ALK5) inhibitor	507.28	527.736	498.512	491.884	485.886	501.698	444.454	456.638	417.897	410.662	MIPE
NCGC00165722-02	C1CNCCNCCCN(CCNC1)CC2=CC=C(CN3CCCNCCNCCCNCC3)C=C2	Plerixafor hydrochloride	CXCR4	Chemokine CXCR4 (SDF-1 Receptor) Antagonists	472.1	475.663	510.023	476.92	484.481	517.218	479.42	471.217	476.864	477.878	MIPE
NCGC00165727-02	O=C1NC2=CC=CC=C2N1C3CCN(CC3)CC4=CC=C(C=C4)C5=C(N=C6C=C7[NH]C=NC7=CC6=N5)C8=CC=CC=C8	AKT inhibitor VIII	AKT1	AKT 1/2 Inhibitor	513.9	509.807	460.554	487.77	500.989	562.069	468.63	439.076	478.525	473.554	MIPE
NCGC00165736-02	NC(=O)C1=C(N)[N](C=N1)[C@@H]2O[C@H](CO)[C@@H](O)[C@H]2O	Acadesine	PRKAA1	AMP-Activated Protein Kinase (AMPK) Activator	493.879	497.295	496.802	509.085	514.625	468.94	467.745	477.872	474.16	447.502	MIPE
NCGC00165740-04	CCOC(=O)[C@H](CCC1=CC=CC=C1)N[C@H]2CCC3=C(C=CC=C3)N(CC(O)=O)C2=O	Benazepril	ACE	Angiotensin-I Converting Enzyme Inhibitor	481.215	464.932	459.81	464.055	461.863	460.275	432.735	427.577	454.977	457.908	MIPE
NCGC00165761-02	CC1=CC=C2N=C(NCCN)C3=NC=C(C)[N]3C2=C1	BMS-345541	IKBKB	IKK beta inhibitor	467.078	467.099	469.504	466.498	475.091	449.073	452.459	375.825	459.106	424.591	MIPE
NCGC00165768-02	NC(=O)C1=CC2=C([NH]C(=N2)C3=CC=C(OC4=CC=C(Cl)C=C4)C=C3)C=C1	339253	CHEK2	Checkpoint Kinase 2 (Chk2) Inhibitors	460.424	457.143	463.28	451.055	484.191	408.513	445.784	450.677	457.211	454.81	MIPE
NCGC00165770-03	COC1=CC=C(NC2=NC(=CC=N2)NCCO)C=C1	Cardiogenol	NA	cardiomyocytes differentiation initiator	461.898	421.587	465.711	451.202	398.844	399.109	466.136	445.681	470.421	385.139	MIPE
NCGC00165772-02	CCCCCCCCC1OC(=O)C(=C)C1C(O)=O	C-75	FAS	Fatty acid synthase inhibitor	479.453	467.118	497.683	511.049	493.757	535.274	477.372	470.328	484.713	482.423	MIPE
NCGC00165782-02	O=C(NC1=CC=C(C=C1)/C2=N/CCN2)\C=C\C3=CC=C(\C=C\C(=O)NC4=CC=C(C=C4)C/5=N/CCN5)C=C3	GW 4869	NSMAF	Neutral Sphingomyelinase (N-SMase) Inhibitor	461.742	460.685	503.391	466.576	463.207	469.495	456.594	472.299	478.926	434.813	MIPE
NCGC00165783-02	CC1=C(C)C2=C(C=C1)C(=O)C3=C(O2)C(=CC=C3)CC(O)=O	Vadimezan	NA	Interferon Inducer	494.697	466.375	499.699	492.226	495.756	522.953	447.485	466.679	468.243	468.63	MIPE
NCGC00165799-02	CCC(=O)NC[C@H](CC1=CC=C(OCCC2=C(C)OC(=N2)C3=CC=CC=C3)C=C1)N\C(C)=C/C(=O)C4=CC=C(C=C4)C(F)(F)F	GW-6471	PPARA	PPARalpha Antagonist	452.393	469.519	422.929	372.574	392.826	392.312	455.45	346.146	392.043	446.287	MIPE
NCGC00165811-03	OC1=C(C=C(Cl)C=C1)C(=O)NC2=CC(=CC(=C2)C(F)(F)F)C(F)(F)F	IMD-0354	IKBKB	IKK-2 Inhibitor	424.552	452.112	349.719	410.67	414.194	411.091	386.835	272.88	385.17	323.8	MIPE
NCGC00165815-05	CCOC(=O)N1CCN(CC1)[N+](/[O-])=N/OC2=C(C=C(C=C2)[N+]([O-])=O)[N+]([O-])=O	NSC-724771	NA	nitric oxide donors	413.094	430.6	440.728	385.676	370.37	368.319	430.079	377.951	412.928	460.343	MIPE
NCGC00165816-02	CC(OC(=O)NC1=C(ON=C1C)C2=CC=C(CSCCC(O)=O)C=C2)C3=C(Cl)C=CC=C3	KI-16425	LPAR1	Lysophospholipid edg2 (LPA1)/edg7 (LPA3) Receptor Antagonists	439.794	430.486	463.349	454.081	449.314	423.709	436.854	456.611	432.1	396.612	MIPE
NCGC00165833-04	NC1=C(NC(=O)C2=CC=C(CNC(=O)OCC3=CC=CN=C3)C=C2)C=CC=C1	Entinostat	HDAC1	HDAC1 Inhibitor	411.953	403.616	331.605	272.189	374.928	306.786	432.429	398.991	439.802	356.036	MIPE
NCGC00165844-02	NC1=NC(=C(N=O)C(=N1)OCC2CCCCC2)N	NU-6027	CDK1	CDK1/2 Inhibitor	449.906	487.914	475.873	444.327	436.081	395.571	462.154	450.048	418.1	415.014	MIPE
NCGC00165863-02	CCN(CC)CCCCNC1=NC=C2C=C(C(=NC2=N1)NC(=O)NC(C)(C)C)C3=CC(=CC(=C3)OC)OC	PD-173074	NA	FGFR 1/3 inhibitor	491.583	450.618	483.649	495.806	478.219	418.987	453.176	360.284	458.151	243.668	MIPE
NCGC00165869-03	C1CCN(CC1)CCOC2=CC=C(C=C2)C3=C[N]4N=CC(=C4N=C3)C5=CC=NC=C5	Dorsomorphin	NA	TGF-bR1 (ALK5) inhibitor	407.096	430.466	392.628	434.92	379.333	371.89	347.037	362.558	267.774	351.865	MIPE
NCGC00165873-02	ClC1=CC2=C([NH]C3=C2C=CN=C3)C(=C1)NC(=O)C4=CC=CN=C4	PS-1145	IKBKB	IKK-2 (IKK-beta) Inhibitor	500.407	481.934	505.89	492.825	481.929	484.662	449.165	481.321	467.558	464.515	MIPE
NCGC00165875-03	COC1=C2CCCC(CCCN3CCN(CC3)C4CCCCC4)C2=CC=C1	PB-28	SIGMAR1	sigma1/2 Receptor Agonist	480.028	474.338	461.283	488.367	480.74	463.758	464.624	427.184	470.828	388.572	MIPE
NCGC00165880-04	C1CCC(CC1)NC2=C3N=C[NH]C3=NC(=N2)NC4=CC=C(C=C4)N5CCOCC5	Reversine	ADORA3	Adenosine A3 Antagonists	440.401	460.588	426.429	426.61	429.146	509.104	301.81	322.631	337.43	371.826	MIPE
NCGC00165889-02	CC1=NC(=CC=C1)C2=C(N=C([NH]2)C(C)(C)C)C3=CC4=C(OCO4)C=C3	SB-505124	NA	TGF-bR1 (ALK4/5) Inhibitor	480.075	474.693	356.238	407.353	398.773	501.492	471.318	358.878	413.219	412.54	MIPE
NCGC00165898-02	FC1=C(C=C(Cl)C=C1)C2=NC3=NC=CN=C3C(=N2)NC4=CC=NC=C4	SD-208	NA	TGF-bR1 (ALK5) Inhibitor	503.253	515.241	495.338	544.811	526.561	636.923	466.226	447.836	440.973	395.085	MIPE
NCGC00165902-02	CN1CCN(CC1)C(=O)C2=C(C)[NH]C(=C2C)\C=C3/C(=O)NC4=CC=C(C=C34)[S+]([O-])(=O)N(C)C5=CC(=CC=C5)Cl	SU-MI-2	MET	HGFR (MET; c-Met) Inhibitor	493.612	477.981	493.636	475.674	474.68	401.978	447.852	355.264	405.081	389.359	MIPE
NCGC00165909-03	ClC1=CC=CC=C1C([N]2C=CC=N2)(C3=CC=CC=C3)C4=CC=CC=C4	TRAM-34	NA	Intermediate Conductance Channel Blockers	489.516	453.423	477.512	503.644	497.234	548.506	470.188	470.87	473.991	440.229	MIPE
NCGC00165915-03	NC(=O)C1=CC(=CC=C1)C2=CC=CC(=C2)OC(=O)NC3CCCCC3	KDS-4103	FAAH	Fatty Acid Amide Hydrolase (FAAH) Inhibitor	489.46	446.267	494.477	506.571	488.069	535.477	450.801	462.233	461.917	465.998	MIPE
NCGC00165966-02	O=C(O)C(O)C(O)C(=O)O.O=C(O)C(O)C(O)C(=O)O.O=C(OC)[C@@]2(C[C@@H]4C=C(CC)C[N@](Cc1c3ccccc3nc12)C4)c5cc9c(cc5OC)N(C)[C@@H]6[C@]98CCN7CC=C[C@@](CC)([C@@H](OC(C)=O)[C@]6(O)C(=O)OC)[C@H]78	Vinorelbine tartrate	TUBB	Tubulin polymerization inhibitor	455.763	420.703	280.415	290.931	282.112	292.65	438.461	212.085	344.58	301.223	MIPE
NCGC00166035-02	CN[C@H]1CCC2=CC(=C(OC)C(=C2C/3=C/C=C(OC)\C(=O)/C=C13)OC)OC	Demecolcine	TUBB	Tubulin polymerization inhibitor	261.952	297.926	243.039	302.1	326.81	258.629	462.039	98.3524	250.131	227.496	MIPE
NCGC00166076-06	OC[C@H]1O[C@@H](OC2=CC=C(O)C=C2)[C@H](O)[C@@H](O)[C@@H]1O	Arbutin	NA	Free Radical Scavenger	450.242	422.191	464.691	438.881	424.58	415.504	477.466	481.211	466.483	454	MIPE
NCGC00166088-05	NC\1=N\C(=O)N(\C=N1)[C@H]2C[C@H](O)[C@@H](CO)O2	Decitabine	DNMT1	DNA Methyltransferase (DNMT) Inhibitor	484.998	471.385	451.248	470.453	495.292	461.579	427.381	433.147	436.312	474.235	MIPE
NCGC00166111-04	C[C@]12CC[C@H]3[C@@H](CCC4=CC(=CC=C34)O)[C@@H]1C[C@@H](O)[C@@H]2O	Estriol	ESR1	Estrogen Receptor (ER) Agonist	489.595	496.544	480.405	488.768	476.425	478.037	478.121	473.803	474.526	475.038	MIPE
NCGC00166125-01	O[C@H]([C@@H](O)CNC)[C@H](O)[C@H](O)CO	Meglumine	NA	amino sugar	492.4	463.133	528.342	525.34	503.773	537.012	461.692	471.144	464.999	474.613	MIPE
NCGC00166281-02	COC1=CC2=C(C=C1)N=CC=C2[C@@H](O)[C@@H]3CC4CCN3C[C@@H]4C=C	Quinine	NA	antimalarial agents; Cytochrome P450 CYP2D6 Inhibitors	435.113	430.809	443.009	434.508	419.302	427.541	439.977	441.585	450.26	446.214	MIPE
NCGC00166294-02	C[C@H]1CN(C[C@@H](C)N1)C2=C(F)C3=C(C(=C2F)N)C(=O)\C(=C/N3C4CC4)C(O)=O	Sparfloxacin	TOP2B	DNA Topoisomerase IV Inhibitors	544.63	510.527	551.215	600.007	532.173	504.128	501.459	495.078	505.738	489.183	MIPE
NCGC00166310-03	CN1CCN(CC1)C2=C3OCN(C)N4\C=C(C(O)=O)/C(=O)C(=C34)C=C2F	Marbofloxacin	NA	Antibiotic	466.272	434.729	481.077	512.114	498.91	549.324	479.158	465.853	479.668	471.289	MIPE
NCGC00166323-03	OC[C@H]1O[C@H](C[C@@H]1O)N2/C=C(C(=O)NC2=O)/C(F)(F)F	Trifluridine	TYMS	thymidylate synthase inhibitor	476.722	466.036	396.442	381.679	464.864	502.333	387.928	389.334	301.578	434.753	MIPE
NCGC00166413-03	C[C@@H]1CCN([C@H](C1)C(O)=O)C(=O)[C@H](CCCNC(N)=N)N[S+]([O-])(=O)C2=CC=CC3=C2NCC(C)C3	Argatroban	NA	Thrombin Inhibitors	482.931	489.722	463.532	408	439.2	422.049	473.468	470.789	459.299	475.804	MIPE
NCGC00167328-02	CCOC(=O)[C@H]1O[C@@H]1C(=O)N[C@@H](CC(C)C)C(=O)NCCC(C)C	Aloxistatin	CAPN1	Calpain Inhibitor	486.419	476.547	483.307	490.459	482.404	509.841	461.479	479.717	469.972	466.881	MIPE
NCGC00167403-03	C[N]1N=C(C)C=C1NC2=NC=C3CN(C(=O)N(C)C3=N2)C4=C(C)C=CC(=C4)NC(=O)C5=CC=CC(=C5)C(F)(F)F	Pluripotin	RASAL1	Dual RASGAP/Erk inhibitor	363.603	338.441	315.417	428.739	475.253	441.127	241.736	317.373	289.012	267.973	MIPE
NCGC00167429-05	CN1\N=N/C2=C(N=C[N]2C1=O)C(N)=O	Temozolomide	TOP2A	DNA Topoisomerase II Inhibitors	504.333	509.084	509.167	487.781	510.513	478.23	478.133	471.442	478.076	467.872	MIPE
NCGC00167430-03	ClC1=CC=C(C(C[N]2C=CN=C2)OCC3=C(Cl)SC=C3)C(=C1)Cl	Tioconazole	NA	Antifungal Agent	470.078	479.783	451.006	468.36	461.568	491.227	434.22	452.484	468.225	465.542	MIPE
NCGC00167431-02	CO[C@H]1/C=C/O[C@@]2(C)OC3=C(C2=O)C4=C(C(=C3C)O)C(=C(NC(=O)\C(=C/C=C/[C@H](C)[C@H](O)[C@@H](C)[C@@H](O)[C@@H](C)[C@H](OC(C)=O)[C@@H]1C)C)C(=C4O)\C=N/N5CCN(CC5)C6CCCC6)O	Rifapentine	PRKDC	DNA-Directed RNA Polymerase Inhibitor	362.107	325.266	77.939	48.4707	146.061	162.798	277.157	8.00586	105.519	126.715	MIPE
NCGC00167433-02	CC(=O)O[C@H]1[C@H](C[C@H]2[C@@H]3CC[C@H]4C[C@H](O)[C@H](C[C@]4(C)[C@H]3CC[C@]12C)N5CCOCC5)[N+]6(CCCC6)CC=C	Rocuronium bromide	NA	Steroid non-depolarizing neuromuscular blocker	480.631	483.395	490.876	515.421	498.657	505.685	458.981	465.395	472.58	410.824	MIPE
NCGC00167438-02	[Cl-].OC(c1ccccc1)(c2ccccc2)C(=O)O[C@@H]3C[C@@H]5CC[C@H](C3)[N+]45CCCC4	Trospium chloride	NA	Muscarinic Antagonists	476.395	489.881	485.985	499.947	495.881	521.721	479.315	473.812	469.911	473.556	MIPE
NCGC00167441-03	CCCN[C@H]1CCC2=C(C1)SC(=N2)N	Pramipexole hydrochloride	DRD3	Dopamine D3 Antagonist	465.859	481.821	505.081	476.936	475.21	509.639	477.121	451.565	479.559	472.298	MIPE
NCGC00167453-02	O=C(O)C(C)(CC)Oc1ccc(cc1)C2(CCCCC2)c3ccc(OC(C)(CC)C(=O)O)cc3	Clinofibrate	NA	treatment of lipoprotein diseases	485.947	499.677	484.587	482.721	483.748	491.77	477.121	475.583	475.633	465.677	MIPE
NCGC00167466-03	ClCCN(N=O)C(=O)NC1CCCCC1	Lomustine	NA	DNA Alkylating Agent	507.175	522.454	507.778	564.482	501.189	455.536	453.388	468.622	477.979	473.764	MIPE
NCGC00167467-04	[Br-].C[N+]1(CCCCC1)[C@H]6C[C@@H]5[C@](C)(CC[C@H]2[C@H]5CC[C@H]3C[C@H](OC(C)=O)[C@H](C[C@]23C)N4CCCCC4)[C@H]6OC(C)=O	Vecuronium bromide	NA	Steroid non-depolarizing neuromuscular blocker	481.429	466.275	482.384	513.25	497.682	556.872	441.93	469.769	472.157	456.27	MIPE
NCGC00167472-02	CC(C)C1=CC=C2OC3=NC(=C(C=C3C(=O)C2=C1)C(O)=O)N	Amlenanox	NA	Mediator Release Inhibitors	488.708	488.264	486.392	464.466	507.127	499.734	475.944	477.422	453.34	478.643	MIPE
NCGC00167485-02	C[C@H](O)[C@H]1[C@@H]2[C@H](C)C(=C(\N2C1=O)C(O)=O)/S[C@@H]3CN[C@H](CN[S+](N)([O-])=O)C3	Doripenem	NA	Carbapenem Antibiotic	483.468	441.782	493.8	504.521	495.903	533.101	480.222	478.884	475.025	466.258	MIPE
NCGC00167487-01	Fc1ccc(cc1)S(=O)(=O)C[C@](C)(O)C(=O)Nc2cc(c(C#N)cc2)C(F)(F)F	Bicalutamide	AR	Androgen Receptor Antagonist	483.791	448.665	488.226	439.172	501.155	466.065	462.365	459.014	473.445	366.966	MIPE
NCGC00167488-03	CNC(=O)C1=CC(=CC=N1)OC2=CC=C(NC(=O)NC3=CC=C(Cl)C(=C3)C(F)(F)F)C=C2	Sorafenib	FLT1	VEGFR-1/2/3 Inhibitor	491.942	497.871	478.632	498.091	493.342	478.257	474.341	414.758	446.68	445.204	MIPE
NCGC00167490-02	CCCCN(CCCC)CC(O)C1=C2C3=CC=C(Cl)C=C3C(=C/C4=CC=C(Cl)C=C4)/C2=CC(=C1)Cl	Lumefantrine	NA	antimalarial agents	536.224	528.425	531.275	532.228	533.235	554.562	512.082	491.822	502.639	455.514	MIPE
NCGC00167491-02	NC1=CC=CC2=C1CN([C@H]3CCC(=O)NC3=O)C2=O	Lenalidomide (CC-5013)	TNF	TNF-alpha Production Inhibitor	472.685	490.326	472.126	405.185	440.041	435.284	425.522	444.737	445.458	433.215	MIPE
NCGC00167493-04	Cl.Cl.[O-][N+](=O)c1cccc(c1)C2C(C(=O)OC)=C(C)NC(C)=C2C(=O)OCCN3CCN(CC3)C(c4ccccc4)c5ccccc5	Manidipine dihydrochloride	NA	Calcium Channel Blocker	488.105	488.929	508.261	522.726	496.848	505.103	478.389	482.384	473.952	480.009	MIPE
NCGC00167496-02	[Cl-].CN(C)c1ccc2nc3ccc(cc3[s+]c2c1)N(C)C	Methylene blue	NA	antimalarial agents; possible altered redox environment, glutathione reductase inhibitor	409.711	444.283	379.903	354.924	359.479	448.94	413.656	317.053	384.673	405.051	MIPE
NCGC00167503-02	CC[C@@]1(O)C[C@H](O[C@H]2C[C@@H]([C@H](O[C@H]3C[C@H](O)[C@H](O[C@H]4CCC(=O)[C@H](C)O4)[C@H](C)O3)[C@H](C)O2)N(C)C)C5=C(O)C6=C(C=C5[C@H]1C(=O)OC)C(=O)C7=CC=CC(=C7C6=O)O	Aclarubicin	TOP2A	DNA Topoisomerase II Inhibitors	421.076	458.335	369.801	322.477	334.708	294.734	479.274	226.129	359.672	336.303	MIPE
NCGC00167506-03	CC[C@@H]1/C=C(C)/C[C@H](C)C[C@H](OC)[C@H]2O[C@](O)([C@H](C)C[C@@H]2OC)C(=O)C(=O)N3CCCC[C@H]3C(=O)O[C@@H]([C@H](C)[C@@H](O)CC1=O)/C(C)=C/[C@@H]4CC[C@H](Cl)[C@@H](C4)OC	Pimecrolimus	NA	Macrolide Antibiotic	455.064	489.939	495.138	481.676	459.503	507.295	456.941	409.04	469.403	425.585	MIPE
NCGC00167507-03	C[S+]([O-])(=O)CCNCC1=CC=C(O1)C2=CC3=C(NC4=CC=C(OCC5=CC(=CC=C5)F)C(=C4)Cl)N=CN=C3C=C2	Lapatinib	EGFR	EGFR (HER1; erbB1) inhibitor	501.455	505.668	498.017	513.244	498.662	473.199	293.651	385.784	464.212	446.678	MIPE
NCGC00167513-03	COC1=CC2=C(NC3=CC=C(Br)C=C3F)N=CN=C2C=C1OCC4CCN(C)CC4	Vandetanib	EGFR	EGFR (HER1; erbB1) Inhibitor	440.044	417.63	420.556	431.672	374.231	422.511	271.601	441.904	366.128	402.271	MIPE
NCGC00167518-03	CO[C@@H]1C[C@@H](CC[C@H]1OC(=O)C(C)(CO)CO)C[C@@H](C)[C@@H]2CC(=O)[C@H](C)\C=C(C)\[C@@H](O)[C@@H](OC)C(=O)[C@H](C)C[C@H](C)\C=C\C=C\C=C(C)\[C@H](C[C@@H]3CC[C@@H](C)[C@@](O)(O3)C(=O)C(=O)N4CCCC[C@H]4C(=O)O2)OC	Temsirolimus	MTOR	mTOR inhibitor	404.589	468.641	435.141	390.117	475.718	250.673	459.933	105.382	438.2	201.369	MIPE
NCGC00167519-04	OC(=O)CC[N]1C2=C(C[C@@H](CC2)N[S+]([O-])(=O)C3=CC=C(F)C=C3)C4=CC=CC=C14	Ramatroban	PTGDR2	prostaglandin D2 CRTH2 inhibitor	494.468	480.454	473.456	500.106	497.647	524.059	473.393	471.702	472.31	433.339	MIPE
NCGC00167520-03	COC1=CC=C(C=C1OC2CCCC2)C3(CCC(CC3)C(O)=O)C#N	Cilomilast	PDE4A	Phosphodiesterase IIII (PDE4) inhibitor	482.949	482.51	495.425	478.803	490.224	479.622	477.5	469.276	474.59	434.367	MIPE
NCGC00167524-03	C[C@H]2CN(CC(C)Cc1ccc(cc1)C(C)(C)CC)C[C@@H](C)O2	Amorolfine	NA	Antifungal Agent	467.988	398.784	461.479	437.17	394.54	459.747	444.14	456.869	470.88	452.939	MIPE
NCGC00167525-03	CCOC(=O)C1=CC=C(N=C1)C#CC2=CC=C3SCCC(C)(C)C3=C2	Tazarotene	RARB	Retinoid RAR Agonists?	465.103	474.513	485.534	489.515	450.066	447.558	466.745	467.625	450.765	389.927	MIPE
NCGC00167526-03	CN(C)C(=O)COC(=O)CC1=CC=C(OC(=O)C2=CC=C(NC(N)=N)C=C2)C=C1	Camostat mesylate	NA	Serine Protease Inhibitor	490.934	469.189	513.116	496.116	484.615	498.695	467.66	477.644	469.566	435.01	MIPE
NCGC00167531-03	CCN(C)C(=O)OC1=CC(=CC=C1)[C@H](C)N(C)C	Rivastigmine tartrate	ACHE	Acetylcholinesterase Inhibitors	495.755	486.879	495.629	475.156	486.115	517.823	481.507	468.21	474.338	468.765	MIPE
NCGC00167532-01	CNC1CCCN(C1)c2c(F)cc3c(c2OC)N(C=C(C3=O)C(=O)O)C4CC4	Balofloxacin	NA	Antibacterial	491.599	482.967	503.223	498.087	496.513	524.675	454.307	475.807	477.444	454.687	MIPE
NCGC00167533-03	CCCC1=NC(=C2[N]1NC(=N\C2=O)/C3=CC(=CC=C3OCC)[S+]([O-])(=O)N4CCN(CC)CC4)C	Vardenafil	PDE5A	Phosphodiesterase V (PDE5) inhibitor	490.254	473.005	476.533	485.453	485.595	452.024	469.381	423.327	460.317	387.316	MIPE
NCGC00167535-01	O=C(O)C=CC(=O)O.CC(C)OC(=O)OCOP(=O)(OCOC(=O)OC(C)C)CO[C@H](C)Cn2cnc1c(N)ncnc12	Tenofovir disoproxil fumarate	TERT	Reverse Transcriptase Inhibitor	490.88	496.602	502.075	499.914	500.927	476.258	478.257	471.81	477.597	473.212	MIPE
NCGC00167558-01	CN1CCN(CC1)c2c(F)c3c(cc2F)C(=O)C(=CN3CCF)C(=O)O	Fleroxacin	NA	Quinoline Antibiotic	468.102	479.183	488.159	457.111	465.916	447.865	431.51	472.368	468.276	452	MIPE
NCGC00167565-01	[Na+].NC(=O)N\N=C1/C=C2CC(N(C)C2=CC1=O)S([O-])(=O)=O	Carbazochrome sodium sulfonate	NA	Hemostatics	472.631	466.721	494.12	492.656	475.837	462.453	441.058	475.798	487.111	480.517	MIPE
NCGC00167739-03	CC(C)C1=C(COC2=CC=C(\C=C\C3=CC=CC(=C3)C(O)=O)C(=C2)Cl)C(=NO1)C4=C(Cl)C=CC=C4Cl	GW-4064X	NA	Farnesoid X Receptor Agonist	475.064	515.866	510.163	489.897	494.631	548.091	471.001	467.014	478.169	427.053	MIPE
NCGC00167740-01	CC/1=C/CC\C(=C/C2OC(=O)C(=C)C2CC1)C	Costunolide	TERT	Telomerase Inhibitor	511.74	492.182	481.399	445.454	504.928	499.76	477.476	460.822	481.509	454.748	MIPE
NCGC00167746-01	COC1=C(Cl)C=C(NC(=O)NC2=NOC(=C2)C)C(=C1)OC	PNU-120596	CHRNA7	Nicotinic alpha7 Positive Allosteric Modulators	484.216	493.341	496.936	485.22	497.374	513.464	480.786	475.335	479.551	469.555	MIPE
NCGC00167751-03	COC1=CC(=C2C(=O)N(COC/3=C/C(=O)N4\C=C/C=C(OCCN5CCCCC5)\C4=N3)[S+]([O-])(=O)C2=C1)C(C)C	SSR-69071	ELA2	Leukocyte Elastase Inhibitor	482.895	475.422	502.374	533.342	497.457	474.3	469.85	466.266	475.264	461.649	MIPE
NCGC00167767-03	O=C(N1CCC(CC1)N2CCCC2)C3=CC=C(NC4=NC=CC(=N4)C5=CC6=C(S5)C=CC=C6)C=C3	IKK16	IKBKB	IKK1, IKK-2, IKK complex inhibitor	454.885	445.105	459.172	475.689	438.693	407.704	440.725	376.437	436.54	423.706	MIPE
NCGC00167768-02	COC1=C(OC)C=C2C(=CC=NC2=C1)OC3=CC=C(NC(=O)NC4=CC=C(F)C=C4F)C(=C3)F	KI-8751	FLT1	VEGFR-2 inhibitor	445.604	450.53	443.679	438.061	389.196	414.238	438.728	450.198	435.977	432.039	MIPE
NCGC00167773-03	NC(=O)NC1=C(C=C(S1)C2=CC=C(F)C=C2)C(N)=O	TPCA-1	IKBKB	IKK beta inhibitor	431.812	420.318	409.525	378.972	456.643	386.223	432.131	437.361	452.288	353.281	MIPE
NCGC00167781-07	OC(=O)COCCN1CCN(CC1)C(C2=CC=CC=C2)C3=CC=C(Cl)C=C3	Cetirizine hydrochloride	HRH1	Histamine H1 Receptor Antagonists	490.222	474.705	508.102	509.026	502.138	492.823	451.586	476.979	473.971	423.572	MIPE
NCGC00167785-02	OC1=C(C=CC=C1CC=C)/C=N/NC(=O)CN2CCN(CC2)CC3=CC=CC=C3	PAC-1	CASP3	Procaspase 3 Activator	471.296	469.383	477.135	451.523	405.82	541.315	447.213	433.914	442.932	431.314	MIPE
NCGC00167798-02	O=C1O[Pt]2(NC3CCCCC3N2)OC1=O	Oxaliplatin	NA	DNA Alkylating Agent	509.096	504.292	540.435	542.952	496.513	456.055	472	422.063	457.216	440.953	MIPE
NCGC00167801-01	O=C(NCCCCN1CCOCC1)C2=CC3=CC=CC=C3O2	CL 82198	MMP13	MMP-13 Inhibitor	481.746	497.294	503.095	487.448	503.806	495.19	460.482	469.216	472.181	482.522	MIPE
NCGC00167803-03	C[C@H](NC(=O)CC1=CC(=CC(=C1)F)F)C(=O)N[C@H](C(=O)OC(C)(C)C)C2=CC=CC=C2	GSI-9	NOTCH1	g-Secretase Inhibitor	452.799	446.138	483.418	441.093	405.999	440.945	479.759	439.946	451.408	406.089	MIPE
NCGC00167805-02	CC(=O)OCCN1C(=O)C2=C(C)N=C3C=CC(=CC3=C2C1=O)[S+]([O-])(=O)N4CCOCC4	Ivachtin	CASP3	Caspase 3 inhibitor	489.415	486.377	505.347	503.276	490.372	485.789	456.731	478.946	476.037	454.611	MIPE
NCGC00167811-03	OC(=O)CCC1=CC=C(NCC2=CC=CC(=C2)OC3=CC=CC=C3)C=C1	GW-9508	FFAR1	Free Fatty Acid Receptor 1 Agonist	452.926	486.922	485.157	461.285	464.541	468.639	450.998	465.202	479.259	477.442	MIPE
NCGC00167831-01	CCC1=C2CN3C(=O)\C4=C(/C=C3/C2=NC5=CC=C(O)C=C15)[C@@](O)(CC)C(=O)OC4	SN-38	TOP1	DNA Topoisomerase I Inhibitors	242.559	206.558	124.553	109.874	169.781	193.373	147.204	147.268	296.146	321.546	MIPE
NCGC00167832-04	COC1=C(OCCNCC(O)COC2=CC=CC3=C2C4=CC=CC=C4[NH]3)C=CC=C1	Carvedilol	ADRB1	beta1-Adrenoceptor Antagonists	495.285	498.484	499.746	502.32	488.408	519.336	456.314	463.544	455.448	466.108	MIPE
NCGC00167967-01	CC[C@H]1OC(=O)[C@H](C)C(=O)[C@H](C)[C@@H](O[C@H]2O[C@H](C)C[C@@H]([C@H]2O)N(C)C)[C@@](C)(C[C@@H](C)C(=O)[C@H](C)[C@H]3N(CCCC[N]4C=NC(=C4)C5=CN=CC=C5)C(=O)O[C@]13C)OC	Telithromycin	NA	Ketolide antibiotic	465.35	460.135	497.676	473.134	458.494	459.727	458.801	460.289	466.923	419.958	MIPE
NCGC00167971-03	C[N+]1(C)[C@@H]2CC(C[C@H]1[C@@H]3O[C@H]23)OC(=O)C(O)(C4=CC=CS4)C5=CC=CS5	Tiotropium bromide	NA	Muscarinic M3 Antagonists	488.476	492.943	484.872	496.684	494.5	548.174	474.167	479.076	480.681	460.563	MIPE
NCGC00167977-03	CC(O)(C[S+]([O-])(=O)C1=CC=C(F)C=C1)C(=O)NC2=CC=C(C#N)C(=C2)C(F)(F)F	Bicalutamide	AR	Androgen Receptor Antagonist	456.096	447.258	466.119	392.44	459.129	361.221	457.579	470.403	483.094	471.273	MIPE
NCGC00167978-02	CO\N=C(C(=O)N[C@H]1[C@H]2SC\C(=C(/N2C1=O)C(O)=O)CSC(=O)C3=CC=CO3)/C4=CSC(=N4)N	Ceftiofur hydrochloride	NA	Cephalosporin antibiotic	485.844	497.635	468.023	490.362	489.273	506.674	478.058	476.829	478.248	457.596	MIPE
NCGC00167982-02	COC1=C2C(=O)C3=C(C(=C4C[C@](O)(C[C@H](O[C@H]5C[C@H](N)[C@H](O[C@H]6CCCCO6)[C@H](C)O5)C4=C3O)C(=O)CO)O)C(=O)C2=CC=C1	Pirarubicin	TOP2A	DNA Topoisomerase II Inhibitors	421.035	402.374	379.291	412.812	406.443	362.065	347.176	273.462	316.932	356.358	MIPE
NCGC00168041-01	COC1=CC2=C(CC3C4CCCC[C@@]24CCN3C)C=C1	Dextromethorphan hydrobromide	GRIN2A	NMDA Antagonist	484.708	479.846	488.783	487.741	487.744	497.199	479.061	470.7	473.437	465.149	MIPE
NCGC00168085-02	O=C(Nc1ccccc1)CCCCCCC(=O)NO	Suberoylanilide hydroxamic acid	HDAC1	Histone Deacetylase (HDAC) 1/2/3/6 Inhibitor	429.995	457.523	422.155	347.247	374.242	344.522	451.394	400.579	416.277	429.882	MIPE
NCGC00168108-02	CN(C)CC1=CC=C(C=C1)C2=NC3=CC=CC4=C3[N]2CCNC4=O	AG-14361	PARP1	PARP-1 Inhibitor	473.878	487.511	479.886	477.324	471.403	425.324	471.91	460.578	467.575	446.095	MIPE
NCGC00168109-01	COC1=N[N](C2=CC=C(NC(=O)CSC3=CC=CC=C3)C=C2)C(=N1)C4=CC=C5OCOC5=C4	Secin H3	ARHGEF1	GEF inhibitor	497.507	468.661	508.081	495.595	491.582	507.08	472.843	451.507	451.06	379.825	MIPE
NCGC00168110-01	CN1CCN(CC1)C2=CC(=NC(=N2)SC3=CC=C(NC(=O)C4CC4)C=C3)NC5=CC(=N[NH]5)C	Tozasertib	AURKA	Aurora-A/B/C Kinase Inhibitor	440.087	479.786	475.124	376.427	388.704	441.854	343.051	374.474	380.01	395.477	MIPE
NCGC00168114-03	CC1=CC=CC=C1N2\C(=N/C3=C(C(=CC=C3)C)C2=O)C[N]4C=NC5=C4N=CN=C5N	IC-87114	PIK3CA	PI3K inhibitor	412.307	382.236	332.964	366.22	447.595	388.958	231.098	296.925	311.597	325.317	MIPE
NCGC00168459-04	COC1=CC(=C(OC)C=C1)C2=NN=C3C=CC(=N[N]23)C4=CC(=C(OC)C=C4)O[C@@H]5CCOC5	NCGC00168459-01	PDE4A	Phosphodiesterase IIII (PDE4) inhibitor	467.892	443.155	446.433	462.239	458.154	454.123	457.184	381.318	409.547	443.854	MIPE
NCGC00168759-04	OC(=O)C1=CC=CC(=C1)C2=NOC(=N2)C3=CC=CC=C3F	PTC-124	CFTR	CFTR-G542X nonsense allele inhibitor	474.702	496.392	482.786	488.256	491.578	496.336	477.893	456.935	477.563	472.34	MIPE
NCGC00168773-01	Nc1ccc(cc1)S(=O)(=O)N(CC(C)C)C[C@@H](O)[C@H](Cc2ccccc2)NC(=O)O[C@H]3CO[C@H]4OCC[C@@H]34	Darunavir	NA	HIV Protease Inhibitors	471.675	501.486	505.158	433.192	420.268	413.603	465.16	472.283	481.353	469.055	MIPE
NCGC00168774-01	CS(=O)(=O)O.C#CCN[C@@H]2CCc1ccccc12	Rasagiline mesylate	MAOB	MAO-B Inhibitor	470.871	492.472	484.38	438.586	435.316	433.802	470.153	448.904	479.367	468.029	MIPE
NCGC00168781-01	O=C6N(C)CC(=O)N4[C@@H]6Cc1c5ccccc5nc1[C@H]4c2ccc3OCOc3c2	Tadalafil	PDE5A	Phosphodiesterase V (PDE5) inhibitor	456.274	506.498	463.743	455.411	434.184	447.43	472.66	458.842	467.887	426.729	MIPE
NCGC00168784-01	Cl.NC1=NC(=O)N(C=C1)[C@@H]2O[C@H](CO)[C@@H](O)C2(F)F	Gemcitabine hydrochloride	RRM2	ribonucleotide reductase inhibitor	344.012	363.443	249.398	276.761	280.131	431.765	210.593	224.352	233.061	303.25	MIPE
NCGC00168785-02	ClC1=CC=C(C=C1)C(C#N)C2=C(Cl)C=C(C=C2Cl)N3\N=C/C(=O)NC3=O	Diclazuril	NA	antiprotozoal agent	491.88	485.779	480.444	438.94	463.199	456.249	477.121	466.992	476.862	474.727	MIPE
NCGC00168853-03	CC(=C)[C@@H]1CC[C@]2(C)CC[C@]3(C)[C@H](CC[C@@H]4[C@@]5(C)CC[C@H](O)C(C)(C)[C@@H]5CC[C@@]34C)[C@@H]12	Lupeol	NA	Steroid	474.513	467.947	484.776	499.295	482.592	509.623	476.03	462.802	477.607	480.834	MIPE
NCGC00169145-02	Oc2ccc(CCO[C@@H]1O[C@H](CO)[C@@H](O)[C@H](O)[C@H]1O)cc2	Salidroside	APP	beta-Amyloid (Abeta) Protein Neurotoxicity Inhibitors	507.204	464.621	495.668	522.822	503.597	567.178	468.112	476.735	475.226	465.775	MIPE
NCGC00169864-03	C1OC2=C(O1)C=C(C=C2)[C@H]3OC[C@H]4[C@@H]3CO[C@@H]4C5=CC6=C(OCO6)C=C5	Sesamin	NFKB1	NF-kappaB Activation Inhibitor	491.094	503.706	495.584	538.879	524.61	466.224	477.121	475.494	477.582	467.027	MIPE
NCGC00173359-06	COC1=C(OC)C2=C(CC3N(CCC4=C3C=C5OCOC5=C4)C2)C=C1	Canadine	NA	K+/ATP Signaling Inhibitor	474.669	474.307	481.537	437.354	474.161	410.678	475.129	303.879	446.018	340.51	MIPE
NCGC00174736-02	CC(=O)OC[C@@H]1O[C@H]([C@H](OC(C)=O)[C@@H]1OC(C)=O)N2\C=C/C(=O)NC2=O	Uridine triacetate	NA	Pyrimidine Antagonists	483.198	467.911	481.315	483.692	464.172	577.662	460.162	479.97	470.416	459.9	MIPE
NCGC00177979-03	CN1CCCC(CC1)N2\N=C(CC3=CC=C(Cl)C=C3)/C4=C(C=CC=C4)C2=O	Azelastine hydrochloride	HRH1	Histamine H1 Receptor Antagonists	451.766	431.003	426.293	268.398	341.965	320.643	463.226	458.798	471.996	443.828	MIPE
NCGC00177986-04	CCN1\C=C(C(O)=O)/C(=O)C2=C1C=C(N3CCN(C)CC3)C(=C2)F	Pefloxacin	NA	Antibacterial	486.18	484.235	495.45	509.026	493.938	520.338	479.849	463.712	473.284	430.128	MIPE
NCGC00177995-04	Cl.Fc1ccc(cc1)N2C=C(C(=O)O)C(=O)c3cc(F)c(cc23)N4CCNCC4	Sarafloxacin hydrochloride	NA	Antibacterial	494.995	473.749	511.795	504.252	495.763	503.103	469.074	469.067	466.668	473.357	MIPE
NCGC00178054-05	CC[C@H]1OC(=O)[C@H](C)[C@@H](O[C@H]2C[C@@](C)(OC)[C@@H](O)[C@H](C)O2)[C@H](C)[C@@H](O[C@@H]3O[C@H](C)C[C@@H]([C@H]3O)N(C)C)[C@@](C)(C[C@@H](C)C(=O)[C@H](C)[C@@H](O)[C@]1(C)O)OC	Clarithromycin	NA	Macrolide Antibiotic	444.057	427.785	473.368	456.458	421.314	404.389	476.34	448.998	464.895	476.944	MIPE
NCGC00178127-04	CCOC(=O)[C@H](CCC1=CC=CC=C1)N[C@@H](C)C(=O)N2[C@H]3CCC[C@H]3C[C@H]2C(O)=O	Ramipril	ACE	Angiotensin-I Converting Enzyme Inhibitor	464.371	482.057	498.76	450.317	482.983	448.813	415.564	424.656	450.254	443.517	MIPE
NCGC00178319-07	C[S+]([O-])(=O)C1=CC=C(C=C1)[C@@H](O)[C@@H](CO)NC(=O)C(Cl)Cl	Thiamphenicol	NA	Antibiotic	486.055	480.236	516.015	465.3	491.275	515.17	478.752	375.243	481.181	372.931	MIPE
NCGC00178483-04	CC1(C)O[C@H]2CC(=O)OC[C@]23[C@H]4CC[C@@]5(C)[C@@H](OC(=O)[C@H]6O[C@@]56[C@]4(C)C(=O)C[C@@H]13)C7=COC=C7	Limonin	NA	antiviral	482.737	477.955	491.801	491.284	492.877	504.063	479.479	479.39	463.8	473.23	MIPE
NCGC00178499-03	NC1=NC(=CS1)\C(=N\O)C(=O)N[C@H]2[C@H]3SC\C(=C(/N3C2=O)C(O)=O)C=C	Cefdinir	NA	Cephalosporin antibiotic	486.245	492.016	485.076	492.856	480.555	468.009	479.623	422.26	466.82	473.501	MIPE
NCGC00178520-05	Cl.CN(Cc1cc(Br)cc(Br)c1N)C2CCCCC2	Bromhexine hydrochloride	NA	Mucolytic Agent	484.135	464.361	476.005	504.262	494.867	506.461	413.428	413.23	436.91	441.83	MIPE
NCGC00178529-03	C[C@H]1COC2=C3N1\C=C(C(O)=O)/C(=O)C3=CC(=C2N4CCN(C)CC4)F	Levofloxacin	TOP2B	DNA Topoisomerase IV Inhibitors; Antibiotic	504.509	482.154	516.892	565.697	508.37	448.804	469.272	460.57	475.73	473.273	MIPE
NCGC00178638-04	CC(C)[C@H](N)C(=O)OCCOC[N]1C=NC2=C1\N=C(N)/NC2=O	Valaciclovir	NA	DNA Polymerase Inhibitors	526.321	517.335	521.024	493.148	507.558	472.293	473.812	462.556	473.096	477.366	MIPE
NCGC00178697-05	CCC1=C2C=C(OC(=O)N3CCC(CC3)N4CCCCC4)C=CC2=NC\5=C1CN6C(=O)\C7=C(/C=C56)[C@@](O)(CC)C(=O)OC7	Irinotecan	TOP1	DNA Topoisomerase I Inhibitors	414.613	369.915	367.556	307.472	381.163	362.713	402.626	314.404	426.687	391.53	MIPE
NCGC00178698-04	CCOC(=O)\C1=C\[C@@H](OC(CC)CC)[C@H](NC(C)=O)[C@@H](N)C1	Oseltamivir phosphate	NA	Neuraminidase (Sialidase) Inhibitors	450.838	477.813	495.964	455.033	453.332	438.434	443.761	479.436	480.635	477.331	MIPE
NCGC00178707-03	CCC(=O)NCC[C@@H]1CCC2=C1C3=C(OCC3)C=C2	Ramelteon	MTNR1A	Melatonin MT1/MT2 Agonist	476.104	476.211	480.91	507.195	492.149	503.202	448.681	470.344	453.969	460.73	MIPE
NCGC00178734-03	N[C@@H](CC(=O)N1CC[N]2C(=NN=C2C(F)(F)F)C1)CC3=C(F)C=C(F)C(=C3)F	Sitagliptin	DPP4	Dipeptidyl Peptidase IV (CD26; DPP-IV; DP-IV) Inhibitor	478.318	504.243	492.737	488.915	494.034	480.554	470.031	471.279	470.392	471.191	MIPE
NCGC00178840-06	[Na+].O=C([O-])[C@@H]3N4C(=O)[C@@H](NC(=O)c2c(C)onc2c1ccccc1Cl)[C@H]4SC3(C)C	Cloxacillin sodium	NA	beta-lactam antibiotic	496.198	481.49	480.79	488.212	490.445	458.706	478.775	466.719	478.109	470.668	MIPE
NCGC00178852-06	NC[C@H]1O[C@H](O[C@@H]2[C@@H](N)C[C@@H](N)[C@H](O[C@H]3O[C@H](CO)[C@@H](O)[C@H](N)[C@H]3O)[C@H]2O)[C@H](N)C[C@@H]1O	Tobramycin	NA	30S Ribosomal Protein Inhibitors	476.519	484.015	496.604	492.663	494.075	484.881	480.094	461.016	475.662	422.905	MIPE
NCGC00178913-04	CC/1=C(\O)C(=O)\C=C2/C1=C/C=C3\[C@@]2(C)CC[C@@]4(C)[C@@H]5C[C@@](C)(CC[C@]5(C)CC[C@]34C)C(O)=O	Tripterin	HSP90AB1	Heat Shock Protein 90 (hsp90) Inhibitor	391.388	408.433	381.567	382.702	376.906	354.01	310.208	315.056	349.123	301	MIPE
NCGC00179034-08	NC(=N)C1=CC=C(OCCCCCOC2=CC=C(C=C2)C(N)=N)C=C1	Pentamidine isethionate	NA	PRL Phosphatase Inhibitors	482.834	501.052	484.356	454.004	451.442	435.874	425.336	373.067	431.125	400.331	MIPE
NCGC00179244-04	CCN[C@H]1C[C@H](C)[S+]([O-])(=O)C2=C1C=C(S2)[S+](N)([O-])=O	Dorzolamide hydrochloride	CA2	Carbonic Anhydrase Type II Inhibitors	499.538	467.757	506.967	466.003	504.673	516.907	472.843	461.493	479.344	459.895	MIPE
NCGC00179250-04	CCCCN(CCCC)CCC(O)C1=C2C=CC(=CC2=C3C=C(Cl)C=C(Cl)C3=C1)C(F)(F)F	Halofantrine	NA	antimalarial agents; possibly Inhibtion of heme crystallization/inhibition of plasmepsin	473.409	482.222	496.212	507.918	510.205	501.631	479.219	474.842	465.905	424.287	MIPE
NCGC00179302-02	O=C\1NC2=C(C=CC=C2)C1=C3\NC4=C(C=CC=C4)C3=O	Indirubin	CDK1	CDK1/2/4/5 Inhibitor	470.938	470.245	270.606	487.193	494.482	486.622	478.232	481.579	477.383	470.121	MIPE
NCGC00179308-05	CCC(=O)O[C@@]1([C@H](C)C[C@H]2[C@@H]3C[C@H](F)\C4=C\C(=O)\C=C/[C@]4(C)[C@@]3(F)[C@@H](O)C[C@]12C)C(=O)SCF	Fluticasone propionate	NA	Corticosteroid	488.345	425.075	585.94	463.862	480.061	509.077	478.886	476.787	477.459	482.036	MIPE
NCGC00179341-02	O=C1C(CCc3c1c2ccccc2n3C)Cn4ccnc4C	Ondansetron	HTR3A	5-HT3 Antagonists	483.39	493.082	485.677	471.838	480.232	555.899	473.279	449.64	478.058	312.66	MIPE
NCGC00179363-04	C[C@H](CCC(O)=O)[C@H]1CC[C@H]2[C@@H]3[C@@H](O)C[C@@H]4C[C@H](O)CC[C@]4(C)[C@H]3CC[C@]12C	Ursodiol	NA	Farnesoid X Receptor Agonist; Steroid	490.048	497.735	478.409	457.265	508.091	555.124	465.754	473.031	474.459	416.528	MIPE
NCGC00179435-07	ClCCN[P]1(=O)OCCCN1CCCl	Ifomide	NA	DNA Alkylating Agent	441.501	437.911	467.493	457.695	416.073	397.02	438.321	353.902	390.607	447.13	MIPE
NCGC00179454-04	CC[C@]1(CC[C@@H](O1)[C@]2(C)CC[C@]3(C[C@H](O)[C@@H](C)[C@H](O3)[C@@H](C)[C@@H](OC)[C@H](C)C([O-])=O)O2)[C@@H]4O[C@H](C[C@@H]4C)[C@H]5O[C@@](O)(CO)[C@H](C)C[C@@H]5C	Monensin sodium salt	NA	Polyether Antibiotic	478.925	501.497	348.091	336.323	364.157	327.379	495.888	284.09	468.839	295.266	MIPE
NCGC00179501-04	COC1=C(O)C=C(C=C1)[C@@H]2CC(=O)C3=C(O2)C=C(O[C@@H]4O[C@H](CO[C@@H]5O[C@@H](C)[C@H](O)[C@@H](O)[C@H]5O)[C@@H](O)[C@H](O)[C@H]4O)C=C3O	Methyl Hesperidin	NA	Free Radical Scavenger	468.678	479.934	480.23	481.402	468.956	450.884	476.24	465.236	478.681	462.277	MIPE
NCGC00179501-05	COC1=C(O)C=C(C=C1)[C@@H]2CC(=O)C3=C(O2)C=C(O[C@@H]4O[C@H](CO[C@@H]5O[C@@H](C)[C@H](O)[C@@H](O)[C@H]5O)[C@@H](O)[C@H](O)[C@H]4O)C=C3O	Methyl Hesperidin	NA	Free Radical Scavenger	466.131	474.888	490.561	478.907	470.332	472.899	470.674	469.979	474.764	474.293	MIPE
NCGC00179504-06	COC1=C(O)C(=CC(=C1)[C@H]2[C@@H]3[C@H](COC3=O)[C@H](O[C@@H]4O[C@@H]5CO[C@@H](C)O[C@H]5[C@H](O)[C@H]4O)C6=C2C=C7OCOC7=C6)OC	Etoposide	TOP2A	DNA Topoisomerase II Inhibitors	408.29	422.209	381.627	287.102	297.982	348.175	312.502	204.465	319.143	427.331	MIPE
NCGC00179511-04	CC(=O)SC[C@@H](Cc1ccccc1)C(=O)NCC(=O)OCc2ccccc2	Racecadotril	NA	Neprilysin (Enkephalinase, Neutral Endopeptidase, NEP) Inhibitors	461.58	488.688	428.805	280.978	303.479	282.974	479.748	456.066	475.653	474.01	MIPE
NCGC00179578-04	C[C@@H]1C[C@H]2[C@@H]3CC\C4=C\C(=O)\C=C/[C@]4(C)[C@@]3(Cl)[C@@H](O)C[C@]2(C)[C@@]1(OC(=O)C5=CC=CO5)C(=O)CCl	Mometasone furoate	NA	Corticosteroid	473.217	441.312	535.664	449.553	435.254	469.321	468.306	450.557	469.309	433.972	MIPE
NCGC00179596-04	[O-][N+](=O)O.Clc1ccc(cc1)CCC(Sc2c(Cl)cccc2Cl)Cn3ccnc3	Butoconazole nitrate	NA	Antifungal Agent	454.416	441.492	454.942	453.284	440.934	500.219	444.505	450.428	475.224	455.435	MIPE
NCGC00179642-04	ClC1=CC(=C(C=C1)C(C[N]2C=CN=C2)OCC3=C(Cl)C=CC=C3Cl)Cl	Isoconazole	NA	Antifungal Agent	484.977	490.449	476.598	454.361	502.85	511.175	478.38	466.206	470.344	472.507	MIPE
NCGC00179649-07	C[C@]12C[C@H](O)[C@H]3[C@@H](CC\C4=C\C(=O)\C=C/[C@]34C)[C@@H]1CC[C@]2(O)C(=O)CO	Prednisolone	NA	Glucocorticoid steroid	480.98	460.799	587.01	502.966	490.784	479.463	468.623	462.303	472.688	434.185	MIPE
NCGC00179673-04	IC1=CN(C(=O)NC1=O)[C@H]2C[C@H](O)[C@@H](CO)O2	Idoxuridine	NA	Anti-Herpes Simplex Virus Drug	483	473.94	431.636	457.619	469.178	490.021	468.2	464.202	483.432	469.65	MIPE
NCGC00181000-03	Cc1ccc(cc1)S(=O)([O-])=O.C[S+](C)CCC(=O)Nc1ccc(OCC(O)COCC)cc1	Suplatast tosilate	NA	Mediator Release Inhibitors	471.963	469.709	471.419	450.891	444.521	501.444	478.202	479.521	477.703	468.336	MIPE
NCGC00181002-02	C[C@@H](NCCCC1=CC=CC(=C1)C(F)(F)F)C2=CC=CC3=CC=CC=C23	Cinacalcet hydrochloride	CASR	Calcium-Sensing Receptor (CaSR) Agonists	456.83	523.966	503.268	468.686	475.711	514.796	446.178	480.222	476.374	476.6	MIPE
NCGC00181011-01	ClC1=CNC(=O)C=C1O	Gimeracil	DPYD	Dihydropyrimidine Dehydrogenase Inhibitor	481.3	496.058	475.767	427.489	492.53	516.766	464.174	468.162	476.373	477.071	MIPE
NCGC00181013-01	O=C1C=CN=C(N1)N(C)C2CCN(CC2)c4nc5ccccc5n4Cc3ccc(F)cc3	Mizolastine	HRH1	Histamine H1 Receptor Antagonists	477.057	472.241	489.222	459.483	475.325	475.036	467.37	468.153	477.717	445.417	MIPE
NCGC00181016-03	CC1=C(C=C2C(=C1)C(C)(C)CCC2(C)C)C(=C)C3=CC=C(C=C3)C(O)=O	Bexarotene	RXRA	Retinoid RXR Agonists?	479.755	467.77	515.666	523.587	477.14	479.399	463.967	478.357	466.308	467.985	MIPE
NCGC00181033-02	CN1C(=O)C[C@@H](NC1=O)C(=O)N[C@@H](CC2=CN=C[NH]2)C(=O)N3CCC[C@H]3C(N)=O	Taltirelin	TRHR	Thyrotropin-Releasing Hormone (TRH) Analogs	482.794	489.134	452.047	452.09	456.13	463.471	474.259	452.986	472.517	466.659	MIPE
NCGC00181098-01	Nc3nc2c(ncn2[C@@H]1O[C@H](CO)[C@@H](O)[C@@H]1O)c(OC)n3	Nelarabine	NA	Antimetabolite	499.393	486.32	472.652	461.296	495.446	472.281	456.518	453.536	473.795	443.023	MIPE
NCGC00181111-01	O=C(O)c1ccc(cc1)C(=O)Nc2ccc3c(c2)C(C)(C)CCC3(C)C	Tamibarotene	RARB	Retinoid RAR Agonists?	455.021	454.673	494.998	475.126	450.225	438.687	457.091	478.209	464.343	385.079	MIPE
NCGC00181129-05	CC1=NC(=CC(=N1)NC2=NC=C(S2)C(=O)NC3=C(Cl)C=CC=C3C)N4CCN(CCO)CC4	Dasatinib	ABL1	Bcr-Abl inhibitor	326.234	283.472	449.101	514.142	485.077	490.72	183.755	446.435	53.1652	113.843	MIPE
NCGC00181131-02	C[C@H]1CCC[C@@]2(C)O[C@H]2C[C@H](OC(=O)C[C@H](O)C(C)(C)C(=O)[C@H](C)[C@H]1O)\C(C)=C\C3=CSC(=N3)C	Epothilone B	TUBB	Tubulin depolymerization inhibitor	204.481	236.654	165.858	195.616	256.389	425.576	269.165	84.0929	121.363	180.414	MIPE
NCGC00181152-01	O=C1O[Pt](N)(N)OC1	Nedaplatin	NA	DNA Alkylating Agent	507.408	506.671	515.774	548.132	497.606	461.731	479.487	472.343	471.469	461.173	MIPE
NCGC00181166-01	[Na+].[O-]S(=O)(=O)CCS	Sodium 2-mercaptoethanesulfonate	NA	Antineoplastic Enhancing Agents	495.169	461.527	504.878	486.244	489.315	428.625	458.438	470.534	471.46	429.572	MIPE
NCGC00181170-03	C[N]1C(=NC2=C1C=CC(=C2)N(CCCl)CCCl)CCCC(O)=O	Bendamustine	XRCC1	Antimetabolite	514.415	530.573	526.147	529.208	496.654	448.866	466.269	473.127	456.592	459.675	MIPE
NCGC00181296-01	O=C2C(C)=C(C)C(=O)C(C)=C2C(CCCCCC(=O)O)c1ccccc1	(+-)-7-(3,5,6-trimethyl-1,4-benzoquinon-2-yl)-7-phenylheptanoic acid	TBXA2R	Prostanoid TP Agonist	454.07	400.592	452.575	435.72	398.942	465.104	477.339	433.784	474.748	416.132	MIPE
NCGC00181303-02	O=S(=O)(O)O.O=S(=O)(O)O.O=S(=O)(O)O.N[C@@H]4[C@@H](O)[C@H](O)[C@@H](CN)O[C@@H]4O[C@@H]3[C@@H](N)C[C@@H](N)[C@H](O)[C@H]3O[C@@H]2O[C@H](CO)[C@@H](O[C@H]1O[C@@H](CN)[C@@H](O)[C@H](O)[C@H]1N)[C@H]2O	Neomycin sulfate	NA	30S Ribosomal Protein Inhibitors	474.983	478.37	483.611	494.372	489.844	483.393	473.399	479.543	479.403	473.066	MIPE
NCGC00181304-01	O=C1N=C(N)C2CN12	Imexon	RRM1	Ribonucleoside-Diphosphate Reductase Inhibitors	504.06	502.457	493.275	523.861	490.785	431.477	478.574	402.831	478.787	415.852	MIPE
NCGC00181306-03	CC(=O)O[C@@]12CO[C@@H]1C[C@H](O)[C@]3(C)[C@@H]2[C@H](OC(=O)C4=CC=CC=C4)[C@]5(O)C[C@H](OC(=O)C(O)[C@@H](NC(=O)OC(C)(C)C)C6=CC=CC=C6)C(=C(/[C@@H](O)C3=O)C5(C)C)/C	Docetaxel	TUBB	Tubulin depolymerization inhibitor	255.239	182.902	129.786	284.102	415.444	414.826	210.073	48.5958	84.3381	144.129	MIPE
NCGC00181336-03	NC1=NC(=NC2=C1N=C[N]2[C@@H]3O[C@H](CO)[C@@H](O)[C@H]3O)F	2-Fluoroadenosine	PNP	Purine-Nucleoside Phosphorylase Inhibitors	344.926	370.098	284.093	340.391	329.407	375.624	234.199	234.635	278.665	210.402	MIPE
NCGC00181343-01	Cl.COc3cc4C[C@H](CN(C)CCCN1CCc2cc(OC)c(OC)cc2CC1=O)c4cc3OC	Ivabradine hydrochloride	HCN	HCN [I(f)] Blockers	477.332	472.958	498.263	482.871	483.608	489.875	474.556	448.88	473.498	483.058	MIPE
NCGC00181345-01	Cl.O=C(OCC)[C@@H](N[C@H]1CS[C@@H](CN(CC(=O)O)C1=O)c2cccs2)CCc3ccccc3	Temocapril hydrochloride	ACE	Angiotensin-I Converting Enzyme Inhibitor	478.337	479.402	468.826	295.808	394.224	384.098	481.712	480.478	480.045	378.955	MIPE
NCGC00181349-01	[Sr+2].[Sr+2].O.O.O.O.O.O.O.O=C([O-])CN(CC([O-])=O)c1sc(c(CC([O-])=O)c1C#N)C([O-])=O	Strontium ranelate heptahydrate	CASR	Calcium-Sensing Receptor (CaSR) Agonists	468.723	449.214	490.18	484.473	480.239	431.192	476.655	479.326	449.857	481.439	MIPE
NCGC00181350-02	Cl.Cl.Clc1ccc(cc1)Nc4nnc(Cc2ccncc2)c3ccccc34	Vatalanib dihydrochloride	VEGFA	VEGFR-1,2,3 Inhibitor	488.043	494.585	486.24	512.008	496.135	521.565	482.648	454.938	476.562	457.211	MIPE
NCGC00181754-01	O=C(O)c1ccc(cc1)n3nc(nc3c2ccccc2O)c4ccccc4O	Deferasirox	NA	Iron Chelator	463.577	475.198	441.573	451.393	476.577	462.209	480.132	450.609	462.066	455.968	MIPE
NCGC00181765-01	O=C(Nc3cccc1c3OC(=CC1=O)c2nnnn2)c5ccc(OCCCCc4ccccc4)cc5	Pranlukast	CYSLTR1	Leukotriene CysLT1/2 (LTD4) Antagonist	451.512	461.515	461.929	446.59	416.266	438.49	474.636	435.156	476.211	341.368	MIPE
NCGC00181767-01	Oc1cc(cc([N+]([O-])=O)c1O)C(=O)c2ccc(C)cc2	Tolcapone	COMT	catechol-O-methyltransferase (COMT)	497.372	484.181	495.314	498.966	478.818	436.646	475.728	480.961	474.443	470.2	MIPE
NCGC00181771-01	O=S(C)(=O)Nc1ccc(cc1)C(O)CCCN(CC)CCCCCCC.O=C(O)/C=C/C(=O)O.CCN(CCCCCCC)CCCC(O)c1ccc(NS(C)(=O)=O)cc1	Ibutilide fumarate	NA	K(ATP) Channel Blockers	489.332	477.345	490.862	484.942	485.04	467.201	469.727	460.969	453.03	477.773	MIPE
NCGC00181785-01	C[C@@H](O[C@H]2OCCN(CC1=NC(=O)N=N1)[C@H]2C3CCC(F)CC3)c4cc(cc(c4)C(F)(F)F)C(F)(F)F	Aprepitant	TACR1	Tachykinin NK1 Antagonist	462.791	505.002	467.755	438.182	428.957	444.142	445.986	425.871	474.203	453.514	MIPE
NCGC00181786-03	CN[S+]([O-])(=O)CCC1=CC=C2[NH]C=C(C3CCN(C)CC3)C2=C1	Naratriptan hydrochloride	HTR1B	5-HT1B Agonist	471.066	489.645	478.943	456.392	482.517	481.43	469.234	475.996	454.616	458.332	MIPE
NCGC00181796-01	C[C@@H](O)[C@@H](CO)NC(=O)[C@@H]5CSSC[C@H](NC(=O)[C@H](N)Cc1ccccc1)C(=O)N[C@@H](Cc2ccccc2)C(=O)N[C@H](Cc4cnc3ccccc34)C(=O)N[C@@H](CCCCN)C(=O)N[C@@H](C(C)O)C(=O)N5	Octreotide	SSTR1	Growth Hormone Release Inhibitors	460.6	392.873	526.46	451.688	422.703	418.776	483.661	454.181	455.332	392.394	MIPE
NCGC00182037-01	O=C(N[C@@H](Cc1ccccc1)C(=O)O)[C@@H]2CCCN2C(=O)[C@H](C)CSC(C)=O	Alacepril	ACE	Angiotensin-I Converting Enzyme Inhibitor	497.169	487.704	482.971	483.767	484.689	505.269	478.111	471.181	476.624	416.213	MIPE
NCGC00182045-02	OC[C@H]1O[C@H](C[C@@H]1O)[N]2C=NC3=C2\N=C/NC[C@H]3O	Pentostatin	ADA	Adenosine Deaminase Inhibitor	503.524	502.649	480.202	532.311	507.7	568.07	464.371	475.644	474.523	470.134	MIPE
NCGC00182047-02	NC1=C2N=C[N]([C@@H]3O[C@H](CO[P](O)(O)=O)[C@@H](O)[C@@H]3O)C2=NC(=N1)F	Fludarabine	NA	Purine Antagonist	434.737	488.924	456.513	482.134	452.854	482.309	464.393	468.255	446.642	360.223	MIPE
NCGC00182051-02	COC1=CC(=CC(=C1OC)OC)NC2=NC=C(F)C(=N2)NC3=NC4=C(OC(C)(C)C(=O)N4)C=C3	R406	SYK	Syk Kinase inhibitor	514.996	497.378	477.789	497.583	497.16	558.837	439.045	402.648	448.941	397.024	MIPE
NCGC00182052-03	O=C(NC1=CC=CC=C1C2=C[N]3C(=CSC3=N2)CN4CCNCC4)C5=NC6=C(C=CC=C6)N=C5	SRT1720	SIRT1	Histone Deacetylase/SIRT1 Activator	440.114	409.513	354.104	433.178	383.135	433.942	471.682	423.874	421.236	405.04	MIPE
NCGC00182055-02	CC(=O)O.Oc1ccc(cc1)c5c(C)c2cc(O)ccc2n5Cc3ccc(cc3)OCCN4CCCCCC4	Bazedoxifene	ER	Selective Estrogen Receptor Modulators (SERM)	490.387	482.378	497.896	472.662	490.374	481.962	479.584	477.504	481.163	426.994	MIPE
NCGC00182058-03	C=C1C(/C[C@@H](O)C[C@@H]1O)=C\C=C2/CCC[C@]3(C)[C@H](CC[C@@H]23)[C@H](C)/C=C/[C@H](C)C(C)C	1-alpha-Hydroxyergocalciferol	VDR	Vitamin D Analog	466.906	429.194	386.134	235.191	338.352	310.498	470.948	473.524	349.858	418.5	MIPE
NCGC00182059-02	CC(C)COc1ccc(cc1C#N)c2nc(C)c(s2)C(=O)O	Febuxostat	XDH	Xanthine Oxidase Inhibitor	459.92	516.056	506.717	470.088	487.61	547.634	453.898	468.836	482.999	477.785	MIPE
NCGC00182077-02	CN(C)[C@H]3C[C@@H](C)O[C@@H](O[C@@H]2[C@@H](C)[C@H](O[C@H]1C[C@@](C)(OC)[C@@H](O)[C@H](C)O1)[C@@H](C)C(=O)O[C@H](CC)[C@@](C)(O)[C@H](O)[C@@H](C)\C(=N\OCOCCOC)[C@H](C)C[C@@]2(C)O)[C@@H]3O	Roxithromycin	NA	Macrolide Antibiotic	466.304	443.629	487.17	430.344	405.326	396.997	453.289	447.789	429.409	428.309	MIPE
NCGC00182084-01	Nc1cc(c(cc1S(=O)(N)=O)S(N)(=O)=O)C(/Cl)=C(/Cl)Cl	Clorsulon	NA	antiparasitic agent	481.781	485.315	489.346	462.998	505.346	522.215	480.869	438.186	474.34	457.91	MIPE
NCGC00182549-02	O=C(O)/C=C\C(=O)O.FC(F)(F)c1ccc(cc1)[C@@H](COC)N2CCN(C[C@H]2C)C3(C)CCN(CC3)C(=O)c4c(C)ncnc4C	Vicriviroc maleate	CCR5	Chemokine CCR5 Antagonist	488.734	474.666	480.784	505.732	486.833	499.851	453.062	475.808	475.457	400.124	MIPE
NCGC00182552-03	CC(C)(C)[C@H](NC(=O)OC)C(=O)N[C@@H](Cc1ccccc1)[C@@H](O)CN(NC(=O)[C@@H](NC(=O)OC)C(C)(C)C)Cc2ccc(cc2)c3ccccn3	Atazanavir	NA	HIV Protease Inhibitors	466.09	489.311	497.723	474.447	459.371	520.7	443.238	474.09	473.048	398.653	MIPE
NCGC00182554-02	CN1CCC2=C(C1)C3=C(C=CC(C)=C3)N2CCC4=CN=C(C)C=C4	Latrepirdine hydrochloride	GRIN2A	NMDA Antagonist	489.196	498.771	485.678	459.803	524.869	501.229	478.341	466.908	468.489	468.294	MIPE
NCGC00182713-01	Fc1ccc(cc1Cl)Nc4ncnc3cc(OCCCN2CCOCC2)c(NC(=O)C=C)cc34	Canertinib	EGFR	EGFR (HER1; erbB1) inhibitor	499.605	492.045	465.263	422.661	459.923	403.307	189.182	436.93	405.57	437.196	MIPE
NCGC00182851-01	OCC(=O)[C@@]3(O)[C@@H](C)C[C@H]2[C@@H]4CCC1=CC(=O)C=C[C@]1(C)[C@H]4C(=O)C[C@@]23C	Meprednisone	NA	Glucocorticoid steroid	456.434	439.563	461.487	456.489	428.952	460.023	474.347	479.528	480.257	452.802	MIPE
NCGC00182868-02	O=C(NCCCCC1CCN(CC1)C(=O)C2=CC=CC=C2)\C=C\C3=CN=CC=C3	FK866 (APO866, Daporinad)	NAMPT	NMPRTase Inhibitor	208.852	159.46	102.065	136.562	137.804	157.147	209.689	18.525	125.2	252.422	MIPE
NCGC00182965-04	Cl.OC(CCN1CCCCC1)(c2ccccc2)C4CC3C=CC4C3	Biperiden	NA	Anticholinergic	481.277	468.754	492.212	515.378	495.242	531.233	477.3	468.781	479.253	424.985	MIPE
NCGC00183001-01	Cc1ccccc1C(=O)Nc2ccc(c(C)c2)C(=O)N4CCCC(O)c3cc(Cl)ccc34	Tolvaptan	AVPR2	Vasopressin (AVP) V2 Antagonists	497.848	490.391	477.047	467.752	510.624	513.292	473.475	463.542	479.793	469.027	MIPE
NCGC00183036-02	CC/1=C(/N2[C@H](SC1)[C@H](NC(=O)[C@H](N)\C3=C\C\C=C/C3)C2=O)C(O)=O	Cephradine	NA	Cephalosporin antibiotic	481.707	486.121	483.419	485.022	479.875	495.896	478.467	427.381	481.132	449.406	MIPE
NCGC00183039-01	O=C(O)[C@@H]3[C@@H](O)C[C@@]2(O)C[C@@H](O)[C@H](O)CC[C@@H](O)C[C@@H](O)C[C@@H](O)CC(=O)O[C@@H](C)[C@H](C)[C@H](O)[C@@H](C)C=CC=CCCC=CC=CC=CC=C[C@H](O[C@H]1O[C@@H](C)[C@H](O)[C@@H](N)[C@H]1O)CC3O2	Nystatin	NA	Antifungal Agent	491.029	459.849	518.236	515.992	511.919	531.988	454.91	475.444	485.336	440.372	MIPE
NCGC00183044-01	CN(C)c2ccc(O)c1C(=O)C3=C(O)[C@]4(O)C(=O)C(=C(O)[C@@H](N(C)C)[C@@H]4C[C@@H]3Cc12)C(N)=O	Minocycline	NA	Tetracycline Antibiotic	482.901	491.863	490.912	491.214	489.767	498.358	468.981	468.651	471.88	428.217	MIPE
NCGC00183095-01	CC(C)(C)NCC(=O)Nc1cc(N(C)C)c2C[C@H]3C[C@H]4[C@@H](C(O)=C(C(=O)[C@@]4(O)C(O)=C3C(=O)c2c1O)C(N)=O)N(C)C	Tigecycline	NA	glycylcycline antibiotics	490.73	481.432	503.003	461.525	510.847	507.819	477.803	473.078	478.187	469.515	MIPE
NCGC00183105-01	O=C(O)CCCCCC[C@H]1C(=O)C[C@H]2O[C@](O)(CC[C@H]12)C(F)(F)CCCC	Lubiprostone	CLCN2	ClC-2 Channel Activators	508.204	460.281	493.275	513.577	498.726	491.853	463.048	456.961	469.123	467.366	MIPE
NCGC00183109-02	CC(C)c1nnc(C)n1[C@H]2C[C@@H]5CC[C@H](C2)N5CC[C@H](NC(=O)C3CCC(F)(F)CC3)c4ccccc4	Maraviroc	CCR5	Chemokine CCR5 Antagonist	480.459	479.45	496.74	487.913	483.762	532.309	471.398	458.227	472.642	472.294	MIPE
NCGC00183128-01	O=C(O)[C@H]7O[C@@H](O[C@@H]6[C@@H](O)[C@H](O)[C@H](O[C@@H]6O[C@H]2CC[C@]3(C)[C@H]4C(=O)C=C1[C@@H]5C[C@](C)(CC[C@]5(C)CC[C@@]1(C)[C@]4(C)CC[C@H]3C2(C)C)C(=O)O)C(=O)O)[C@H](O)[C@@H](O)[C@@H]7O	Glycyrrhizin	NA	Thrombin Inhibitors	478.226	479.785	491.875	493.577	478.795	529.367	447.138	463.744	476.877	455.876	MIPE
NCGC00183130-01	CC(C)c4nc(CN(C)C(=O)N[C@H](C(=O)N[C@@H](Cc1ccccc1)C[C@H](O)[C@H](Cc2ccccc2)NC(=O)OCc3cncs3)C(C)C)cs4	Ritonavir	NA	HIV Protease Inhibitors	456.091	440.534	445.818	437.82	401.49	486.048	380.697	438.12	460.254	400.234	MIPE
NCGC00183285-04	CC1=C[N](C=N1)C2=CC(=CC(=C2)NC(=O)C3=CC(=C(C)C=C3)NC4=NC(=CC=N4)C5=CC=CN=C5)C(F)(F)F	Nilotinib (AMN-107)	ABL1	Bcr-Abl Kinase Inhibitor	472.403	491.336	482.446	476.72	459.4	432.229	479.661	468.795	486.826	458.909	MIPE
NCGC00183361-01	[Na+].O=C([O-])[C@@H]3N4C(=O)[C@@H](NC(=O)c2c(C)onc2c1ccccc1)[C@H]4SC3(C)C	Oxacillin sodium salt	NA	beta-lactam antibiotic	480.244	482.963	490.269	500.454	510.75	503.138	478.248	469.916	474.995	470.795	MIPE
NCGC00183362-01	NC(=O)[C@H](Cc1ccccc1)NC(=O)[C@H](CC(=O)O)NC(=O)[C@H](CCSC)NC(=O)[C@@H](NC(=O)CCNC(=O)OC(C)(C)C)Cc3cnc2ccccc23	Pentagastrin	NA	synthetic polypeptide	493.34	488.204	482.013	456.384	491.385	571.411	470.686	469.265	484.346	455.494	MIPE
NCGC00183434-03	CC(C)(C)[C@H](NC(=O)C1=CC(=C(N)C=C1)Cl)C(=O)N2CCC[C@H]2C(=O)N[C@@H](CC(O)=O)C#N	NCGC00183434-01	CASP1	Caspase 1 Inhibitors	552.532	604.926	613.456	603.566	581.709	556.605	568.9	565.949	569.505	561.394	MIPE
NCGC00183677-03	COC1=CC(=C2C(=O)O[C@@H](C)C\C=C/C(=O)[C@@H](O)[C@@H](O)CC3OC3C2=C1)O	Hypothemycin	MAP2K1	Mek 1/2 inhibitor	465.598	477.169	484.362	458.126	449.506	425.726	414.123	423.187	438.657	425.701	MIPE
NCGC00183682-01	CCO[C@@H]1OC(=O)C[C@@H]1NC(=O)[C@@H]2CCCN2C(=O)[C@@H](NC(=O)C3=CC(=C(N)C=C3)Cl)C(C)(C)C	VX-765	CASP1	Caspase 1 (IL-1beta Converting Enzyme) Inhibitors	491.775	495.297	480.952	490.613	479.576	528.204	465.619	471.747	455.028	447.401	MIPE
NCGC00183808-06	CN(C)CCCNC(=O)C1=CC=C(C=C1)C2=CC3=CC=CN=C3C(=C2)O	ML324	JARID2	JMJ inhibitor	479.461	495.36	505.757	499.901	480.15	462.615	474.723	460.359	471.784	448.624	MIPE
NCGC00183837-01	Fc1ccc(cc1)N2CCN(CC2)CCCC(=O)NC3c5ccccc5SCc4ccccc34	Monatepil	NA	Calcium Channel Blocker	467.68	465.356	449.075	443.31	462.397	446.513	477.053	375.08	454.747	422.846	MIPE
NCGC00183844-01	N[C@H]2CN(CC12CC1)c3c(F)cc4c(c3Cl)[N@@](C=C(C4=O)C(=O)O)C5C[C@H]5F	Sitafloxacin	TOP2B	DNA Topoisomerase IV Inhibitors	466.695	453.97	481.412	474.01	434.94	429.351	468.769	474.191	461.786	467.908	MIPE
NCGC00183848-01	OC[C@H]1OCC(O1)[N@@]2C=CC(N)=NC2=O	Troxacitabine	NA	DNA Polymerase Inhibitors	513.219	483.876	498.431	548.414	497.375	505.833	479.582	470.963	478.685	435.483	MIPE
NCGC00183867-01	O[C@H]1[C@H](O)[C@@H](O)[C@@H](O[C@@H]1CO)[C@H]4c2cccc(O)c2C(=O)c3c(O)cc(CO)cc34	Aloin	NA	Stimulant laxative	459.888	495.84	489.522	487.724	475.491	531.964	474.456	460.274	467.972	472.658	MIPE
NCGC00183873-01	Cl.CN4[C@@H]1CCC[C@H]4C[C@H](C1)NC(=O)c3nn(C)c2ccccc23	Granisetron hydrochloride	HTR3A	5-HT3 Antagonists	496.263	493.291	491.106	514.321	517.754	569.655	474.629	466.196	481.509	469.458	MIPE
NCGC00183875-01	Cl.Fc1cc2CC[C@@H](Oc2cc1)[C@@H](O)CNC[C@H](O)[C@@H]3CCc4cc(F)ccc4O3	rac Nebivolol hydrochloride	ADRB1	beta1-Adrenoceptor Antagonists	480.251	492.29	467.545	461.544	492.952	520.509	453.901	438.006	462.616	453.526	MIPE
NCGC00183876-01	O=C(O)C=CC(=O)O.CC(C)OC(=O)OCOP(=O)(OCOC(=O)OC(C)C)CO[C@H](C)Cn2cnc1c(N)ncnc12	Tenofovir disoproxil fumarate	TERT	Reverse Transcriptase Inhibitor	495.342	453.656	467.412	491.706	496.6	543.003	477.121	461.933	473.509	365.789	MIPE
NCGC00183878-01	O=C(O)C(C)c1cc2CC(=O)c3ccccc3Sc2cc1	Zaltoprofen	PTGS1	Cyclooxygenase Inhibitor	474.481	459.792	488.932	458.545	424.338	393.736	458.714	474.642	477.212	409.643	MIPE
NCGC00183881-01	Cl.O.O=C(O)C2=CN(c1c(OC)c(c(F)cc1C2=O)N3C[C@@H]4CCCN[C@@H]4C3)C5CC5	Moxifloxacin hydrochloride monohydrate	TOP2B	DNA Topoisomerase IV Inhibitors	494.2	501.849	497.705	565.601	504.529	442.707	466.4	476.977	476.915	471.005	MIPE
NCGC00183912-01	NC1=N[NH]C2=NN=C(C=C12)C3=C4C=CC=C[N]4N=C3C5=CC=CC=C5	FR-180204	MAPK7	ERK 1/2 Inhibitor	482.135	481.742	494.168	341.197	492.647	394.845	463.715	471.854	471.444	483.179	MIPE
NCGC00184994-03	NC/1=N/C(=O)N(C[C@@H](CO)OC[P](O)(O)=O)/C=C1	Cidofovir	NA	DNA Polymerase Inhibitors	510.894	465.81	517.626	571.341	501.844	480.251	466.756	465.234	471.635	465.995	MIPE
NCGC00184997-01	Cc1nnc(o1)C(=O)NC(C)(C)C3=NC(C(=O)NCc2ccc(F)cc2)=C(O)C(=O)N3C	Raltegravir	NA	HIV Integrase Inhibitors	490.604	498.756	489.403	494.153	490.93	541.741	453.259	464.624	479.005	459.151	MIPE
NCGC00185000-03	CN(C)C\C=C\C(=O)NC1=CC2=C(NC3=CC(=C(F)C=C3)Cl)N=CN=C2C=C1O[C@H]4CCOC4	Afatinib	EGFR	EGFR (HER1; erbB1) inhibitor	483.952	484.491	446.652	440.818	452.779	371.189	-94.5946	319.733	357.384	352.632	MIPE
NCGC00185053-01	O=C(OCC#CCSC1=NN=C(O1)C2=CC=CC3=CC=CC=C23)C4=CC5=C(S4)C=CC=C5	NCGC00185053	ALOX15	15-Lipoxygenase Inhibitor	493.289	480.22	498.259	507.574	504.812	579.195	470.048	466.597	481.336	430.613	MIPE
NCGC00185071-02	N/C1=N/C(=O)C/2=C(NC[C@@H](CNC3=CC=C(C=C3)C(=O)N[C@@H](CCC([O-])=O)C([O-])=O)N2C=O)\N1	Calcium folinate	NA	Antineoplastic Enhancing Agents	496.22	489.515	514.138	486.645	479.078	497.22	444.253	465.271	470.954	463.013	MIPE
NCGC00185090-03	CC(=O)NC1=C(C2=C(CNC2)S1)C3=NC4=C(S3)C=CC=C4	NCGC00185090-04	APE1	APE1 inhibitor	476.167	480.617	438.294	489.161	495.505	500.872	457.148	424.063	445.824	431.646	MIPE
NCGC00185736-01	C[C@H](O)[C@H](CC)N1N=CN(C1=O)c2ccc(cc2)N3CCN(CC3)c4ccc(cc4)OCC6C[C@@](Cn5cncn5)(OC6)c7ccc(F)cc7F	Posaconazole	CYP51A1	Lanosterol 14alpha-demethylase Inhibitors	462.691	432.279	466.799	455.426	444.416	473.113	461.094	418.712	465.559	452.286	MIPE
NCGC00185741-01	Nc1c(cccc1CC(N)=O)C(=O)c2ccccc2	Nepafenac	PTGS2	Cyclooxygenase-2 Inhibitor	487.105	485.955	478.731	472.559	496.536	493.787	464.229	470.833	476.902	471.629	MIPE
NCGC00185756-01	[Na+].[Na+].ClCCN(CCCl)C(=O)Oc3cc4CC[C@@H]1[C@H](CC[C@]2(C)[C@H](CC[C@@H]12)OP([O-])([O-])=O)c4cc3	Estramustine phosphate sodium	NA	DNA Alkylating Agent	508.46	492.803	500.505	573.843	511.1	436.113	468.112	442.08	446.199	405.026	MIPE
NCGC00185772-01	O=S(=O)(O)O.O=C(OC)[C@@]2(C[C@H]4C[C@@](O)(CC)C[N@@](CCc1c3ccccc3nc12)C4)c5cc9c(cc5OC)N(C)[C@@H]6[C@]98CCN7CC=C[C@@](CC)([C@@H](O)[C@]6(O)C(N)=O)[C@H]78	Vindesine sulfate salt	TUBB	Tubulin polymerization inhibitor	391.412	354.507	203.14	248.082	279.775	268.649	466.259	197.666	316.44	301.295	MIPE
NCGC00185773-02	Cl.CS[C@H]1O[C@@H]([C@H](O)[C@H](O)[C@H]1OC(=O)CCCCCCCCCCCCCCC)[C@H](NC(=O)[C@@H]2C[C@@H](CCC)CN2C)[C@H](C)Cl	Clindamycin palmitate hydrochloride	NA	Antibacterial	496.681	483.747	492.702	504.04	498.088	501.411	472.959	457.318	475.064	467.99	MIPE
NCGC00185774-01	O=C1SCCC1NC(=O)CSCC(=O)O	Erdosteine	NA	Mucolytic Agent	483.656	481.818	488.439	507.944	500.297	522.08	474.816	476.981	480.659	472.516	MIPE
NCGC00185778-02	[O-][N+](=O)C1=CC(=CC=C1C(=O)C2C(=O)CCCC2=O)C(F)(F)F	Nitisinone	HPD	4-Hydroxyphenylpyruvate Dioxygenase (4HPPD) Inhibitors	485.743	485.666	472.44	490.657	506.039	498.294	448.248	473.353	474.592	478.697	MIPE
NCGC00185850-02	COC1=C(OC)C=C2C(=NC(=NC2=C1)N3CCCN(C)CC3)NC4CCN(CC4)CC5=CC=CC=C5	BIX-01294	EHMT2	Histone-lysine N-methyltransferase EHMT2 Inhibitor	475.53	444.455	434.572	452.887	377.02	343.656	416.569	360.394	450.332	375.574	MIPE
NCGC00185916-06	NC1=CC(=CC=C1)[S+]([O-])(=O)N2CCCN(CC2)[S+]([O-])(=O)C3=CC4=C(OCCO4)C=C3	NCGC00185916	PKM2	PKM2 activator	506.342	485.824	509.007	457.137	499.732	554.759	465.739	467.204	470.572	461.314	MIPE
NCGC00185990-05	OC(=O)C1CC[N]2C1=CC=C2C(=O)C3=CC=CC=C3	Ketorolac	NA	non-steroidal antiinflammatory	468.107	498.496	503.137	473.349	473.594	468.727	468.028	472.942	472.992	462.41	MIPE
NCGC00185994-02	CCC1=CC=C(C=C1)\C=C/2SC(=S)NC2=O	10058-F4	MYC	MYC Expression Inhibitors	454.729	458.476	457.94	443.494	394.771	388.226	426.457	414.557	445.667	410.983	MIPE
NCGC00185997-03	OC1=CC(=CC=C1C2=CC=C(O2)\C=C\3SC(=O)NC3=O)F	AS-252424	PIK3CG	PI3K gamma Inhibitor	486.639	509.236	473.322	471.502	470.58	470.813	451.731	476.586	474.392	473.767	MIPE
NCGC00186006-04	CC1=C(NC(=O)CN2CCCC2=O)C(=CC=C1)C	Nefiracetam	GABRA1	GABAergic Transmission Enhancer	482.362	472.91	504.095	462.335	495.623	520.358	477.862	474.156	474.357	477.184	MIPE
NCGC00186009-03	FC1(F)OC2=C(O1)C=C(C=C2)\C=C\3SC(=O)NC3=O	AS-604850	PIK3CG	PI3K gamma Inhibitor	508.262	523.378	485.613	539.791	511.79	620.768	475.184	460.997	469.229	467.072	MIPE
NCGC00186010-02	COC(=O)C/1=C/O[C@@H](O)[C@H]\2[C@@H]1C\C=C2CO	Genipin	NA	Free Radical Scavenger	472.716	465.349	480.43	438.235	474.509	424.28	477.111	474.803	475.006	466.471	MIPE
NCGC00186013-01	COC1=CC\2=C(C=C1)C3\C(=N2)[S+](CC4=C(C)C(=C(C)C=N4)OC)[O-][Mg]35[O-][S+](CC6=C(C)C(=C(C)C=N6)OC)C7=NC8=C(C=CC(=C8)OC)[N]57	Esomeprazole magnesium	NA	H+/K+-ATPase Inhibitor	463.24	468.428	414.694	506.795	485.189	482.281	462.276	472.36	471.573	473.837	MIPE
NCGC00186024-02	CC1=NC(=CC=C1)C2=C(N=C([NH]2)C(C)(C)C)C3=CC=C4N=CC=NC4=C3	SB-525334	NA	TGF-bR1 (ALK5) inhibitor	464.046	516.718	410.028	423.616	413.761	438.93	475.645	351.44	413.664	385.047	MIPE
NCGC00186028-01	CC[C@H](N1CCCC1=O)C(N)=O	Etiracetam	NA	N-Type Calcium Channel (Ca(v) 2.2) Blockers	483.192	481.865	480.311	479.875	488.506	514.792	476.265	472.705	471.047	465.603	MIPE
NCGC00186030-03	O=C1NC(=O)C(/S1)=C/C2=CC=C3N=CC=NC3=C2	AS-605240	PIK3CG	PI3K gamma Inhibitor	482.035	510.514	476.276	486.746	468.563	506.253	452.829	463.874	464.049	440.462	MIPE
NCGC00186035-04	[O-][N+](=O)C1=CC=CC(=C1)C(=O)NC2=NC3=CC=CC=C3[N]2CCN4CCOCC4	IRAK-1-4 Inhibitor I	IRAK1	IRAK Inhibitor	517.513	478.952	504.885	473.15	468.068	489.918	456.506	472.199	467.329	457.805	MIPE
NCGC00186037-01	CCCCCN(C)CCC(O)([P](O)(O)=O)[P](O)([O-])=O	Ibandronate sodium hydrate	NA	Treatment of Osteoporosis	464.449	431.372	471.602	450.285	447.215	417.088	467.438	440.081	478.747	474.127	MIPE
NCGC00186046-02	CCN(CC)CCN1C(=O)\C(=N/C2=CC=CC=C12)CC3=CC=C(OC)C=C3	Caroverine hydrochloride	NA	AMPA Antagonist	489.555	500.636	477.208	518.747	514.803	576.119	476.744	477.004	457.011	375.587	MIPE
NCGC00186047-02	OC1=CC=C2C=CC=CC2=C1SSC3=C4C=CC=CC4=CC=C3O	IPA-3	PAK1	p21-Activated Kinase 1 (PAK1) Inhibitors	462.736	487.749	470.591	456.503	427.063	484.76	471.993	475.844	483.095	432.049	MIPE
NCGC00186460-01	O=C(OC)[C@]12CC[C@@]3(C)[C@]4(C)CC[C@H]5[C@@](C)(C)C(=O)C(=C[C@]5(C)C4=CC(=O)[C@@H]3[C@@H]2C[C@](C)(C)CC1)C#N	Bardoxolone methyl	NFKB1	NF-kappaB signaling Inhibitor	457.713	509.691	443.1	404.411	511.211	414.106	350.233	303.24	373.711	343.086	MIPE
NCGC00186464-02	Cl.NC(=O)C(C)(C)CNC(=O)[C@@H](C[C@H](O)[C@@H](N)C[C@H](Cc1cc(OCCCOC)c(cc1)OC)C(C)C)C(C)C	Aliskiren hemifumarate	NA	Renin Inhibitor	487.148	458.255	512.984	508.796	478.554	482.629	457.995	475.107	469.243	450.844	MIPE
NCGC00186465-01	NC1(CCC1)c2ccc(cc2)c3nc5C=CN6C(=O)NN=C6c5cc3c4ccccc4	MK-2206 2HCl	AKT1	PKB/Akt Inhibitor	497.907	480.051	452.534	420.935	461.469	483.861	459.833	372.153	464.33	470.247	MIPE
NCGC00186528-04	C[N]1C2=C(SC(=C2)[S+](C)[O-])C\3=C1C(=O)N(CC4=CC(=CC=C4)N)\N=C3	NCGC00186528	PKM2	PKM2 activator	484.401	483.59	479.075	462.721	475.27	515.968	476.306	468.497	463.639	409.696	MIPE
NCGC00186628-01	CCCC[N+]1(C)[C@H]2CC(C[C@@H]1[C@H]3O[C@@H]23)OC(=O)[C@H](CO)C4=CC=CC=C4	Butylscopolamine bromide	CHRM1	Muscarinic acetylcholine receptor Antagonists	492.719	490.162	487.867	469.767	485.65	503.277	478.765	462.911	478.984	461.837	MIPE
NCGC00187481-04	CN1C(=O)N(C2=CC=C(C=C2)C(C)(C)C#N)C3=C4C=C(C=CC4=NC=C13)C5=CC6=C(C=CC=C6)N=C5	BEZ-235	MTOR	mTOR inhibitor	347.254	365.556	296.961	403.309	420.31	412.22	475.827	73.6671	124.584	103.025	MIPE
NCGC00187482-03	C[S+]([O-])(=O)N1CCN(CC1)CC2=CC3=C(S2)C(=NC(=N3)C4=CC=CC5=C4C=N[NH]5)N6CCOCC6	GDC-0941	PIK3CA	PI3K Inhibitor	468.269	408.899	354.177	389.892	438.674	422.505	121.242	237.126	272.215	349.163	MIPE
NCGC00187906-01	OC1=CC(=CC=C1)C2=NC3=C(OC4=C3C=CC=N4)C(=N2)N5CCOCC5	PI-103	PIK3CA	PI3Kalpha, beta, gamma Inhibitor	443.539	349.866	361.611	391.697	420.366	344.029	190.145	186.254	281.886	211.032	MIPE
NCGC00187911-02	CCC[S+]([O-])(=O)NC1=CC=C(F)C(=C1F)C(=O)C2=C[NH]C3=NC=C(Cl)C=C23	PLX-4720	BRAF	Raf kinase B Inhibitor	485.912	491.531	499.275	473.224	468.415	480.389	452.426	440.501	471.001	433.896	MIPE
NCGC00187912-03	NC1=C2C(=NC=N1)[N](N=C2C3=CC=C(OC4=CC=CC=C4)C=C3)[C@@H]5CCCN(C5)C(=O)C=C	Ibrutinib (PCI-32765)	BTK	Btk/Lck/Lyn inhibitor	501.649	482.6	528.213	480.039	487.911	479.474	289.71	449.938	452.584	454.44	MIPE
NCGC00187983-01	O=C(NCC1=CC=CC=C1)C2=CSC(=N2)NC3=CC=NC=N3	Thiazovivin	ROCK1	ROCK Inhibitor	485.322	474.729	475.917	404.567	429.229	370.815	470.235	354.397	450.395	383.473	MIPE
NCGC00188344-05	CC1(C)CCC(=C(CN2CCN(CC2)C3=CC=C(C=C3)C(=O)N[S+]([O-])(=O)C4=CC(=C(N[C@H](CCN5CCOCC5)CSC6=CC=CC=C6)C=C4)[S+]([O-])(=O)C(F)(F)F)\C1)/C7=CC=C(Cl)C=C7	ABT-263 (Navitoclax)	BCL2L1	Bcl-xL inhibitor	470.158	476.41	533.391	250.192	289.046	277.677	444.442	470.677	462.454	467.721	MIPE
NCGC00188346-01	Oc1cc2cc(nc2cc1)c4nn(c3ncnc(N)c34)C(C)C	PP242	MTOR	mTOR Inhibitor	447.783	458.608	377.654	375.94	435.77	430.173	431.386	286.779	321.655	244.242	MIPE
NCGC00188380-01	COC1=CC(=C(F)C(=C1N[S+]([O-])(=O)C2(CC2)C[C@H](O)CO)NC3=C(F)C=C(I)C=C3)F	RDEA-119	MAP2K1	Mek 1/2 inhibitor	505.756	482.938	527.574	505.281	500.139	453.623	471.506	473.311	472.244	461.145	MIPE
NCGC00188382-04	CC(NCC1=CC=C2N(CC(C)(C)O)\C(NC2=C1)=N\C(=O)C3=CC=C(S3)C4=C[NH]N=C4)C(C)(C)C	NCGC00188382-01	ITK	ITK inhibitor	391.555	380.986	316.746	373.039	332.776	332.932	249.511	254.752	302.756	249.034	MIPE
NCGC00188399-03	CCCCCCCCC1=CC=C(CCC(N)(CO)CO)C=C1	Fingolimod hydrochloride	SPHK1	Sphingosine Kinase 1 (SphK1) Inhibitors	481.344	487.277	462.375	493.633	469.798	561.964	449.637	443.317	448.667	438.044	MIPE
NCGC00188429-01	O=C(O)C(=O)Nc1cccc(c1)c2nnnn2	Acitazanolast	NA	Mediator Release Inhibitors	468.509	489.836	491.569	471.149	459.226	533.922	456.884	476.658	480.145	464.137	MIPE
NCGC00188689-01	Clc1cc3c(cc1)Oc2ccccc2[C@@H]4CN(C)C[C@@H]34	Asenapine	DRD1	Dopamine D1/D2 Antagonist	445.081	409.866	459.391	453.569	433.077	466.554	470.368	457.392	470.626	464.378	MIPE
NCGC00188690-02	Cl.Fc1ccccc1C(N2CCc3sc(cc3C2)OC(C)=O)C(=O)C4CC4	Prasugrel hydrochloride	P2RY12	P2Y12 (P2T) Antagonists	472.18	489.429	464.767	436.477	442.49	464.204	476.198	359.752	463.262	465.619	MIPE
NCGC00188863-01	CCCCN(CCCC)CCCOc1ccc(cc1)C(=O)c2c3cc(ccc3oc2CCCC)NS(C)(=O)=O	Dronedarone	ADRA1A	alpha,beta-Adrenoceptor Antagonists	482.083	485.157	473.342	482.212	470.355	484.777	428.508	446.319	455.438	456.845	MIPE
NCGC00188864-01	CC(=O)c4ccc(OCCCN1CCC(CC1)c3noc2cc(F)ccc23)c(OC)c4	Iloperidone	DRD2	Dopamine D2 Antagonist	468.926	468.987	508.937	448.373	485.451	511.953	473.619	476.963	471.615	469.983	MIPE
NCGC00188865-02	C[N]1N=C2C=C(C=CC2=C1C)N(C)C3=NC(=NC=C3)NC4=CC=C(C)C(=C4)[S+](N)([O-])=O	Pazopanib	CERS1	multi-kinase	483.737	448.6	475.845	496.108	483.553	492.676	416.826	421.269	410.913	441.893	MIPE
NCGC00188866-01	FC(F)(F)C1=CC=C2C(SCCCCCO\C3=C\O\C(CN4CCOCC4)=C/C3=O)=CC=NC2=C1	NCGC00188866-01	RAC1	Rac1 inhibitor	488.995	499.845	457.698	490.209	493.193	549.481	462.083	394.277	474.175	409.49	MIPE
NCGC00188943-04	OC(=O)C/1=C/C(=O)NC(=O)N1	Orotic acid	NA	metabolite	477.579	488.569	498.745	497.106	477.682	530.277	461.843	474.311	473.961	469.378	MIPE
NCGC00188962-02	CC[C@H](C)C(=O)O[C@H]1C[C@H](O)\C=C2\C=C/[C@H](C)[C@H](CC[C@@H](O)C[C@@H](O)CC(O)=O)[C@@H]12	Pravastatin sodium	HMGCR	HMG-CoA Reductase Inhibitor	455.88	504.169	501.052	463.35	461.233	512.583	430.263	477.366	480.537	475.624	MIPE
NCGC00189073-02	Brc3ccc(Nc1c(F)c2ncn(C)c2cc1C(=O)NOCCO)c(Cl)c3	Selumetinib	MAP2K1	Mek1/2 inibitor	445.541	471.294	519.514	505.912	497.271	476.174	233.366	322.152	372.855	283.319	MIPE
NCGC00189074-01	O=C(NOCC1CC1)c3ccc(F)c(F)c3Nc2ccc(I)cc2Cl	C.I. 1040	MAP2K1	MEK inhibitor	451.861	485.246	465.498	452.488	442.395	409.711	418.686	431.694	441.255	447.364	MIPE
NCGC00189075-01	OC[C@@H](O)CONC(=O)c2ccc(F)c(F)c2Nc1ccc(I)cc1F	PD 0325901	MAP2K1	MEK inhibitor	418.074	456.298	406.165	468.397	452.64	425.41	342.346	468.995	411.69	379.009	MIPE
NCGC00189220-05	COC1=C(OCCCN2CCCC2)C=C3N=C(N=C(NC4CCN(CC4)C(C)C)C3=C1)C5CCCCC5	UNC-0638	EHMT2	Histone-lysine N-methyltransferase EHMT2 Inhibitor	498.216	507.151	470.659	503.689	466.331	381.602	416.875	379.932	445.505	365.585	MIPE
NCGC00189393-03	FC1=C(C=C(NC(=O)NC2=NN=C(S2)C3=CC=NC=C3)C=C1)C(F)(F)F	NCGC00189393-02	BLM	BLM inhibitor	489.038	484.312	480.202	499.255	488.784	461.195	473.223	466.974	477.092	469.293	MIPE
NCGC00229511-01	C[C@@H]1CCN(C[C@@H]1N(C)C2=C3C=C[NH]C3=NC=N2)C(=O)CC#N	Tofacitinib	JAK1	Jak inhibitor	457.157	429.178	461.819	447.997	389.609	455.852	400.219	346.765	426.026	414.321	MIPE
NCGC00229512-04	COC1=C(C=C(SC2=CN=C(NC(=O)C3=CC=C(CNC(C)C(C)(C)C)C=C3)S2)C(=C1)C)C(=O)N4CCN(CC4)C(C)=O	BMS-509744	ITK	ITK inhibitor	471.958	493.315	449.667	449.028	476.154	460.879	431.955	416.502	415.93	437.857	MIPE
NCGC00229704-01	O=C(N[C@@H](CCC(=O)O)C(=O)O)c1ccc(s1)N(C)Cc2ccc3N=C(C)NC(=O)c3c2	Raltitrexed	TYMS	thymidylate synthase inhibitor	391.846	439.259	322.306	275.38	428.337	538.974	195.819	246.197	251.85	410.144	MIPE
NCGC00229735-03	C[C@H]1CN(C[C@@H](C)O1)CC(=O)NC2=CC=C3SC4=C(CC3=C2)C=CC=C4\C5=C\C(=O)\C=C(/O5)N6CCOCC6	KU-60019	ATM	ATM Kinase Inhibitor	500.446	491.069	518.786	500.74	505.247	431.344	475.522	434.429	449.312	467.961	MIPE
NCGC00238451-01	FC1=C(C=C(C\C2=N\NC(=O)C3=C2C=CC=C3)C=C1)C(=O)N4CCN(CC4)C(=O)C5CC5	Olaparib	PARP1	PARP-1/PARP-2 Inhibitor	457.343	461.066	421.67	423.565	417.959	373.72	481.041	418.64	424.377	431.095	MIPE
NCGC00238452-02	C[N]1C=C(C2=CC=CC=C12)\C3=C(\C(=O)NC3=O)C4=C[N](C5CCN(CC5)CC6=NC=CC=C6)C7=C4C=CC=C7	Enzastaurin	PRKCA	PKCa, PKCb, PKCg inhbitor	489.961	499.792	520.074	489.265	472.531	448.002	462.528	470.3	478.217	466.701	MIPE
NCGC00238453-01	COC1=CC(=CC=C1NC2=NC(NC3=C(C=CC=C3)[S+]([O-])(=O)C(C)C)=C(Cl)C=N2)N4CCC(CC4)N5CCN(C)CC5	TAE-684	ALK	Anaplastic Lymphoma Kinase (ALK) Inhibitor	417.123	352.468	363.983	354.637	423.556	416.44	207.313	232.705	247.733	221.95	MIPE
NCGC00238454-02	COC1=CC=C2/C3=N/CCN3\C(=N/C2=C1OC)NC(=O)C4=CC=CN=C4	PIK-90	PIK3CA	PI3K Inhibitor	482.486	483.96	493.417	481.92	500.161	413.189	419.246	447.627	435.136	474.603	MIPE
NCGC00238624-04	ClC1=C[NH]N=C1C\2NC(=N\C3=C2C(=O)CCC3)/NC4=NC5=CC=CC=C5O4	NCGC00238624	GALK1	GALK inhibitor	491.499	471.164	483.3	501.712	491.878	510.164	445.875	467.622	478.019	447.122	MIPE
NCGC00241036-02	OC(=O)C1=CC=C(O)C2=NC=C(C=C12)N3CCOCC3	NCGC00241036-01	JARID2	JMJ inhibitor	489.454	458.589	485.997	473.435	456.92	416.283	461.139	479.371	467.706	451.624	MIPE
NCGC00241097-01	CC(C)Oc1ccc(cc1)NC(=O)N2CCN(CC2)c5ncnc4cc(OCCCN3CCCCC3)c(OC)cc45	Tandutinib	KIT	KIT inhibitor	465.158	454.978	474.689	456.088	405.206	448.039	423.651	330.023	355.699	405.195	MIPE
NCGC00241099-01	CN1CCN(CCOC2=CC3=NC=NC(=C3C(=C2)OC4CCOCC4)NC5=C6OCOC6=CC=C5Cl)CC1	Saracatinib	SRC	cSRC inhibitor	474.538	433.554	531.666	480.455	491.37	447.642	252.458	444.345	289.994	349.592	MIPE
NCGC00241101-02	CCOC1=CC2=C(C=C1NC(=O)\C=C\CN(C)C)C(=C(C=N2)C#N)NC3=CC=C(OCC4=CC=CC=N4)C(=C3)Cl	Neratinib	EGFR	EGFR (HER1; erbB1) inhibitor	486.499	472.242	391.733	463.995	480.014	420.403	120.542	395.066	460.595	341.389	MIPE
NCGC00241102-02	CO[C@@H]1[C@@H](C[C@H]2O[C@]1(C)N3C4=CC=CC=C4C5=C6CNC(=O)C6=C7C8=CC=CC=C8N2C7=C35)N(C)C(=O)C9=CC=CC=C9	PKC 412	PRKCA	PKC/flt3 inhibitor	383.088	405.721	445.415	408.711	408.713	375.171	359.655	423.483	334.911	315.012	MIPE
NCGC00241103-04	CN1CCN(CC1)CC2=CC=C(C=C2)C(=O)NC3=CC=C(C)C(=C3)NC4=NC(=CS4)C5=CC=CN=C5	Masitinib	KIT	FGFR 3 Inhibitor	491.219	475.224	490.232	486.093	499.563	440.461	448.919	392.282	451.284	381.118	MIPE
NCGC00241104-01	CC(C)(C)c4cc(NC(=O)Nc3ccc(OCCN1CCOCC1)c2ccccc23)n(n4)c5ccc(C)cc5	Doramapimod	MAPK14	p38 MAPK Inhibitor	484.867	488.472	455.507	480.038	509.925	469.893	445.009	456.093	474.084	473.961	MIPE
NCGC00241107-03	COC1=C(Cl)C=C(Cl)C(=C1)NC2=C(C=NC3=C2C=C(OC)C(=C3)OCCCN4CCN(C)CC4)C#N	Bosutinib	ABL1	Bcr-Abl inhibitor	453.003	439.819	432.168	508.759	491.883	482.663	291.528	364.967	331.149	367.562	MIPE
NCGC00241108-03	CNC(=O)C1=CC=CC=C1SC2=CC=C3C(=C2)[NH]N=C3\C=C\C4=CC=CC=N4	Axitinib	FLT1	VEGFR-1/2/3 Inhibitor	465.51	476.198	450.047	438.675	425.098	438.784	444.759	427.699	405.904	409.782	MIPE
NCGC00241111-02	FC1=CC=C(SC/2=N/N3\C=N/C(=O)/C(=C3/C=C2)C4=C(Cl)C=CC=C4Cl)C(=C1)F	VX-745	MAPK14	p38 MAPK Inhibitor	495.197	493.411	464.391	493.362	494.487	553.903	442.695	424.037	450.824	355.062	MIPE
NCGC00241112-01	OCCC#CC1=NC(=C([N]1CCCC2=CC=CC=C2)C3=CC=NC=C3)C4=CC=C(F)C=C4	RWJ-67657	MAPK14	p38 MAPK Inhibitor	450.956	476.773	499.498	460.547	480.492	441.531	469.686	440.29	469.277	468.242	MIPE
NCGC00241113-01	CC1=C(CCC(O)=O)C(=C([NH]1)\C=C\2C(=O)NC3=CC=CC=C23)C	Orantinib	FLT1	VEGFR-2 Inhibitor	429.293	450.485	326.059	255.586	273.854	325.675	472.413	367.406	371.272	403.945	MIPE
NCGC00241342-02	ClC1=CC(=CC(=C1)CNC2=C(C=NC=N2)C3=CC4=C(OCO4)C=C3)Cl	KUC107550N	CLK1	Clk Inhibitor	466.608	487.571	447.934	446.946	442.132	432.075	454.038	436.439	436.015	459.09	MIPE
NCGC00241410-01	ClC1=C[N]2C(=NC=C2C3=CC=CC(=N3)NC4CNC4)C=C1	NCGC00241410-01	IRAK1	IRAK Inhibitor	471.952	509.797	485.109	477.49	474.008	594.854	459.949	430.038	472.033	467.615	MIPE
NCGC00241411-01	CC(C)(C)C(=O)OC1=CC2=C(C=C1)[N](CCCO)C(=N2)NC(=O)C3=CC=CC(=C3)[N+]([O-])=O	NCGC00241411-01	IRAK1	IRAK Inhibitor	481.99	502.533	538.103	486.815	490.429	481.026	455.422	380.537	480.924	471.415	MIPE
NCGC00241455-01	CC1=CC(=CC=C1OCC(O)=O)SCC2=C(C)N=C(S2)C3=CC=C(C=C3)C(F)(F)F	GW-501516	PPARD	PPARdelta Agonist	483.112	511.958	494.04	480.623	482.985	475.762	479.366	470.982	477.18	421.322	MIPE
NCGC00241982-03	CC[N]1C2=C(C=NC(=C2)OC3=CC(=CC=C3)NC(=O)C4=CC=C(OCCN5CCOCC5)C=C4)N=C1C6=NON=C6N	GSK 269962	ROCK1	ROCK 1, ROCK 2 Inhibitor	416.238	474.626	466.184	373.5	388.79	417.621	444.664	394.27	412.439	412.956	MIPE
NCGC00242054-03	CC1=NC(=CC=C1)C2=N[NH]C=C2C3=NC4=C(C=C3)N=CC=C4	SJN 2511	NA	TGF-bR1 (ALK5) inhibitor	497.8	531.183	496.503	549.128	499.872	627.566	477.403	456.883	427.568	472.001	MIPE
NCGC00242056-02	COC1=CC2=C(C=C1OC)[N](C=N2)C3=CC(=C(S3)C#N)OCC4=C(C=CC=C4)[S+](C)([O-])=O	IKK-3 Inhibitor IX	IKBKB	IKK-3 Inhibitor	451.744	480.606	493.99	456.465	446.44	476.254	477.216	448.213	459.383	470.345	MIPE
NCGC00242217-04	COC1=CC2=C(C=C1OC)[N](C=N2)C3=CC(=C(S3)C(N)=O)OCC4=C(C=CC=C4)C(F)(F)F	GW 843682X	PLK1	Polo-like Kinase-1 (Plk-1) Inhibitor	430.289	480.552	482.006	420.152	393.468	434.146	395.616	307.09	459.392	453.311	MIPE
NCGC00242227-02	O=C(NC1=C(C#N)C2=C(CCCC2)S1)C3=C4C=CC=CC4=CC=C3	TCS JNK 5a	MAPK8	JNK 2/3 Inhibitor	403.257	381.242	391.008	418.568	414.282	435.94	451.633	267.268	322.676	366.938	MIPE
NCGC00242249-02	CN(C)CCOC1=CC=C(C=C1)C2=NC(=C([NH]2)C3=CC4=C(C=C3)\C(CC4)=N\O)C5=CC=NC=C5	SB-590885	BRAF	Raf kinase B Inhibitor	491.453	525.913	521.464	468.586	467.608	478.712	461.343	453.084	479.212	471.563	MIPE
NCGC00242458-01	NC(=O)C1CCCC2=C1[NH]C3=C2C=C(Cl)C=C3	EX-527	SIRT1	Histone Deacetylase SIRT1 Inhibitor	485.208	493.097	470.767	486.408	475.262	479.959	470.175	389.51	471.586	454.627	MIPE
NCGC00242476-02	CC(C)(C)OC(=O)CN(CC1=CC=C(S1)[N+]([O-])=O)CC2=CC=C(Cl)C=C2	GSK-4112	NR1D1	Rev-erb alpha agonist	464.797	423.472	492.615	454.978	444.128	438.256	472.433	456.885	474.327	453.761	MIPE
NCGC00242477-01	CCCCOCCOC1=C(C)SC(=N1)C2=CC=C(C(O)=O)C(=C2)F	AC-261066	RARB	RARbeta2 Agonist	461.781	495.058	508.935	495.674	500.852	484.867	447.096	448.176	467.845	433.613	MIPE
NCGC00242478-02	CO[C@H]1C[C@H](C)C\C2=C(/NCCN(C)C)C(=O)\C=C(\NC(=O)\C(=C/C=C\[C@H](OC)[C@@H](OC(N)=O)\C(=C/[C@H](C)[C@H]1O)C)C)C2=O	Alvespimycin hydrochloride	HSP90AB1	Heat Shock Protein 90 (hsp90) Inhibitor	344.438	326.044	278.073	282.515	307.455	406.329	55.9275	127.358	178.38	123.177	MIPE
NCGC00242479-01	COC1=C(N[S+]([O-])(=O)C2=C(N=CC=C2)C3=CC=C(C=C3)C4=NN=CO4)N=CC(=N1)C	Zibotentan	EDNRA	Endothelin ETA Receptor Antagonist	489.46	491.487	490.787	476.184	497.165	547.144	462.719	464.307	472.061	455.857	MIPE
NCGC00242480-01	CC(C)(C)C1=CC(=C(NC(=O)C/2=C/NC3=C(C=CC=C3)C2=O)C=C1O)C(C)(C)C	Ivacaftor	CFTR	CFTR Channel Activator	484.865	500.349	509.527	484.704	483.244	479.47	477.121	464.14	458.441	474.063	MIPE
NCGC00242481-02	NC(=O)NC1=C(SC(=C1)C2=CC(=CC=C2)F)C(=O)N[C@H]3CCCNC3	AZD7762	CHEK1	Chk1/2 Inhibitor	448.475	381.383	400.308	425.187	393.314	359.281	344.257	165.68	267.721	292.346	MIPE
NCGC00242482-01	ClC1=CC=CC(=C1)NC(=O)NC2=NC=C(CCNC3=NC=NC4=C3SC=C4)S2	SNS-314	AURKA	Aurora-A/B/C Kinase Inhibitor	459.606	465.379	488.2	347.431	368.561	420.962	329.745	429.791	420.101	450.988	MIPE
NCGC00242484-02	COC(=O)NC1=CC=C(C=C1)C2=NC3=C(C=N[N]3C4CCN(CC4)C(=O)OC)C(=N2)N5CCOCC5	WYE-354	MTOR	mTORC1/2 inhibitor	472.492	487.399	371.614	368.842	509.545	485.264	438.224	332.877	354.043	324.328	MIPE
NCGC00242485-01	NC/1=N/C(=O)C2=C([NH]C=C2CCC3=CC=C(C=C3)C(=O)N[C@@H](CCC(O)=O)C(O)=O)N1	Pemetrexed disodium	TYMS	thymidylate synthase inhibitor	471.591	469.133	424.047	401.24	499.802	510.738	370.874	365.959	354.721	348.578	MIPE
NCGC00242486-02	C[C@H](NC1=NC(=C(Cl)C=N1)NC2=N[NH]C(=C2)C)C3=NC=C(F)C=N3	AZD-1480	JAK1	Jak1/2 inhibitor	503.806	499.026	454.422	461.647	506.083	469.166	457.44	456.105	437.158	461.094	MIPE
NCGC00242487-01	CC1=CN=C(NC2=CC=C(F)C=C2Cl)N=C1C3=C[NH]C(=C3)C(=O)N[C@H](CO)C4=CC=CC(=C4)Cl	NCGC00242487	MAPK7	ERK inhibitor	452.877	469.107	390.561	473.441	473.251	443.571	413.507	445.144	426.677	441.497	MIPE
NCGC00242489-01	CC1=CC2=C(C=C1C3(CC3)C4=CC=C(C=N4)C(O)=O)C(C)(C)CCC2(C)C	LG100268	RXRA	RXR agonist	485.231	453.884	495.096	491.268	480.979	451.544	460.715	474.094	459.654	451.589	MIPE
NCGC00242490-02	CCN(CC)CCOC1=CC=C(NC2=NC=C3\C=C(/C(=O)N(C)C3=N2)C4=C(Cl)C=CC=C4Cl)C=C1	PD-166285	SRC	cSRC inhibitor	339.898	270.029	391.881	377.551	365	365.976	154.521	173.576	171.725	33.7633	MIPE
NCGC00242491-02	BrC1=CC=CC=C1NC(=O)NC2=C3N=N[NH]C3=C(C=C2)C#N	SB-265610	CXCR2	CXCR2 Antagonist	488.689	461.047	483.192	459.157	479.262	524.07	471.171	447.89	479.955	457.676	MIPE
NCGC00242492-02	C\C(=C/C(=O)NC1=C(C=CC=C1)C(O)=O)C2=CC3=CC=CC=C3C=C2	BIBR 1532	TERT	Telomerase Inhibitor	493.305	482.42	497.374	461.997	500.354	519.296	474.609	465.59	469.659	431.316	MIPE
NCGC00242493-01	CC(C)(C)C1=CC(=NO1)NC(=O)NC2=CC=C(C=C2)C3=C[N]4C(=N3)SC5=C4C=CC(=C5)OCCN6CCOCC6	Quizartinib	KIT	KIT inhibitor	472.622	463.223	469.955	486.302	437.126	419.532	475.99	333.647	419.959	455.013	MIPE
NCGC00242495-01	CN(C1=NC=CC=C1CNC2=NC(=NC=C2C(F)(F)F)NC3=CC=C4NC(=O)CC4=C3)[S+](C)([O-])=O	PF-431396	PTK2	Focal Adhesion Kinase (FAK) Inhibitor	458.293	462.122	474.317	433.785	427.653	399.492	431.538	412.981	415.08	442.117	MIPE
NCGC00242497-02	C[S+]([O-])(=O)C1=CC=C(C(=C1)Cl)C(=O)NC2=CC(=C(Cl)C=C2)C3=NC=CC=C3	Vismodegib (GDC-0449)	SHH	Hedgehog antagonist	496.588	489.344	500.672	522.729	505.648	542.755	453.479	476.642	477.562	463.558	MIPE
NCGC00242498-03	NC(=O)C1=CC=C(C=C1)C2=NC(=C([NH]2)C3=NC=CC=C3)C4=CC=C5OCCOC5=C4	D-4476	CSNK1A1	Casein Kinase I (CK1) Inhibitor	496.587	491.52	495.453	485.239	478.216	514.048	459.238	473.843	462.206	452.878	MIPE
NCGC00242499-01	NC1=NC=CC(=N1)C2=CC3=C(ON=C3C=C2)C4=CC=C(Cl)C=C4	Pim 1 inhibitor 2	PIM1	Pim-1 inhibitor	487.919	488.556	432.511	480.05	471.156	561.199	436.236	466.668	468.743	457.895	MIPE
NCGC00242501-01	CC1=CC(=C(C)[N]1C2=CC=CC=C2)\C=C3\SC4=NC5=C(C=CC=C5)[N]4C3=O	ITX3	TRIO	Triple Functional Domain Protein (TRIO) Inhibitor	511.056	483.795	487.075	491.719	490.789	506.133	471.03	473.023	470.427	465.259	MIPE
NCGC00242503-01	COC1=C(C(=CC=C1)OC)C2=CC(=N[N]2C3=C4C=CC(=CC4=NC=C3)Cl)C(=O)NC5(C6CC7CC(C6)CC5C7)C(O)=O	Meclinertant	CPA1	Carboxypeptidase A Inhibitor	506.929	483.155	485.458	489.71	495.052	540.058	470.178	461.525	478.927	474.968	MIPE
NCGC00242504-01	C[C@@H]1C[C@H]2[C@@H]3\C=C(C)/C4=C/C5=C(C[C@]4(C)[C@H]3[C@@H](O)C[C@]2(C)[C@@]1(O)C(=O)COC(C)=O)C=N[N]5C6=CC=CC=C6	Cortivazol	NRC31	Glucocorticoid Receptor (GR) Agonist	468.97	442.022	560.646	446.785	461.884	419.841	466.31	428.246	436.896	436.964	MIPE
NCGC00242505-01	C[C@@H]1C[C@H]2[C@@H]3\C=C(C)/C4=C/C5=C(C[C@]4(C)[C@H]3[C@@H](O)C[C@]2(C)[C@@]1(O)C(=O)CO)C=N[N]5C6=CC=CC=C6	Deacetyl cortivazol	NA	Glucocorticoid Receptor (GR) Agonist	478.459	459.703	565.896	452.232	490.758	500.504	464.605	450.966	469.466	458.775	MIPE
NCGC00242506-02	O=C(N[C@@H](Cc1ccccc1)C(=O)N[C@@H](CC(C)C)B(O)O)c2cnccn2	Bortezomib	PSMD1	Proteasome Inhibitor	211.993	198.759	140.852	180.381	211.057	170.261	227.43	155.542	189.679	168.546	MIPE
NCGC00242507-01	CO[C@@H]1C[C@@H](CC[C@H]1OCCO)C[C@@H](C)[C@@H]2CC(=O)[C@H](C)\C=C(C)/[C@@H](O)[C@@H](OC)C(=O)[C@H](C)C[C@H](C)\C=C/C=C\C=C(C)/[C@H](C[C@@H]3CC[C@@H](C)[C@@](O)(O3)C(=O)C(=O)N4CCCC[C@H]4C(=O)O2)OC	Everolimus	MTOR	mTOR inhibitor	363.418	441.706	339.13	398.173	462.438	366.43	444.736	117.735	267.028	184.733	MIPE
NCGC00242511-02	CCC(O)(CC)/C=C/C=C/[C@@H](C)[C@H]1CC[C@H]2\C(CCCC12C)=C\C=C3/C[C@@H](O)C[C@H](O)C3=C	Seocalcitol	VDR	Vitamin D Analog	484.247	486.32	472.745	431.814	490.601	445.251	479.881	457.9	130.283	417.094	MIPE
NCGC00242512-01	CC\C=C/C[C@@H]1[C@H](CCC1=O)CC(=O)OC	methyl jasmonate	NA	cytochrome c release inducer	481.558	448.027	490.402	537.236	504.481	490.156	480.355	480.137	477.355	424.968	MIPE
NCGC00242514-01	COCC[N]1C(=[N+](CC2=NC=CN=C2)C3=C1C(=O)C4=CC=CC=C4C3=O)C	Sepantronium bromide	BIRC5	Survivin inhibitor	309.55	288.778	132.04	144.21	82.3291	155.863	278.682	110.568	429.138	170.168	MIPE
NCGC00242596-01	O=C(O)[C@H](CCC(=O)O)NC(=O)c1ccc(cc1)C(CC#C)Cc2nc3c(nc2)nc(N)nc3N	Pralatrexate	DHFR	Dihydrofolate Reductase (DHFR) Inhibitors	348.727	448.852	338.673	316.969	422.891	492.701	349.517	191.342	291.229	288.079	MIPE
NCGC00242597-01	O=C([C@@H](N)C13CC2CC(C1)CC(O)(C2)C3)N5[C@H](C#N)C[C@@H]4C[C@@H]45	Saxagliptin	DPP4	Dipeptidyl Peptidase IV (CD26; DPP-IV; DP-IV) Inhibitor	499.177	494.129	529.917	491.066	496.297	459.386	456.758	475.761	470.093	457.158	MIPE
NCGC00242598-03	C1C[N]2N=C(C3=CC=CC=N3)C(=C2C1)C4=C5C=CC(=CC5=NC=C4)OCCN6CCOCC6	LY2109761	NA	TGF-bR1 (ALK5) and TGFbR2 inhibitor	500.718	511.817	469.446	445.949	431.315	499.58	464.23	406.791	381.313	459.752	MIPE
NCGC00244250-02	CN(C)C1=CC=C(NC2=N[N](C(=N2)N)C(=O)C3=C(F)C=CC=C3F)C=C1	NCGC00244250-01	TYK2	Tyk 2 inhibitor	472.382	482.612	492.741	469.885	487.067	538.124	453.7	464.311	430.745	482.045	MIPE
NCGC00244252-01	CC1=C(NC2=CC(=CC=C2)[S+]([O-])(=O)NC(C)(C)C)N=C(NC3=CC=C(OCCN4CCCC4)C=C3)N=C1	TG-101348	JAK2	multi-kinase	474.31	482.759	499.321	506.961	491.481	493.21	354.38	471.989	475.73	388.14	MIPE
NCGC00244253-01	N#CC[C@H](C1CCCC1)[N]2C=C(C=N2)C3=NC=NC4=C3C=C[NH]4	Ruxolitinib (INCB018424)	JAK1	Jak1/2 inhibitor	461.098	472.722	467.236	451.754	427.286	457.649	477.978	445.298	449.223	472.837	MIPE
NCGC00244256-02	C[C@@]12O[C@@H](C[C@]1(O)CO)[N]3C4=C(C=CC=C4)C5=C6C(=O)NCC6=C7C8=C(C=CC=C8)[N]2C7=C35	Lestaurtinib???	JAK1	Jak/Tyk/Flt inhibitor	406.634	426.675	348.846	344.546	369.232	383.228	433.969	319.042	356.227	277.358	MIPE
NCGC00244257-01	O=C(NCC#N)C1=CC=C(C=C1)C2=NC(=NC=C2)NC3=CC=C(C=C3)N4CCOCC4	CYT387	JAK1	Jak1/2 inhibitor	438.289	465.723	464.119	444.93	447.284	502.879	446.91	444.467	417.087	409.341	MIPE
NCGC00246187-02	COC1=NC2=C(NC3=CC(=C(O)C(=C3)CN4CCCC4)CN5CCCC5)C6=CC=C(Cl)C=C6N=C2C=C1	Pyronaridine	NA	antimalarial agents	494.843	493.237	503.978	476.134	469.269	516.667	479.451	445.063	464.103	448.002	MIPE
NCGC00246387-02	CCOC(=O)C1=C(CSC2=CC=CC=C2)[N](C)C3=CC(=C(O)C(=C13)CN(C)C)Br	Arbidol	NA	antiinfluenza drug	481.471	485.872	497.281	491.488	477.898	514.826	474.585	449.981	478.905	423.167	MIPE
NCGC00246958-02	CN1CCN(CC1)C2=CC=C(C3=NO[N+](=C23)[O-])[N+]([O-])=O	NSC-207895	MDM4	MDM4 (MDMX) Inhibitor	460.611	506.298	486.642	453.288	458.565	420.924	478.299	459.881	471.187	465.673	MIPE
NCGC00246966-03	COC(=O)NC1=NC2=CC(=CC=C2[NH]1)C(=O)C3=CC=C(F)C=C3	Flubendazole	NA	antiparasitic agent	401.999	406.964	388.946	362.263	361.741	386.369	455.397	324.679	390.299	383.072	MIPE
NCGC00246968-02	CCCC1=NC(=C([N]1CC2=CC=C(C=C2)C3=CC=CC=C3C4=N[NH]N=N4)C(O)=O)C(C)(C)O	Olmesartan	AGT	Angiotensin AT1 Antagonist	468.242	476.837	504.148	465.311	478.093	444.057	468.342	481.67	472.854	471.976	MIPE
NCGC00246971-03	OC[C@H]1O[C@@H](OC2=CC(=CC(=C2)/C=C/C3=CC=C(O)C=C3)O)[C@H](O)[C@@H](O)[C@@H]1O	Polydatin	ICAM1	ICAM1 Expression Inhibitors;VCAM1 Expression Inhibitors	502.659	469.754	485.698	492.573	498.82	493.479	468.157	471.65	478.331	475.889	MIPE
NCGC00247029-02	OC[C@H]1OC(O)C[C@@H](O)[C@@H]1O	2-Deoxyglucose	NA	sugar	456.871	463.608	517.846	493.141	494.464	503.359	459.992	471.127	474.445	467.516	MIPE
NCGC00247624-02	CC1=COC2=C1C(=O)C(=O)C3=C4C=CC=C(C)C4=CC=C23	Tanshinone I	TNF	TNF-alpha Production Inhibitors	503.451	511.705	504.998	511.666	484.524	466.704	471.469	470.141	469.345	465.767	MIPE
NCGC00247735-02	Cl.c1c4c(cc2nccnc12)C3CC4CNC3	Varenicline dihydrochloride	CHRNA3	Nicotinic alpha3beta4 Agonists	471.861	475.366	486.737	464.333	473.746	514.004	470.522	471.674	479.429	464.841	MIPE
NCGC00247785-05	N=C(N([C@@]1(CC[C@@H](O)CC1)[H])C=N2)C3=C2N(CC4=CC=CC=C4)C(C5=CC=CC=C5)=C3C6=CC=CC=C6	KUC109088N-03	NA	Perinuclear compartment (PNC) assembly inhibitor	425.653	458.264	339.691	364.343	431.955	434.609	368.547	270.739	465.139	448.913	MIPE
NCGC00247866-04	O=C(NC1=NN=C(S1)C2=CC=NC=C2)NC3=CC(=C(C=C3)C4=C[NH]N=C4)C#N	NCGC00247866-02	BLM	BLM inhibitor	487.901	488.954	500.585	494.785	495.804	476.012	483.729	481.001	461.886	454.951	MIPE
NCGC00247877-01	COC1=C(C)C=NC(=C1C)C[N]2C=NC3=C(Cl)N=C(N)N=C23	CNF-2024	HSP90AB1	Heat Shock Protein 90 (hsp90) Inhibitor	355.745	423.816	358.646	320.286	367.751	432.945	214.617	186.522	240.409	259.438	MIPE
NCGC00247878-01	CCNC(=O)C1=NOC(=C1C2=CC=C(CN3CCOCC3)C=C2)C4=C(O)C=C(O)C(=C4)C(C)C	NVP-AUY922	HSP90AB1	Heat Shock Protein 90 (hsp90) Inhibitor	313.319	427.235	294.252	313.629	337.897	423.237	276.365	122.774	211.866	197.651	MIPE
NCGC00247879-01	CCNC(=O)C1=CC2=C(N=C(N)N=C2S1)C3=CC(=C(Cl)C=C3Cl)OCCN4CCCC4	VER-82576	HSP90AB1	Heat Shock Protein 90 (hsp90) Inhibitor	445.683	426.988	409.135	386.37	428.67	470.377	335.718	285.857	337.004	364.238	MIPE
NCGC00247954-02	FC(F)(F)C1=CC=CC(=C1Cl)C(=O)N[C@H]([C@@H]2CCCCN2)C3=CC=CC=C3	SSR-504734	SLC6A9	Glycine Transporter 1 (GlyT-1) Inhibitor	479.589	477.645	488.699	512.976	499.877	520.258	479.325	442.241	465.6	447.047	MIPE
NCGC00248196-02	CC1(C)CC(O)CC(C)(C)N1[O]	Tempol	NA	Free Radical Scavenger	486.465	482.588	494.813	487.454	488.218	484.934	481.929	468.055	466.43	465.056	MIPE
NCGC00249346-02	C1CCN(C1)CCOC2=C3COC/C=C/CCOC4=CC=CC(=C4)C5=NC(=NC=C5)NC(=C3)C=C2	SB1518	JAK2	Jak2 inhibitor	474.372	435.479	408.087	456.002	411.838	493.738	385.419	350.175	389.544	370.131	MIPE
NCGC00249388-01	CC1=CC=CC(=N1)C2=N[N]3CCCC3=C2C4=CC=NC5=CC(=CC=C45)C(N)=O	LY2157299	TGBR1	TGF-bR1 (ALK5) and TGFbR2 inhibitor	469.26	470.931	478.098	464.485	432.753	464.534	479.859	461.07	428.383	458.151	MIPE
NCGC00249389-01	C1CN(CCN1)C2=CC=C(C=C2)C3=C[N]4N=CC(=C4N=C3)C5=CC=NC6=C5C=CC=C6	LDN-193189	BMPR1A	Activin Receptor Like Kinase 3 (ALK3; BMPR-IA) Inhibitors	427.496	427.653	399.163	470.635	378.297	458.43	283.069	226.957	281.851	300.441	MIPE
NCGC00249390-01	COC1=C(OC)C=C2C(=CC=NC2=C1)OC3=CC=C(NC(=O)NC4=NOC(=C4)C)C(=C3)Cl	Tivozanib	FLT1	VEGFR-1/2/3 Inhibitor	490.182	473.988	519.623	462.508	479.826	431.655	448.498	422.163	396.147	431.183	MIPE
NCGC00249391-01	C[N]1N=CC2=C1N=C(N=C2NC3=CC(=CC=C3C)C(=O)NC4=CC=CC(=C4)C(F)(F)F)C5=CC=CN=C5	NVP-BHG712	BRAF	Raf kinase B/C inhibitor	465.701	440.325	458.536	451.113	388.514	442.282	453.106	412.905	385.048	449.941	MIPE
NCGC00249392-01	CNC(=O)C1=NC=CC(=C1)COC2=NN=C(NC3=CC=C(Cl)C=C3)C4=C2OC=C4	Telatinib	KDR	VEGFR-2,3 Inhibitor	486.387	502.764	485.951	492.282	489.01	460.211	457.879	409.997	431.406	451.557	MIPE
NCGC00249393-01	O=C(NC1=CC=C(C=C1)C2(CCCC2)C#N)C3=CC=CN=C3NCC4=CC=NC=C4	Apatinib	FLT1	VEGFR-2 inhibitor	471.635	495.82	493.205	466.439	454.146	456.265	480.775	445.74	460.152	419.809	MIPE
NCGC00249611-03	CC(C)C[C@H](NC(=O)CNC(=O)C1=C(Cl)C=CC(=C1)Cl)B(O)O	MLN-2238??	PSMD1	Proteasome Inhibitor	345.527	305.214	285.43	274.276	308.82	287.671	314.694	282.2	314.553	303.715	MIPE
NCGC00249612-01	CC(C)C[C@H](NC(=O)CNC(=O)C1=C(Cl)C=CC(=C1)Cl)B2OC(=O)CC(CC(O)=O)(O2)C(O)=O	Ixazomib citrate	PSMD1	Proteasome Inhibitor	331.776	288.082	241.907	264.715	311.142	245.716	279.043	243.691	311.691	293.282	MIPE
NCGC00249613-03	CC(C)C[C@H](NC(=O)[C@H](CCC1=CC=CC=C1)NC(=O)CN2CCOCC2)C(=O)N[C@@H](CC3=CC=CC=C3)C(=O)N[C@@H](CC(C)C)C(=O)[C@@]4(C)CO4	Carfilzomib (PR-171)	PSMD1	Proteasome Inhibitor	280.442	218.87	161.155	173.685	184.085	177.835	244.013	70.7741	231.463	150.234	MIPE
NCGC00249684-01	NC(=O)N(C1=NC(=C(C=C1)C(N)=O)C2=C(F)C=C(F)C=C2)C3=C(F)C=CC=C3F	VX-702	MAPK14	p38 MAPK Inhibitor	495.206	484.261	467.73	457.183	499.48	521.961	463.298	471.126	474.302	462.913	MIPE
NCGC00249685-02	CN1CCN(CC1)C2=CC3=C([NH]C(=N3)C/4=C(\N)C5=C(F)C=CC=C5NC4=O)C=C2	Dovitinib	NA	FGFR inhibitor	460.547	437.847	403.209	436.892	410.162	376.92	423.343	328.225	362.149	313.242	MIPE
NCGC00249759-02	CC(C)(O)CCC1=CC=C(OCC2=CC3=CC=CN=C3C(=C2)C4=CC=CC(=C4)OC(F)F)C=C1	NCGC00249759-01	PDE4A	Phosphodiesterase IIII (PDE4) inhibitor	490.475	472.205	496.404	501.986	515.86	504.935	464.946	471.989	474.748	433.372	MIPE
NCGC00250085-01	CNCC(O)C(O)C(O)C(O)CO.OC(=O)C1=CC=C(C=C1)C2=CC3=CC=CN=C3C(=N2)C4=CC5=NON=C5C=C4	NVP-ABE171	PDE4A	Phosphodiesterase IIII (PDE4) inhibitor	475.99	455.117	489.514	455.454	465.812	464.966	482.774	411.648	474.146	423.998	MIPE
NCGC00250373-01	OC1=C(C=CC=C1)C2=CC=C(C=C2)C3=CSC4=C3C(=C(/C#N)C(=O)N4)/O	A-769662	PRKAA1	AMP-Activated Protein Kinase (AMPK) Activator	499.533	491.334	513.331	523.917	519.167	494.046	473.114	478.691	478.799	477.794	MIPE
NCGC00250374-01	CC1(C)C[N]2C(=C(C3=CC=C(Cl)C=C3)C(=C2C1)C4=CC=CC=C4)CC(O)=O	Licofelone	ALOX5	5-Lipoxygenase Inhibitor	465.416	493.68	478.031	454.659	466.759	510.246	441.46	455.565	481.627	474.811	MIPE
NCGC00250375-02	C[C@]1(O)CC(C1)C2=NC(=C3[N]2C=CN=C3N)C4=CC5=C(C=C4)C=CC(=N5)C6=CC=CC=C6	Linsitinib	IGFR1	IGF-1R Inhibitors	471.575	445.599	361.507	424.584	448.037	416.254	473.164	355.111	435.011	406.045	MIPE
NCGC00250376-01	COC1=CC=C(C=C1)[S+]([O-])(=O)N(CCO)C2=CC=CC=C2CN(C)C(=O)\C=C\C3=CC=C(Cl)C=C3	KN-93	CAMKK2	Calmodulin-Dependent Protein Kinase II Inhibitors	489.704	491.642	480.887	487.034	486.023	451.59	446.735	404.706	456.667	449.602	MIPE
NCGC00250377-01	O=C1\C=C(OC2=C(C=CC=C12)C3=CC=CC4=C3SC5=C4C=CC=C5)\N6CCOCC6	NU-7441	PRKDC	DNA-Dependent Protein Kinase (DNA-PK) Inhibitor	491.256	491.117	508.248	566.812	524.862	586.229	458.807	362.029	436.186	469.752	MIPE
NCGC00250378-01	CCCCN1CCC(CC1)CNC(=O)C2=C3OCCC[N]3C4=CC=CC=C24	Piboserod hydrochloride	HTR4	5-HT4 Antagonists	459.254	479.513	459.331	445.929	448.726	456.82	429.751	456.002	462.875	474.54	MIPE
NCGC00250379-03	CC1=C[NH]C(=N1)C2=C(N=C(NCCNC3=CC=C(C=N3)C#N)N=C2)C4=CC=C(Cl)C=C4Cl	CT-99021	GSK3B	GSK-3 inhibitor	445.695	445.685	449.972	454.519	414.672	448.949	467.415	405.406	446.996	429.756	MIPE
NCGC00250380-01	CN1\C=N/C2=CC=C(NC3=CC(=CC=C3C)NC(=O)C4=CC(=CC=C4)C(C)(C)C#N)C=C2C1=O	AZ-628	BRAF	Raf kinase B/C Inhibitor	410.463	484.475	467.686	425.563	435.669	449.668	431.871	433.179	439.011	412.178	MIPE
NCGC00250381-02	CC(C)OC1=CC(=N[NH]1)NC2=C(Cl)C=NC(=N2)N[C@@H](C)C3=CC=C(F)C=N3	AZ-23	NTRK1	Tropomyosin Related Kinases (Trk) inhibitor	488.929	450.386	415.239	490.746	468.419	477.65	431.868	433.957	376.499	347.416	MIPE
NCGC00250382-01	C[C@H]1CN(C[C@@H](C)O1)C2=NC=C(NC(=O)C3=C(C)C(=CC=C3)C4=CC=C(OC(F)(F)F)C=C4)C=C2	LDE225 (NVP-LDE225,Erismodegib)	SMO	Smo Receptor Antagonist	483.88	483.068	464.428	523.011	512.384	524.869	382.591	373.529	434.86	317.292	MIPE
NCGC00250383-01	CC1=CSC(=N1)NC(=O)C2=C(N)C3=C(S2)N=C4CCCC4=C3C(F)(F)F	Irestatin 9389	ERN1	IRE1alpha/XBP-1 inhibitor	460.901	437.333	458.482	450.774	396.648	451.424	479.6	433.626	458.306	429.079	MIPE
NCGC00250384-01	CN1CCN(CC1)C2=CC(=C(Cl)C=N2)C(=O)NC3=CC=C4CCC5=C([N](N=C5C(N)=O)C6=CC=C(F)C=C6)C4=C3	PHA-408	IKBKB	IKK-beta Inhibitor	478.335	489.268	510.026	453.511	435.765	441.329	454.749	438.215	459.612	454.304	MIPE
NCGC00250385-02	CCOC1=C(NC2=NC=C3N(C)C(=O)C4=C(C=CC=C4)N(C)C3=N2)C=CC(=C1)N5CCC(O)CC5	XMD8-92	MAPK7	ERK5/BMK1 inhibitor	476.46	462.249	455.545	403.248	404.412	364.829	464.723	449.91	462.049	459.588	MIPE
NCGC00250386-02	IC1=C(NCCCNC(=O)C2=CC=CS2)N=C(NC3=CC(=CC=C3)NC(=O)N4CCCC4)N=C1	BX-795	IKBKE	IKK-epsilon Inhibitor	394.32	407.845	444.041	397.517	374.019	429.335	400.928	352.006	359.905	368.177	MIPE
NCGC00250387-02	CCN1CCN(CC1)CC(=O)NC2=CC=C(C3=C2C4=C(S3)C=CC=C4)C5=C6O\C(=C/C(=O)C6=CC=C5)N7CCOCC7	KU 0060648	PRKDC	DNA-Dependent Protein Kinase (DNA-PK) Inhibitor	480.869	400.627	397.559	396.072	454.519	419.433	312.057	279.911	356.067	396.994	MIPE
NCGC00250388-01	NC(CO)(CO)CCC1=C(Cl)C=C(SC2=CC(=CC=C2)OCC3=CC=CC=C3)C=C1	KRP 203	S1PR1	S1P1/3/4 agonist	461.231	480.88	456.015	387.71	403.17	396.823	415.163	355.45	393.254	447.201	MIPE
NCGC00250389-01	CC1=C(CCOC2=CC=C(C=C2)C(O)=O)C3=CC(=CC=C3[N]1C(C4=CC=CC=C4)C5=CC=CC=C5)Cl	CDIBA	PLCG1	Phospholipase C inhibitor	493.852	462.957	501.289	482.85	484.462	445.197	477.542	470.693	449.134	407.763	MIPE
NCGC00250390-01	CC(C)(C)OC(=O)NC1=CC=C(C=C1)C2=CC(=NO2)C(=O)NCCCCCCC(=O)NO	ISOX	HDAC1	Histone Deacetylase (HDAC) 6 Inhibitor	413.98	447.653	418.415	354.914	349.979	356.229	439.928	382.485	388.752	411.627	MIPE
NCGC00250391-01	CN(C)C(=O)C1=CC=C(C=C1)[S+]([O-])(=O)C2=CC=C(NC(=O)[C@@](C)(O)C(F)(F)F)C(=C2)Cl	AZD7545	PDK2	Pyruvate Dehydrogenase Kinase 2 Inhibitor	473.945	498.979	445.245	474.732	455.763	499.665	466.526	390.861	439.944	367.468	MIPE
NCGC00250392-01	CC(C)CN1C(=O)N(C)C(=O)C2=C1SC(=C2C(=O)N3C[C@H](O)CO3)CC4=C(C)[NH]N=C4C	AR-C155858	SLC16A1	MCT1 inhibitor	498.091	460.599	507.81	494.417	482.626	519.908	478.209	325.978	451.513	476.4	MIPE
NCGC00250393-01	CC(O)[C@H](NC(=O)[C@@H]1CSSC[C@H](CC(=O)[C@H](N)CC2=CC=CC=C2)C(=O)N[C@@H](CC3=CC=C(O)C=C3)C(=O)N[C@H](CC4=C[NH]C5=CC=CC=C45)C(=O)N[C@@H](CCCCN)C(=O)N1)C(N)=O	CAP-232	SSTR4	Somatostatin srif2B (sst4) Agonist	489.859	475.165	491.555	505.049	488.866	559.728	452.557	470.27	460.778	465.143	MIPE
NCGC00250395-01	COC1=CC=CC2=C1[NH]C(=C2)C3=C4[N](N=CN=C4N)C(=N3)C5CCC(CC5)C(O)=O	OSI-027	MTOR	mTORC1/2 Inhibitor	462.369	496.425	396.341	427.993	474.139	457.58	447.681	380.722	448.018	348.965	MIPE
NCGC00250396-01	COC1=C(CO)C=C(C=C1)C2=CC=C3C(=N2)N=C(N=C3N4CCOCC4)N5C[C@@H](C)O[C@@H](C)C5	KU-0063794	MTOR	mTORC1/2 Inhibitor	453.169	470.918	388.599	480.665	506.088	513.604	439.925	269.236	364.168	266.859	MIPE
NCGC00250397-01	OC1=NC(=NC2=C1CSCC2)C3=CC=C(C=C3)C(F)(F)F	NVP-XAV-939	TNKS	TNKS1/TNKS2 Inhibitor	482.637	463.471	444.662	468.949	471.966	522.733	461.973	458.94	478.564	420.905	MIPE
NCGC00250398-01	CN(C)C1CCN(CC1)C(=O)C2=CC=C(NC(=O)NC3=NC(=NC(=N3)N4CCOCC4)N5CCOCC5)C=C2	PF-05212384	MTOR	mTOR inhibitor	429.387	370.494	207.259	241.495	308.807	259.053	190.603	58.2737	166.495	66.1987	MIPE
NCGC00250399-01	CCC[S+]([O-])(=O)NC1=CC=C(F)C(=C1F)C(=O)C2=C[NH]C3=NC=C(C=C23)C4=CC=C(Cl)C=C4	Vemurafenib (PLX4032, RG7204)	BRAF	Raf kinase B Inhibitor	489.36	528.629	502.859	468.534	448.735	445.441	462.139	475	446.034	423.03	MIPE
NCGC00250400-01	C[C@@H](OC1=C(N)N=CC(=C1)C2=C[N](N=C2)C3CCNCC3)C4=C(Cl)C(=CC=C4Cl)F	Crizotinib (PF-02341066)	MET	HGFR (MET; c-Met) Inhibitor	486.911	491.328	477.964	465.646	443.973	447.24	449.182	373.987	349.927	420.909	MIPE
NCGC00250401-01	CN1CC[C@H]([C@@H](O)C1)C2=C(O)C=C(O)C3=C2O\C(=C/C3=O)C4=CC=CC=C4Cl	Flavopiridol	CDK1	CDK1/2/4/6/7/9 Inhibitor	330.984	318.637	217.671	373.886	355.136	313.294	139.871	209.857	258.163	178.781	MIPE
NCGC00250402-01	CCOC1=CC=C(CC2=C(Cl)C=CC(=C2)[C@@H]3O[C@H](CO)[C@@H](O)[C@H](O)[C@H]3O)C=C1	Dapagliflozin	NA	SGLT-2 inhibitor	484.856	489.106	500.64	499.456	486.348	489.434	476.435	478.618	464.897	468.939	MIPE
NCGC00250403-01	CC1=CC=C(F)C(=C1)NC(=O)NC2=CC=C(C=C2)C3=C4C(=N[NH]C4=CC=C3)N	Linifanib	KDR	VEGFR-2 inhibitor	477.451	451.377	492.948	498.23	480.739	441.497	475.494	450.761	465.481	451.949	MIPE
NCGC00250404-01	C[C@@]1(CCCN1)C2=NC3=C(C=CC=C3[NH]2)C(N)=O	Veliparib	PARP1	PARP-1/PARP-2 Inhibitor	459.407	421.057	470.806	443.051	395.767	439.65	401.568	388.226	420.97	445.015	MIPE
NCGC00250405-01	COC1=C(CO)C=C(C=C1)C2=CC=C3C(=N2)N=C(N=C3N4CCOC[C@@H]4C)N5CCOC[C@@H]5C	AZD-8055	MTOR	mTORC1/2 Inhibitor	357.326	399.346	296.681	381.973	396.466	374.197	417.738	132.721	258.34	154.792	MIPE
NCGC00250406-01	C[N]1C=NC=C1[C@@](N)(C2=CC=C(Cl)C=C2)C3=CC=C4N(C)C(=O)\C=C(\C5=CC=CC(=C5)Cl)C4=C3	Tipifarnib	COX10	Farnesyltransferase Inhibitor	417.453	442.968	436.663	346.775	371.536	362.048	445.915	293.946	449.82	373.988	MIPE
NCGC00250407-01	C[N]1C(=NC2=CC(=CC=C12)OC3=CC(=NC=C3)C4=NC(=C[NH]4)C(F)(F)F)NC5=CC=C(C=C5)C(F)(F)F	CHIR-265	BRAF	Raf kinase B/C inhibitor	464.909	470.695	416.858	460.524	464.608	465.07	452.419	435.514	454.42	278.628	MIPE
NCGC00250408-01	COC1=C(N[S+]([O-])(=O)C2=C(F)C=C(F)C=C2)C=C(C=N1)C3=CC=C4N=CC=C(C5=CN=NC=C5)C4=C3	GSK-2126458	PIK3CA	PI3Kalpha/beta/delta/gamma Inhibitor	274.033	228.846	102.152	214.166	296.808	228.514	-109.697	13.4093	48.0516	111.754	MIPE
NCGC00250409-01	CC(C)C[C@H](NC(=O)C1=CC2=CC=CC=C2S1)C(=O)N3CCN(CC3)C(=O)[C@H](CO)N[S+]([O-])(=O)C4=CC=C(Cl)C=C4Cl	GSK-1016790A	TRPV4	TRPV4 Agonist	482.192	477.802	322.597	485.012	491.296	477.93	472.804	426.683	466.622	432.706	MIPE
NCGC00250410-01	OC(=O)C1=C(C=C(C=C1)C2=C[NH]C3=NC=C(C=C23)C4=CC=CC=C4)C5CCCC5	GSK-650394	SGK1	serum- and glucocorticoid-regulated kinases (SGK1 and SGK2) inhibitor	501.217	480.437	487.757	490.535	514.164	492.784	467.959	478.111	404.45	477.091	MIPE
NCGC00250411-01	OC(=O)[C@H](C1CCCC1)C2=CC=C(OCC3=NC4=CC=CC=C4C=C3)C=C2	Veliflapon	ALOX5AP	5-lipoxygenase-activating (FLAP) inhibitor	463.569	509.548	485.474	456.114	458.913	518.489	435.235	468.556	478.952	473.82	MIPE
NCGC00250412-01	CC1=C(C)C2=C(S1)[N]3C(=NN=C3[C@H](CC(=O)OC(C)(C)C)/N=C2/C4=CC=C(Cl)C=C4)C	(+)-JQ1	BRD4	Bromodomain-Containing Protein 4 (Brd4, HUNK1) Inhibitor	397.306	442.569	416.635	339.272	391.712	280.078	449.497	333.237	398.439	341.696	MIPE
NCGC00253438-01	CC[C@H]1N(C2CCCC2)C3=NC(=NC=C3N(C)C1=O)NC4=CC=C(C=C4OC)C(=O)NC5CCN(C)CC5	BI-2536	PLK1	Polo-like Kinase-1 (Plk-1) Inhibitor	356.893	375.117	326.194	349.71	270.601	348.143	326.341	171.36	366.256	333.507	MIPE
NCGC00253439-01	CCC1=CC(=C(OC)C=C1N2CCC(CC2)N3CCN(CC3)[S+](C)([O-])=O)NC4=NC(=CC=N4)C5=C(N=C6C=CC=C[N]56)C7=CC(=C(OC)C=C7)C(=O)NC8=C(F)C=CC=C8F	GSK-1904529A	IGFR1	IGF-1R Inhibitor	489.175	492.221	490.851	500.99	485.296	435.074	471.892	387.862	458.063	451.809	MIPE
NCGC00253562-02	CN(C)CC[C@H](CSC1=CC=CC=C1)NC2=C(C=C(C=C2)[S+]([O-])(=O)NC(=O)C3=CC=C(C=C3)N4CCN(CC4)CC5=C(C=CC=C5)C6=CC=C(Cl)C=C6)[N+]([O-])=O	ABT-737	BCL2L1	Bcl-xL inhibitor	474.092	472.052	486.905	285.196	334.511	288.506	430.037	444.395	431.249	467.3	MIPE
NCGC00253646-01	CC(=O)NCCc1cccc2ccc(OC)cc12	Agomelatine	HTR2C	5-HT2C Antagonists	462.021	499.714	472.446	491.222	479.963	499.861	473.208	457.083	473.32	468.599	MIPE
NCGC00253658-02	CN(C)[C@@H](CCOC1=CC=CC2=C1C=CC=C2)C3=CC=CC=C3	Dapoxetine hydrochloride	SLC6A4	Serotonin Transporter (SERT) Inhibitor	451.71	482.865	490.362	462.701	451	480.172	447.803	409.716	470.203	437.375	MIPE
NCGC00253713-02	ClC1=CC(=C(C=C1)C(C[N]2C=CN=C2)OCC3=CC=C(SC4=CC=CC=C4)C=C3)Cl	Fenticonazole	NA	Antifungal Agent	463.415	479.531	471.796	460.116	461.544	495.855	439.02	449.886	482.079	481.852	MIPE
NCGC00253737-01	COc1ccc(cc1OC)/C=C/c3nc2c(C(=O)N(CC)C(=O)N2CC)n3C	Istradefylline	ADORA2A	Adenosine A2A Agonists	497.335	483.295	472.046	488.372	496.63	553.12	482.278	451.644	470.67	455.415	MIPE
NCGC00253740-01	CC(=O)N[C@H](COC)C(=O)NCc1ccccc1	Lacosamide	GRIN2A	NMDA Glycine-Site Antagonist	498.673	483.065	493.155	488.172	483.137	502.388	472.997	481.574	474.655	452.729	MIPE
NCGC00253760-02	CCC[S+]([O-])C1=CC=C2[NH]C(=NC2=C1)NC(=O)OC	Albendazole oxide	NA	antiparasitic agent	462.194	436.023	475.041	442.869	411.206	380.787	440.874	428.093	437.729	443.041	MIPE
NCGC00253767-01	CC1=CN(C(=O)NC1=O)[C@@H]2O[C@H](CO)[C@@H](O)[C@@H]2F	Clevudine	TERT	Reverse Transcriptase Inhibitor	501.218	484.769	492.157	490.363	502.969	497.995	473.494	434.186	479.442	452.457	MIPE
NCGC00253867-01	COCCCN1CCC(CC1)NC(=O)C2=CC(=C(N)C3=C2OCC3)Cl	Prucalopride	HTR4	5-HT4 Agonists	474.47	461.669	481.432	509.79	499.88	489.569	477.48	443.673	480.721	412.191	MIPE
NCGC00253909-01	CC1=CC(=CC=C1)NC2=C(C=NC(=N2)N[C@@H]3CCCC[C@@H]3N)C(N)=O	PRT-060318	SYK	Syk Kinase inhibitor	496.09	477.674	463.811	486.622	470.671	657.963	478.039	421.251	466.992	478.766	MIPE
NCGC00262061-02	C[N]1C=C(C2=C1C=CC=C2)\C3=C(\C(=O)NC3=O)C4=C5CC(CN)CC[N]5C6=C4C=CC=C6	Ro-31-8425	PRKCA	PKC inhibitor	476.987	455.695	491.452	473.766	455.706	455.522	428.008	414.052	427.252	437.895	MIPE
NCGC00262195-02	CN1C(=O)\C(=C/C2=C1N=C(NC3CCOCC3)N=C2)OC4=C(F)C=C(F)C=C4	R-1487	MAPK14	p38 MAPK Inhibitor	461.3	469.157	464.905	443.617	437.737	422.281	454.379	442.38	473.771	453.553	MIPE
NCGC00262331-01	COC1=CC(=C[N]2C(=CN=C12)C3=NC(=CC=C3)NC4CNC4)Cl	NCGC00262331	FLT3	Flt3	499.308	463.916	515.786	517.719	497.854	480.189	478.606	466.973	474.461	481.334	MIPE
NCGC00262376-01	C1C[C@H](CN1)NC2=CC=CC(=N2)C3=CN=C4C=CC(=C[N]34)C5=C[NH]N=C5	NCGC00262376	FLT3	Flt3/IRAK Inhibitor	476.252	457.547	437.327	450.1	428.948	480.015	436.433	463.55	478.871	410.85	MIPE
NCGC00262398-03	CC1=CC=C(C=C1)[S+]([O-])(=O)NC2=C(C=CC(=C2)Cl)C(=O)NC3=NC(=CS3)C4=CC=CC=C4	NCGC00262398	USP2	USP2 inhibitor	479.984	467.178	472.053	504.255	497.926	565.85	462.197	432.326	448.023	404.592	MIPE
NCGC00262545-02	C[C@H](CNC(=O)CC[C@]\1(C)[C@@H](CC(N)=O)[C@H]2\N=C1\C(=C3/N=C(/C=C4\N=C(\C(=C/5[C@@H](CCC(N)=O)[C@](C)(CC(N)=O)[C@@]2(C)N5[Co+]C#N)C)[C@@](C)(CC(N)=O)[C@@H]4CCC(N)=O)C(C)(C)[C@@H]3CCC(N)=O)C)O[P]([O-])(=O)O[C@H]6[C@@H](O)[C@H](O[C@@H]6CO)[N]7C=NC8=C7C=C(C)C(=C8)C	Vitamin B12	NA	Vitamin	473.287	486.694	484.628	476.332	449.25	449.204	479.695	477.395	475.114	442.183	MIPE
NCGC00262598-01	COC1=CC=C(CC2C3=C(CC[N+]2(C)CCC(=O)OCCCCCOC(=O)CC[N+]4(C)CCC5=C(C=C(OC)C(=C5)OC)C4CC6=CC(=C(OC)C=C6)OC)C=C(OC)C(=C3)OC)C=C1OC.[O-][S](=O)(=O)C7=CC=CC=C7.[O-][S](=O)(=O)C8=CC=CC=C8	Cisatracurium besylate	NA	neuromuscular blocker	454.044	456.729	474.889	452.898	439.884	474.156	471.666	458.769	473.061	471.1	MIPE
NCGC00262603-01	CC[C@H](NC1=C2N=C[NH]C2=NC=N1)C/3=N/C4=C(C(=CC=C4)F)C(=O)N3C5=CC=CC=C5	CAL-101 (Idelalisib, GS-1101)	PIK3CD	PI3Kdelta inhibitor	498.757	465.553	497.511	533.828	531.899	468.461	427.589	442.659	437.688	391.746	MIPE
NCGC00262604-01	NC1=CC(=C(C=N1)C2=CC(=NC(=N2)N3CCOCC3)N4CCOCC4)C(F)(F)F	BKM120 (NVP-BKM120, Buparlisib)	PIK3CA	PI3Kalpha inhibitor	425.088	389.65	342.635	382.306	417.724	307.495	269.953	287.413	315.682	279.942	MIPE
NCGC00262608-02	CN1CCN(CC1)C2=CC=C(NC3=NC=C(C)C(=N3)NC4=CC(=CC=C4)[S+]([O-])(=O)NC(C)(C)C)C=C2	TG-101209	JAK2	Jak2 inhibitor	451.923	390.619	426.684	439.069	438.34	487.053	300.905	371.067	367.573	335.118	MIPE
NCGC00262641-02	CC1=CC=C(C=C1)[S+]([O-])(=O)OCC(=O)NC2=CC=C(C(O)=O)C(=C2)O	S31-201	STAT3	STAT-3 Inhibitor	502.979	475.383	497.374	493.126	469.272	524.19	471.361	468.342	473.059	462.689	MIPE
NCGC00262642-02	C[C@H](NC(=O)/C(=C/C1=NC(=CC=C1)Br)C#N)C2=CC=CC=C2	WP-1066	STAT3	STAT-3/5 Inhibitor	493.439	470.476	472.954	488.106	488.041	522.829	347.621	362.505	409.096	406.586	MIPE
NCGC00262689-01	CC1=C(C=CC=C1)C(N(C(=O)C[N]2C=NC3=CC=CC=C23)C4=CC=CC(=C4)F)C(=O)NC5CCCC5	NCGC00262689	IDH1	Isocitrate dehydrogenase inhibitor	489.32	487.327	500.11	496.242	479.898	511.392	474.734	458.587	467.602	463.717	MIPE
NCGC00262829-02	COC1=CC=C(C=C1)[S+]([O-])(=O)NC2=CC(=C(O)C3=C2C=CC=C3)C4=C(O)C=CC5=C4C=CC=C5	C-188-9	STAT3	STAT3 Expression Inhibitors	479.267	468.964	288.632	464.436	459.338	512.105	444.846	397.299	464.056	468.035	MIPE
NCGC00262929-02	CCCCCCOC(=O)\N=C(\N)C1=CC=C(NCC2=NC3=C(C=CC(=C3)C(=O)N(CCC(=O)OCC)C4=NC=CC=C4)[N]2C)C=C1	BIBR 1048	NA	Thrombin Inhibitors	460.725	478.928	475.773	482.151	455.1	527.753	470.323	434.37	474.308	462.976	MIPE
NCGC00262945-02	ClC1=CC=C(S1)C(=O)NCC2CN(C(=O)O2)C3=CC=C(C=C3)N4CCOCC4=O	Rivaroxaban	F10	Coagulation Factor Xa Inhibitor	501.648	485.519	501.652	490.384	476.135	489.906	469.268	463.427	472.974	456.397	MIPE
NCGC00263015-01	CN(CC(O)COC1=CC=C(Cl)C=C1)CC2=C(C)[N](CC3=C(Cl)C=CC=C3)N=C2C	NCGC00263015-01	TLR4	TLR4 (LPS) inhibitor	468.925	493.124	476.855	483.498	480.695	544.415	460.956	432.254	463.906	460.622	MIPE
NCGC00263016-01	CCCCCN(CCC12CC3CC(CC(C3)C1)C2)C(=O)NCCCC4=CC=NC=C4	DE-096	TRPV4	TRPV4 Antagonist	488.841	488.855	486.016	490.592	489.031	461.193	466.547	455.903	474.287	436.225	MIPE
NCGC00263017-01	COC1=C(OC)C=C2C(=NC(=NC2=C1)C3=CC=C(C=C3)N4CCN(C)CC4)NCCN5CCOCC5	CPG-52364	TLR7	TLR 7, 8 and 9 antagonist	414.755	413.341	231.943	250.7	169.126	309.962	319.083	168.706	406.544	326.706	MIPE
NCGC00263018-01	CC1=C[N]2C(=CN=C2C(=N1)NC3=C(F)C=C(C=C3)C(=O)N4CCNCC4)C5=C[NH]N=C5	NCGC00263018-01	PTK6	Brk/PTK6 inhibitor	466.192	497.556	474.439	448.475	433.892	458.083	446.89	437.126	452.537	423.816	MIPE
NCGC00263019-01	COC1=C(C=CC=C1)[C@H](C2=C3C=CC=CC3=CC=C2)[C@@](C)(C#N)C(=O)N4CCC(CC4)C5=CC=CC(=C5)C(F)(F)F	WAY-204688	NFKB1	NF-kappaB Activation Inhibitor	465.853	467.137	459.901	457.234	492.127	405.159	480.041	432.706	466.754	446.968	MIPE
NCGC00263020-01	CC(C)[N]1C=C(C2=CC=NC(=N2)NC3=C(C)C=CC(=C3)C(N)=O)C4=C1C=NC=C4	NCGC00263020-01	NFKB1	NFkappaB-inducing kinase Inhibitor	473	461.233	353.816	417.328	463.328	487.941	417.672	363.579	409.224	453.363	MIPE
NCGC00263021-02	COC1=C(Cl)C=C2C(=C1NC(=O)C3=C(C)N=CC=C3)[NH]C4=C2C=CN=C4	MLN-120B	IKBKB	IKK beta inhibitor	488.331	491.23	524.428	482.774	500.117	479.712	469.848	472.995	473.395	432.623	MIPE
NCGC00263083-01	CCC(CC)C(C)C1(CCCCC1)C(=O)NC2=C(SC(=O)C(C)C)C=CC=C2	Dalcetrapib	CETP	Cholesteryl Ester Transfer Protein (CETP) Inhibitor	495.365	487.746	476.846	512.459	503.866	558.715	458.151	468.508	477.784	462.493	MIPE
NCGC00263084-02	CNC1CCC(CC1)N(CC2=CC(=CC=C2)C3=CC=NC=C3)C(=O)C4=C(Cl)C5=C(F)C=CC(=C5S4)F	Hh-Ag1.5	SMO	Smoothened (Smo) receptor agonist	462.475	471.947	470.765	467.195	439.537	469.337	450.025	429.845	464.2	452.44	MIPE
NCGC00263085-01	CC1=CC(=CC=N1)C2=CC=C(CC(=O)NC3=CC=C(C=C3)C4=CC=CN=C4)C=C2	Wnt-C59	WNT5A	Wnt signaling modulator	475.341	485.335	491.007	475.949	456.587	530.229	463.034	411.524	469.05	464.273	MIPE
NCGC00263086-01	CC(C)CCN1C(C)C(=N)N(C)C2=C1N=C(NC3=CC(=C(O)C(=C3)F)F)N=C2	BI-D1870	RPS6KA1	MAPKAP-K1 (RSK; p90Rsk) Inhibitor	490.502	466.906	485.993	495.987	491.851	447.356	469.858	468.9	469.681	470.953	MIPE
NCGC00263087-01	CC[C@H]1N(C(C)C)C2=NC(=NC=C2N(C)C1=O)NC3=CC=C(C=C3OC)C(=O)NC4CCC(CC4)N5CCN(CC5)CC6CC6	Volasertib (BI 6727)	PLK1	Polo-like Kinase-1 (Plk-1) Inhibitor	344.373	374.902	346.999	367.066	313.829	350.173	294.202	126.816	363.468	309.228	MIPE
NCGC00263088-01	CC1=NC2=CN=C3C=CC(=CC3=C2[N]1C4=CC=C(C=C4)C(C)(C)C#N)C#CC5=CN=CC=C5	BAG-956	PIK3CA	PI3K/PDK1 Inhibitor	345.31	376.743	354.614	361.942	347.165	298.028	289.662	187.233	244.03	210.777	MIPE
NCGC00263089-02	CCN(CCO)CCCOC1=CC2=C(C=C1)C(=NC=N2)NC3=N[NH]C(=C3)CC(=O)NC4=CC(=CC=C4)F	AZD-1152-HQPA	AURKA	Aurora-A/B Inhibitor	471.948	472.966	478.042	323.307	303.063	394.429	371.019	475.078	433.948	461.755	MIPE
NCGC00263090-01	COC1=C(NC2=NC=C3N(C)C(=O)N(C4CCCC4)C3=N2)C=CC(=C1)OC5CCN(C)CC5	AZ-3146	TTK	monopolar spindle 1 (Mps1)?kinase inhibitor	432.208	431.893	435.048	425.372	389.009	430.386	414.403	337.985	381.445	448.396	MIPE
NCGC00263091-01	ClC1=C(C(=O)NC2=C[NH]N=C2C(=O)NC3CCNCC3)C(=CC=C1)Cl	AT7519	CDK1	CDK 1 & 2 inhibitor	453.75	411.096	359.702	402.076	356.841	388.705	384.763	273.778	431.082	307.096	MIPE
NCGC00263092-01	CC1(C)SCCN([C@H]1C(=O)NO)[S+]([O-])(=O)C2=CC=C(OCC#CCO)C=C2	Apratastat	TNF	TNF-alpha-Converting Enzyme Inhibitor	507.05	513.602	498.204	510.771	487.702	464.878	422.774	451.447	472.67	477.17	MIPE
NCGC00263093-01	CC1=CC=CC(=C1)\C=N\NC2=NC(=NC(=C2)N3CCOCC3)OCCC4=CC=CC=N4	STA 5326	IL2	IL-12 Production Inhibitor	459.169	488.644	455.587	465.003	392.861	441.751	463.157	400.378	360.468	471.047	MIPE
NCGC00263094-01	CC1=CSC(=C1)C2=NN=C(NC3=CC=C(OC4=C(C=CC=N4)C5=CC=NC(=N5)N)C=C3)C6=C2C=CC=C6	AMG-900	AURKA	Aurora-A/B/C Kinase Inhibitor	404.306	455.379	437.17	240.752	285.23	388.15	274.873	449.023	332.713	468.098	MIPE
NCGC00263095-01	CN1CCN(CC1)C2=NC3=CC=CC=C3C(=N2)C4C(C(=O)NC4=O)C5=C[NH]C6=CC=CC=C56	Sotrastaurin	PRKCA	PKC inhibitor	486.143	488.982	461.363	449.767	494.812	430.985	476.993	476.53	477.779	468.309	MIPE
NCGC00263096-01	NC(=O)C1=CC(=C(I)C=C1)[N+]([O-])=O	Iniparib	PARP1	PARP-1 Inhibitor	496.991	480.102	501.06	512.127	505.551	475.111	473.371	471.184	477.4	474.13	MIPE
NCGC00263097-01	COC1=CC2=C(C=C1OCCCN3CCCC3)N=CN=C2OC4=C(F)C5=C([NH]C(=C5)C)C=C4	Cediranib	FLT1	VEGFR-1/2/3 inhibitor	477.742	457.807	506.864	495.806	480.379	474.819	379.451	442.838	330.626	338.109	MIPE
NCGC00263098-03	COC1=CC=C(\C=C/C2=CC(=C(OC)C(=C2)OC)OC)C=C1O	Combretastatin A-4	TUBB	Tubulin polymerization inhibitor	138.567	214.833	165.558	219.844	286.805	187.626	467.311	24.4572	259.519	78.6869	MIPE
NCGC00263099-01	COC1=C(OC)C=C2C(=C1)N=CN=C2[N]3N=C(N=C3N)C4=NC=CC=C4	CP-466722	ATM	ATM Kinase Inhibitor	483.426	467.005	427.488	490.474	499.318	432.609	478.895	465.277	481.162	472.444	MIPE
NCGC00263100-01	NC(=O)C1=C(NC(=O)NCCCCN2CCCC2)SN=C1OCC3=C(F)C=C(Br)C=C3F	OSI-632	KDR	VEGFR-2 Inhibitor	446.462	435.04	515.186	460.671	500.24	451.002	441.564	429.862	285.737	321.06	MIPE
NCGC00263101-01	COCC(=O)NC/C=C/C1=CC=C2N=CN=C(NC3=CC=C(OC4=CN=C(C)C=C4)C(=C3)C)C2=C1	CP-724714	ERBB2	HER2 (erbB2) Inhibitor	475.288	497.416	477.872	494.742	494.001	444.885	402.201	425.241	468.677	436.993	MIPE
NCGC00263102-01	CCC[C@H](NC(=O)\C(=C\C1=NC(=CC=C1)Br)C#N)C2=CC=CC=C2	Degrasyn	JAK2	Jak2 Inhibitor	475.902	473.647	478.559	463.208	459.535	494.639	437.424	454.403	449.108	396.817	MIPE
NCGC00263103-01	CCOC1=C(NC(=O)\C=C\CN(C)C)C=C2C(=C1)N=CC(=C2NC3=CC(=C(F)C=C3)Cl)C#N	Pelitinib	EGFR	EGFR (HER1; erbB1) Inhibitor	451.004	402.122	381.961	412.654	477.256	393.143	119.741	283.403	367.806	259.537	MIPE
NCGC00263104-01	COC1=CC2=C(C=C1OCCCN3CCOCC3)N=CC=C2OC4=CC=C(NC(=O)C5(CC5)C(=O)NC6=CC=C(F)C=C6)C=C4F	Foretinib	KDR	VEGFR-2 Inhibitor	412.535	363.893	404.158	396.48	340.55	362.053	339.822	337.303	281.738	294.576	MIPE
NCGC00263105-01	CC(C)OC(=O)/C1=C/N(CC(C)(C)C2=C1[NH]C3=CC=CC=C23)C(=O)C4=CC=C(F)C(=C4)F	Turofexorate isopropyl	NA	Farnesoid X Receptor Agonist	459.419	427.761	464.775	444.952	393.611	395.854	467.538	443.418	479.544	412.858	MIPE
NCGC00263106-01	[O-]C(=O)C1=C(\C=C\C(=O)NC2=CC=CC=C2)C3=C(Cl)C=C(Cl)C=C3[NH]1	Gavestinel sodium	GRIN2A	NMDA Glycine-Site Antagonist	474.325	468.939	489.112	475.285	461.2	543.705	449.748	478.559	473.161	435.568	MIPE
NCGC00263107-01	CC[C@@H](C)[C@H](NC(=O)[C@H](CC1CCCCC1)NC(=O)C2=CC=NO2)C(=O)N3CCC4(CC3)CCC5=C4C=CC=C5	GB 83	PAR2	PAR2 Antagonist	462.528	431.284	462.721	436.277	396.774	436.291	445.69	444.189	455.146	381.848	MIPE
NCGC00263108-01	CCOC(=O)N[C@@H]1CC[C@@H]2[C@@H](C1)C[C@@H]3[C@@H]([C@@H](C)OC3=O)[C@H]2\C=C\C4=CC=C(C=N4)C5=CC=CC(=C5)F	Vorapaxar	PAR1	PAR1 Antagonist	483.533	458.628	505.717	484.187	508.988	510.106	470.917	440.782	478.245	428.056	MIPE
NCGC00263109-02	CC(C)C(=O)N1CCN(CC1)CC2=C(C)C3=NC(=NC(=C3S2)N4CCOCC4)C5=CN=C(N)N=C5	GDC-0980	MTOR	mTOR inhibitor	402.236	361.677	303.933	394.077	410.137	369.569	268.988	196.65	266.501	162.4	MIPE
NCGC00263110-01	CN(C(C)=O)C1(CCN(CCC[C@@]2(CCCN(C2)C(=O)C3=CC=CC=C3)C4=CC=C(Cl)C(=C4)Cl)CC1)C5=CC=CC=C5	Osanetant	TACR3	Tachykinin NK3 Antagonist	473.741	496.609	467.714	473.445	465.699	502.641	377.22	300.772	457.106	312.741	MIPE
NCGC00263111-01	[O-][S+](=O)(CCNC(=O)C1=CC=C(Cl)C=C1)C2=NC=C(C=C2)C(F)(F)F	GSK-3787	PPARD	PPARdelta Antagonist	487.297	436.882	520.392	517.979	485.575	497.474	460.077	457.14	477.019	458.887	MIPE
NCGC00263112-01	C[C@@H](OC1=C(SC(=C1)[N]2C=NC3=C2C=C(CN4CCN(C)CC4)C=C3)C(N)=O)C5=CC=CC=C5C(F)(F)F	GSK-461364A	PLK1	Polo-like Kinase-1 (Plk-1) Inhibitor	340.034	398.484	341.902	389.089	328.661	441.75	267.514	178.687	337.988	371.952	MIPE
NCGC00263113-01	CNC(=O)N1\N=C(\C2=CC=C(N)C=C2)C3=CC4=C(OCO4)C=C3CC1C	GYKI-53655	NA	AMPA receptor antagonist	472.045	455.713	446.721	459.079	475.918	470.697	465.234	401.246	412.666	412.45	MIPE
NCGC00263114-01	COC1=CC=C2[C@@H]([C@@H](CCC2=C1)CN(C)CC(O)=O)C3=CC=CC=C3	SCH-900435	SLC6A9	Glycine Transporter 1 (GlyT-1) Inhibitor	437.745	442.22	407.841	418.23	430.071	434.67	410.429	329.977	402.404	439.407	MIPE
NCGC00263115-01	CC(C)(N)C(=O)N[C@H](COCC1=CC=CC=C1)C(=O)N2CCC3(CC2)CN(C4=C3C=CC=C4)[S+](C)([O-])=O	Ibutamoren mesilate	GH1	Growth Hormone Secretagogue	485.511	469.458	501.25	497.625	492.981	495.978	478.241	446.569	475.681	377.069	MIPE
NCGC00263116-01	OC1=CC=C(C[C@@H]2N3[C@H](CN(CC4=CC=CC5=C4C=CC=C5)C2=O)N(CCC3=O)C(=O)NCC6=CC=CC=C6)C=C1	ICG-001	WNT5A	Wnt Signaling Inhibitor	439.035	422.214	401.574	405.005	360.043	432.258	412.672	312.226	406.87	336.724	MIPE
NCGC00263117-02	CC1=C(CCNCC2=CC=C(\C=C\C(=O)NO)C=C2)C3=CC=CC=C3[NH]1	Panobinostat (LBH589)	HDAC1	Histone Deacetylase (HDAC) Inhibitor	331.518	313.701	280.962	207.232	258.891	234.842	288.71	236.268	273.607	290.197	MIPE
NCGC00263118-01	C[S+]([O-])(=O)OC1=CC=C2C(=C(OC2=C1)C(=O)C3=C(Cl)C=C(Cl)C=C3)NC(N)=O	Lirimilast	PDE4A	Phosphodiesterase IIII (PDE4) inhibitor	475.91	450.578	491.115	295.464	416.805	353.495	475.167	473.552	472.494	477.656	MIPE
NCGC00263119-01	CN(C)C[C@@H]1CC[N]2C=C(C3=C2C=CC=C3)C/4=C(/C(=O)NC4=O)C5=C[N](CCO1)C6=C5C=CC=C6	Ruboxistaurin mesilate	PRKCB	PKC beta Inhibitor	475.617	478.412	465.468	440.164	463.185	399.191	477.833	427.805	480.654	430.838	MIPE
NCGC00263120-01	CNC(=O)C1=CC=C(C=C1F)N2C(=S)N(C(=O)C2(C)C)C3=CC(=C(C=C3)C#N)C(F)(F)F	MDV-3100	AR	Androgen Receptor Antagonist	470.519	481.914	498.532	471.941	483.429	461.878	474.227	476.218	475.521	432.101	MIPE
NCGC00263121-01	CCCCCCCC1=CC=C(CCC2=CC=CC(=C2C(O)=O)O)C=C1	MG-149	HAT1	Histone acetyltransferase inhibitor	490.451	484.318	492.333	499.045	518.12	465.212	473.63	462.979	456.182	461.374	MIPE
NCGC00263122-01	C1CC2=C(C1)C(=N[NH]2)C3=N[NH]N=N3	MK-0354	NIACR1	Nicotinic Acid Receptor Partial Agonist	487.028	478.32	504.581	517.395	505.49	550.231	465.147	474.295	483.989	479.188	MIPE
NCGC00263123-01	COC1=C(C=C(CC2SC(=O)NC2=O)C=C1)C(=O)NCC3=CC=C(C=C3)C(F)(F)F	MK-767	PPARA	PPARalpha/gamma agonist	465.807	417.221	460.808	461.833	434.093	459.671	475.167	472.853	480.695	414.89	MIPE
NCGC00263124-01	COC1=CC=C(C(=C1)OC(C)C)C/2=N/[C@@H]([C@@H](N2C(=O)N3CCNC(=O)C3)C4=CC=C(Cl)C=C4)C5=CC=C(Cl)C=C5	Nutlin-3	MDM2	HDM2/HDMX inhibitor	493.241	478.493	428.139	382.909	427.04	431.417	420.896	419.416	445.465	397.581	MIPE
NCGC00263125-01	COC1=CC=C(COC2=C(OC)C=C3C(=C2)OC(=O)C4=C3C=CC(=C4)C(C)O)C=C1	SG-00529	FGF2	mTORC1/2 inhibitor	503.25	515.072	496.626	514.748	500.302	611.863	476.36	443.573	466.679	422.561	MIPE
NCGC00263126-01	COC1=C(OC)C=C(CCN2CCN(CCCC3=CC=CC=C3)CC2)C=C1	Cutamesine hydrochloride	SIGMAR1	sigma1 Receptor Agonist	484.714	456.495	491.246	485.812	484.005	558.147	476.042	421.523	465.288	465.43	MIPE
NCGC00263127-01	CC(C)[C@H](C[S+]([O-])(=O)C1=CC=C(C=C1)C2=CC=C(Br)C=C2)C(O)=O	PD-166793	MMP13	MMP-13 Inhibitor	485.052	500.258	496.999	477.039	495.71	463.287	465.16	460.434	467.532	458.046	MIPE
NCGC00263128-01	CCN(CC)CCCCNC1=NC2=CC(=C(Cl)C=C2N=C1C3=CC=C(S3)C4=CC=CS4)Cl	PD-0220245	CXCR1	CXCR1/CXCR2 Receptor Antagonist	462.637	471.22	459.238	457.508	454.496	476.003	448.326	422.259	445.036	436.546	MIPE
NCGC00263129-01	CC(=O)C\1=C(/C)C2=CN=C(NC3=CC=C(C=N3)N4CCNCC4)N=C2N(C5CCCC5)C1=O	Palbociclib (PD-0332991) HCl	CDK4	CDK4, 6 Inhibitor	483.968	485.827	486.739	487.275	466.438	451.383	452.013	378.692	406.113	466.027	MIPE
NCGC00263130-01	CCCCN1C(=O)N(CC2=C(F)C=CC=C2)C(=O)C3=C1[NH]C(=N3)CC4=CC=C(NC(C)=O)C=C4	cPEPCK inhibitor	PCK1	cPEPCK inhibitor	460.412	454.457	524.724	449.691	413.729	410.437	470.728	448.315	442.868	342.75	MIPE
NCGC00263131-01	FC(F)(F)C1=CN=C(OC2=CC(=CC=C2)CC3CCN(CC3)C(=O)NC4=CC=CN=C4)C=C1	PF-3845	FAAH	Fatty Acid Amide Hydrolase (FAAH) Inhibitor	464.255	458.004	441.868	483.734	472.792	470.697	458.61	407.765	471.434	384.479	MIPE
NCGC00263132-02	C[N]1C=C(C=N1)C2=C3\C=N/NC(=O)C4=C3C(=CC(=C4)NC(=O)[C@H](N)C5CCCCC5)[NH]2	PF-477736	CHEK1	Chk1 Inhibitor	482.724	448.123	347.291	401.812	382.508	354.966	472.311	336.65	427.713	318.19	MIPE
NCGC00263133-01	C[S+]([O-])(=O)C1=CC=CC(=C1)CNC2=C(C=NC(=N2)NC3=CC=C4NC(=O)CCC4=C3)C(F)(F)F	PF-573228	PTK2	Focal Adhesion Kinase (FAK) Inhibitor	479.562	465.928	497.197	441.687	454.614	456.905	424.103	448.368	404.871	450.719	MIPE
NCGC00263134-01	CCC1=C(N=CN=C1)N2CCN(CC2)CC3=NC4=C([NH]3)C=CC(=C4)C(F)(F)F	PF-4708671	RPS6KB1	p70 ribosomal S6 kinase (S6K1) inhibitor	471.623	490.207	482.003	438.052	438.33	438.263	449.101	411.119	462.504	425.78	MIPE
NCGC00263135-01	CC(C)(C)COC1=C(C=C(C=C1)[N]2C=C(C=N2)C(O)=O)C#N	Piraxostat	XDH	Xanthine Oxidase Inhibitor	478.748	493.916	504.708	499.457	492.608	542.812	467.891	459.49	485.256	464.146	MIPE
NCGC00263136-03	CCCCC1=NC2=CC(=CC=C2[N]1CCN(CC)CC)/C=C/C(=O)NO	Pracinostat	HDAC1	Histone Deacetylase (HDAC) 1/2 Inhibitor	398.988	412.197	374.272	278.319	366.609	284.664	359.743	348.941	369.527	324.661	MIPE
NCGC00263137-01	CNC(=O)C1=CC=C(C=C1F)N2C(=S)N(C(=O)C23CCC3)C4=CC(=C(C=C4)C#N)C(F)(F)F	RD-162	AR	Androgen Receptor Antagonist	469.691	476.458	491.125	465.084	476.768	454.326	475.923	474.516	480.149	472.921	MIPE
NCGC00263138-01	CNC(=O)C1=CC(=CC=N1)OC2=CC=C(NC(=O)NC3=CC(=C(Cl)C=C3)C(F)(F)F)C(=C2)F	Regorafenib (BAY 73-4506)	KDR	VEGFR-2 Inhibitor	418.792	433.657	417.36	412.814	404.508	407.821	482.325	383.43	432.789	438.947	MIPE
NCGC00263139-01	CCCN1C(=O)N(CCC)C2=C([NH]C(=N2)C34C[C@@H]5CC(CC3C5)C4)C1=O	Rolofylline	ADORA1	Adenosine A1 Antagonist	491.136	500.051	504.508	470.532	495.403	510.632	462.172	465.269	474.536	458.69	MIPE
NCGC00263140-01	C[C@H]1CN([C@H](C)CN1CC2=CC=C(F)C=C2)C(=O)C3=C(Cl)C=C4[N](C)C=C(C(=O)C(=O)N(C)C)C4=C3	Talmapimod	MAPK14	p38 MAPK Inhibitor	464.006	488.431	506.023	463.099	488.302	463.585	473.571	449.676	466.167	474.327	MIPE
NCGC00263141-01	OC1=CC=C2C=CC=CC2=C1/C=N/[S+]([O-])(=O)C3=CC=CS3	STF-083010	ERN1	Serine/Threonine Kinase/Endoribonuclease IRE1 Inhibitor	464.326	499.796	486.363	485.969	494.048	488.139	443.638	450.527	467.283	475.775	MIPE
NCGC00263142-01	OC(=O)C(=O)C1=C[N](CC2=CC=CC=C2)C3=CC=C(C=C13)C4=CC=C(OC(F)(F)F)C=C4	Tiplasinin	SERPINE1	Plasminogen Activator Inhibitor (PAI-1) Inhibitor	484.533	490.978	488.487	492.077	494.41	523.766	476.008	451.793	471.466	380.335	MIPE
NCGC00263143-01	NC1=NC=NC2=C1N=C(NCC3=CC(=C(Cl)C=C3)Cl)[N]2[C@@H]4O[C@H](COCC5=CC=C(C=C5)C#N)[C@@H](O)[C@H]4O	VER-155008	HSPA2	Heat Shock Protein 70 (hsp70) Inhibitor	466.565	472.446	471.74	485.23	477.108	442.228	406.084	424.009	450.223	420.027	MIPE
NCGC00263144-02	COC1=CC(=CC=C1NC2=NC=C(Cl)C(=N2)OC3=CC(=CC=C3)NC(=O)C=C)N4CCN(C)CC4	WZ-4002	EGFR	EGFR (HER1; erbB1) Inhibitor	375.745	393.681	399.229	358.061	318.336	386.401	260.547	387.986	444.186	412.997	MIPE
NCGC00263145-01	OC1=NN=C(SC2=NC=C(S2)[N+]([O-])=O)[N]1C3=CC4=C(OCCO4)C=C3	BI-78D3	MAPK8	SAPK1 (JNK) Inhibitor	403.82	389.602	395.26	361.82	315.499	339.613	411.061	347.55	394.583	453.7	MIPE
NCGC00263146-01	CC1=NC=C(C=C1)C2=N[N](C=N2)C3=CC=C(NC4=NC=CC(=N4)C5=CC(=CC=C5)N6CCOCC6)C=C3	SR-3306	MAPK8	JNK 1/2/3 Inhibitor	304.214	335.267	224.456	221.952	230.366	224.546	299.861	242.609	241.37	185.953	MIPE
NCGC00263147-01	CC1=N[NH]C2=CC=C(C=C12)C3=CC(=CN=C3)OC[C@@H](N)CC4=CC=CC=C4	A-674563	AKT1	Akt1/PKA Inhibitor	407.132	439.808	304.022	358.312	385.368	375.631	245.444	229.454	360.289	342.924	MIPE
NCGC00263148-02	C[C@]\12CC[C@H](O)CC1=C/C[C@@H]3[C@@H]2CC[C@@]\4(C)[C@H]3C\C=C4C5=CN=CC=C5	Abiraterone	AR	Androgen Biosynthesis Inhibitor	485.918	488.329	475.516	469.366	504.638	526.858	477.378	474.422	479.005	462.839	MIPE
NCGC00263149-01	CCN1CCN(CC1)CC2=CC=C(C=C2)C3=CC4=C(N[C@H](C)C5=CC=CC=C5)N=CN=C4[NH]3	AEE-788	EGFR	EGFR (HER1; erbB1) inhibitor	401.273	365.41	244.462	309.709	318.525	293.842	162.96	440.182	412.235	443.715	MIPE
NCGC00263150-01	CC(=O)NC1=CC=C(OC[C@](C)(O)C(=O)NC2=CC(=C(C=C2)[N+]([O-])=O)C(F)(F)F)C=C1	Andarine	AR	Selective Androgen Receptor Modulators (SARM)?	465.277	421.555	456.253	449.618	409.731	438.217	388.211	425.851	466.635	431.452	MIPE
NCGC00263151-01	NC1=NC(=N[N]1C(=O)C2=C(F)C=CC=C2F)NC3=CC=C(C=C3)[S+](N)([O-])=O	JNJ-7706621	AURKA	Aurora Kinase Inhibitor	486.191	452.643	422.191	448.574	458.768	456.642	451.472	402.772	415.913	420.308	MIPE
NCGC00263152-02	CN1CCN(CC1)CC2=CC=C(NC(=O)C3=CC(=C(C)C=C3)C#CC4=CN=C5C=CC=N[N]45)C=C2C(F)(F)F	Ponatinib (AP24534)	FGFR	FGFR Inhibitor	387.963	348.798	377.208	435.732	433.685	446.929	337.81	275.018	314.206	177.654	MIPE
NCGC00263153-05	CC(C)[C@H](C(=O)NC1=CC=C(C=C1)C(=O)NO)C2=CC=CC=C2	AR-42	HDAC1	Histone Deacetylase (HDAC) 1/2 Inhibitor	399.632	365.85	380.105	327.661	319.578	321.795	390.381	341.747	349.9	352.622	MIPE
NCGC00263154-01	C[C@@H](NC1=CC=CC=C1C(O)=O)C/2=C/C(=C\N3C(=O)/C=C(\N=C23)N4CCOCC4)C	AZD-6482	PIK3CB	PI3Kbeta inhibitor	448.772	440.826	415.15	436.311	431.555	388.183	404.22	382.12	363.02	353.944	MIPE
NCGC00263155-01	ONC(=O)/C=C/C1=CC(=CC=C1)[S+]([O-])(=O)NC2=CC=CC=C2	Belinostat	HDAC1	Histone Deacetylase (HDAC) 1/2 Inhibitor	418.548	396.073	465.15	360.186	385.253	344.002	381.624	405.571	387.08	419.837	MIPE
NCGC00263156-02	COC(=O)C1=CC=C\2C(=C1)NC(=O)C2=C(\NC3=CC=C(C=C3)N(C)C(=O)CN4CCN(C)CC4)C5=CC=CC=C5	Nintedanib (BIBF 1120)	FLT1	VEGFR-1/2/3 Inhibitor	463.72	425.45	455.959	397.124	435.478	403.48	475.296	464.607	356.279	455.601	MIPE
NCGC00263157-01	CCOC\1=C(/C(=O)NC2=CC=C(OC3=C(Cl)C(=NC=C3)N)C(=C2)F)C(=O)N(\C=C1)C4=CC=C(F)C=C4	BMS-777607	MET	HGFR (MET; c-Met) Inhibitor	493.005	510.755	486.965	501.124	495.295	466.76	441.564	429.485	429.018	390.057	MIPE
NCGC00263158-01	S=C(NCC1=CC2=C(OCO2)C=C1)N3CCN(CC3)C4=NC=NC5=C4OC6=C5C=CC=C6	Amuvatinib	PDGFRA	PDGFR alpha Inhibitor	460	510.186	423.586	395.229	415.39	376.934	469.915	256.632	392.324	252.003	MIPE
NCGC00263159-01	FC(F)(F)OC1=CC=C(NC(=O)C2=C(NCC3=CC=NC4=C3C=CC=C4)C=CS2)C=C1	OSI-930	PDGFRB	PDGFR beta inhibitor	499.322	509.003	452.091	467.569	469.396	430.051	476.543	404.076	457.866	464.211	MIPE
NCGC00263160-01	C[C@@H](O)COC1=C[N]2N=CN=C(OC3=C(F)C4=C([NH]C(=C4)C)C=C3)C2=C1C	Brivanib	KDR	VEGFR-2,3/FGFR1,2,3 Inhibitor	479.124	513.376	472.049	484.174	496.848	474.107	478.025	375.36	462.656	372.791	MIPE
NCGC00263161-01	OCC[N]1C=C(C=N1)C2=CN=C3N=N[N](CC4=CC=C5N=CC=CC5=C4)C3=N2	PF-04217903	MET	HGFR (MET; c-Met) Inhibitor	484.369	509.898	467.462	499.493	494.947	476.77	466.85	475.942	436.898	455.179	MIPE
NCGC00263162-02	CC(C)(C(=O)NCC(F)(F)C(F)(F)F)C(=O)N[C@@H]1C(=O)NC2=CC=CC=C2C3=C1C=CC=C3	RO4929097	NOTCH1	g-Secretase Inhibitor	480.817	470.805	486.18	467.726	464.381	491.71	409.445	455.718	481.32	466.089	MIPE
NCGC00263163-02	C[N]1C=C(C=N1)C2=N[N]3C(=NN=C3C=C2)SC4=CC5=C(C=C4)N=CC=C5	SGX-523	MET	HGFR (MET; c-Met) Inhibitor	472.757	507.692	495.508	508.48	497.145	470.155	459.255	479.788	448.561	472.975	MIPE
NCGC00263164-01	COC1=C(OC)C=C2C(=CC=NC2=C1)OC3=CC=C(NC(=O)C4(CC4)C(=O)NC5=CC=C(F)C=C5)C=C3	Cabozantinib (XL184, BMS-907351)	KDR	VEGFR-2 Inhibitor	469.663	461.28	448.081	380.182	400.664	350.103	438.532	419.294	325.971	357.425	MIPE
NCGC00263165-01	CNC(=O)C1=CC=C(C)C(=C1)N2C(=C/C(=C(/Br)C2=O)OCC3=C(F)C=C(F)C=C3)\C	PH-797804	MAPK14	p38 MAPK Inhibitor	474.044	481.072	482.462	466.626	490.535	477.222	455.724	452.71	463.931	473.525	MIPE
NCGC00263166-01	COC\1=C\C(=N/C1=C/C2=C(C)C=C(C)[NH]2)C3=CC4=CC=CC=C4[NH]3	Obatoclax	BCL2L1	Bcl-xL inhibitor	471.484	449.956	426.315	477.766	479.626	463.769	445.088	391.757	434.797	405.768	MIPE
NCGC00263167-02	CC(C)(C)C1=CN=C(CSC2=CN=C(NC(=O)C3CCNCC3)S2)O1	SNS-032	CDK2	CDK2,7,9 Inhibitor	466.597	388.122	294.954	414.648	369.545	333.963	326.08	231.551	373.069	199.552	MIPE
NCGC00263168-01	CC(C)CC(=O)NC1=N[NH]C2=C1CN(C(=O)C3CCN(C)CC3)C2(C)C	PHA-793887	CDK1	CDK1,2,3,4,5 Inhibitor	480.583	448.914	403.459	366.72	413.243	387.831	401.742	274.968	426.279	322.561	MIPE
NCGC00263169-01	CC(C)(C)C1=C(/C=C/2NC(=O)\C(NC2=O)=C\C3=CC=CC=C3)N=C[NH]1	Plinabulin	TUBB	Tubulin polymerization inhibitor	214.757	229.247	202.633	217.275	256.81	217.465	420.632	-18.305	136.857	161.999	MIPE
NCGC00263170-01	C[N]1N=CC=C1C2=C3C=CC=CC3=C(N=N2)N4CCC(CC4)N(C)C(=O)C5=C(C=C(F)C=C5)C(F)(F)F	LY-2940680??	SMO	Smoothened (Smo) Receptor Antagonist	452.139	426.554	450.533	432.165	390.407	434.982	464.674	301.713	406.184	433.845	MIPE
NCGC00263171-01	C(CC1=C[NH]C2=CC=CC=C12)NC3=CC=C(NC4=CC=NC=C4)C=C3	JNJ-26854165 (Serdemetan)	MDM2	MDM2 (hdm2) Inhibitor	448.862	435.895	435.29	433.72	433.916	410.249	362.268	324.349	421.861	370.918	MIPE
NCGC00263172-01	CNC(=O)C1=CC(=CC=N1)OC2=CC(=C(NC(=O)NC3=CC(=N[N]3C4=CC5=C(C=C4)N=CC=C5)C(C)(C)C)C=C2)F	DCC-2036	ABL1	Bcr-Abl Inhibitor	501.826	459.748	407.615	498.817	503.613	469.718	450.465	441.524	358.747	379.952	MIPE
NCGC00263173-03	CNCC1=CC=C(C=C1)C2=C3CCNC(=O)C4=CC(=CC(=C34)[NH]2)F	Rucaparib	PARP1	PARP-1/PARP-2 Inhibitor	481.339	459.568	482.686	504.315	469.896	393.912	477.06	453.225	474.332	482.382	MIPE
NCGC00263174-01	CC(C)[C@@H](N(CCCN)C(=O)C1=CC=C(C)C=C1)C/2=N/C3=CC(=CC=C3C(=O)N2CC4=CC=CC=C4)Cl	Ispinesib	KIF11	Kinesin-Like Spindle Protein Inhibitor	180.187	330.817	188.284	161.971	178.272	352.476	158.721	41.6391	241.358	277.064	MIPE
NCGC00263175-01	CC(C)C[C@H]([C@H](O)C(=O)NO)C(=O)N[C@H](C(=O)OC1CCCC1)C2=CC=CC=C2	Tosedostat	ANPEP	Aminopeptidase N Inhibitor	484.237	491.1	489.806	416.579	472.562	447.249	437.424	447.95	455.64	445.82	MIPE
NCGC00263176-01	NC1=C(Cl)C(=CC=N1)OC2=C(F)C=C(NC(=O)\C3=C\N\C=C(C3=O)\C4=CC=C(F)C=C4)C=C2	BMS-794833	KDR	VEGFR-2 Inhibitor	494.835	464.326	444.444	402.475	441.538	423.739	403.776	400.907	419.916	433.848	MIPE
NCGC00263177-01	COC1=C(OCCCCCCC(=O)NO)C=C2C(=NC=NC2=C1)NC3=CC(=CC=C3)C#C	CUDC-101	EGFR	EGFR (HER1; erbB1) inhibitor	421.561	412.083	326.289	251.51	326.048	207.886	296.915	300.354	404.368	373.688	MIPE
NCGC00263178-01	CN1CCN(CC1)C2=NC(=NC(=C2)NC3=N[NH]C(=C3)C)\C=C\C4=CC=CC=C4	ENMD-981693	AURKA	Aurora-A Inhibitor	411.154	385.153	407.203	420.732	371.25	432.684	300.608	350.034	323.529	326.411	MIPE
NCGC00263179-01	OCC[N]1C=C(C2=CC=C\3C(=C2)CCC3=N\O)C(=N1)C4=CC=NC=C4	AR-00341677	BRAF	Raf kinase B Inhibitor	500.169	505.971	517.597	508.923	499.145	522.289	476.517	478.296	476.244	444.676	MIPE
NCGC00263180-01	CN1C(=O)C(=C/2N(C(=O)N(C3CC3)C(=O)C2=C1/NC4=CC=C(I)C=C4F)C5=CC=CC(=C5)NC(C)=O)\C	Trametinib	MAP2K1	Mek 1/2 inhibitor	399.49	465.061	482.73	527.285	515.997	482.397	303.549	418.235	367.755	289.154	MIPE
NCGC00263181-01	CC[N]1C(=NC2=C(N=CC(=C12)OC[C@H]3CCCNC3)C#CC(C)(C)O)C4=NON=C4N	GSK-690693	AKT1	Akt1/2/3 Inhibitor	469.5	454.957	419.155	432.852	419.084	456.596	459.817	240.533	467.633	448.898	MIPE
NCGC00263182-02	NC1=C(NC(=O)C2=CC=C(CNC3=NC(=CC=N3)C4=CC=CN=C4)C=C2)C=CC=C1	Mocetinostat	HDAC1	Histone Deacetylase (HDAC) 1 Inhibitor	415.03	376.177	338.713	282.706	342.126	293.534	362.216	350.155	377.233	355.616	MIPE
NCGC00263183-01	CN1CCN(CC1)C2=CC=C(NC3=NC=C4C(=O)N(CC=C)N(C5=CC=CC(=N5)C(C)(C)O)C4=N3)C=C2	MK-1775	WEE1	Wee1 Kinase Inhibitor	421.287	398.323	366.744	397.086	340.716	374.074	289.595	203.002	289.052	321.08	MIPE
NCGC00263184-01	OC(=O)CCC1CCC(CC1)(C2=CC(=CC=C2F)F)[S+]([O-])(=O)C3=CC=C(Cl)C=C3	MK-0752	NOTCH1	g-Secretase Inhibitor	474.997	478.405	516.567	394.593	483.631	396.905	450.365	456.668	452.354	468.008	MIPE
NCGC00263185-01	COC1=C(NC(=O)\C=C\CN2CCCCC2)C=C3C(=NC=NC3=C1)NC4=CC(=C(F)C=C4)Cl	Dacomitinib	EGFR	EGFR (HER1; erbB1) inhibitor	498.967	499.695	455.818	463.909	474.956	393.305	78.6446	400.281	451.288	450.623	MIPE
NCGC00263186-02	CN1CCC(CC1)CNC2=N[N]3C(=NC=C3C4=CC=CC(=C4)OC(F)(F)F)C=C2	SGI-1776	PIM1	Pim-1/Flt3 Inhibitor	468.548	465.008	457.953	470.788	480.011	514.582	400.643	437.45	450.275	357.409	MIPE
NCGC00263187-01	CN1C(=O)/C(=C(NC2=CC=C(I)C=C2F)\C3=C1\N=C/N(C[C@@H](O)CO)C3=O)F	TAK-733	MAP2K1	MEK inhibitor	376.184	445.343	458.295	472.185	452.197	399.076	341.836	446.495	382.044	340.46	MIPE
NCGC00263188-01	C[C@H](NC(=O)CC1=CC(=CC(=C1)F)F)C(=O)N[C@@H]2C(=O)N(C)C3=C(C=CC=C3)C4=C2C=CC=C4	YO-01027	NOTCH1	g-Secretase Inhibitor	451.173	500.35	514.464	472.892	493.324	446.604	468.175	459.376	465.897	461.921	MIPE
NCGC00263189-01	C[N]1C=C(C=N1)C2=N[N]3C(=NN=C3C(F)(F)C4=CC=C5N=CC=CC5=C4)C=C2	JNJ-38877605	MET	HGFR (MET; c-Met) Inhibitor	510.469	511.418	500.79	487.298	496.355	475.951	461.318	472.675	431.72	475.986	MIPE
NCGC00263190-02	O=C/1\C=C(/OC(=C1)/C2=C3SC4=C(SC3=CC=C2)C=CC=C4)N5CCOCC5	KU-0064	ATM	ATM Kinase Inhibitor	485.566	493.976	547.246	498.295	506.748	477.134	462.442	480.659	477.282	463.476	MIPE
NCGC00263191-01	CC(C)C1=CN=C(NC(=O)[C@@H](C)C2=CC=C(NC(C)=O)C=C2)S1	PHA-690509	CDK2	CDK2/Cyclin A Inhibitor	417.618	460.443	407.342	415.735	411.774	401.541	423.423	392.488	411.781	371.594	MIPE
NCGC00263192-02	OC(=O)C1=CC2=C(C=C1)C3=CN=CC=C3C(=N2)NC4=CC=CC(=C4)Cl	Silmitasertib	NA	Casein Kinase II (CK2) Inhibitor	454.937	472.441	395.788	418.725	440.135	478.743	424.815	412.129	468.864	402.918	MIPE
NCGC00263193-01	COC1=CC(=CC=C1NC(=O)NC(C)C2=NC=CS2)OC3=CC=NC4=CC(=C(OC)C=C34)OC	KI-20227	CSF1R	CSF1R (c-FMS) Inhibitor	486.974	451.273	487.212	497.227	497.356	560.338	424.344	468.191	455.7	457.749	MIPE
NCGC00263194-01	C[N]1C=C(C2=C1C=CC=C2)C/3=C(C(=O)NC3=O)\C4=CC(=CC(=C4)Cl)Cl	SB-216763	GSK3B	GSK-3 inhibitor	464.098	497.416	469.168	465.22	459.533	444.021	450.112	475.038	464.582	474.387	MIPE
NCGC00263195-01	CN1CCN(CC1)C(C)(C)C#CC2=C(NC(=O)C=C)C=C3C(=NC=NC3=C2)NC4=CC(=C(F)C=C4)Cl	AV-412	EGFR	EGFR (HER1; erbB1) inhibitor	433.276	449.618	428.736	381.007	400.646	360.44	283.151	334.469	432.359	295.412	MIPE
NCGC00263196-01	CC(C)(C)C1=CC(=C(NC(=O)NC2=CC3=C([NH]N=C3)C=C2)S1)C(O)=O	S6K-18	RPS6KB1	p70 ribosomal S6 kinase (S6K1) inhibitor	470.753	460.785	468.142	443.768	418.045	454.088	475.683	473.349	462.879	474.679	MIPE
NCGC00263197-01	CC(C)C(=O)NC1=NC=C(S1)C2=CC(=N[N]2C3=C(Cl)C=CC=C3Cl)C(F)F	BMS-5	LIMK1	LIMK1/LIMK2 inhibitor	480.121	470.482	483.548	519.961	485.444	560.161	453.099	454.328	454.39	469.171	MIPE
NCGC00263198-01	COC1=C(C=C2C(=CC=NC2=C1)OC3=CC(=C(NC(=O)NC4CC4)C=C3)Cl)C(N)=O	Lenvatinib (E7080)	FLT1	VEGFR-1/2/3 Inhibitor	470.95	451.456	447.065	378.898	407.838	383.814	459.658	443.546	421.569	398.201	MIPE
NCGC00263199-02	CNC1=NC(=CC=N1)C2=CC=CN=C2OC3=CC(=CC=C3C)C(=O)NC4=CC=CC(=C4)C(F)(F)F	AMG-Tie2-1	TEK	Tie-2 inhibitor	490.625	449.463	466.082	451.4	474.633	515.528	453.013	457.398	452.845	368.604	MIPE
NCGC00263200-01	CC1=NC(=NC(=C1)NC2=CC(=CC=N2)NC(=O)C3=C(Cl)C=CC=C3Cl)N	RO495	TYK2	Tyk 2 inhibitor	399.936	445.435	345.474	406.889	432.515	505.178	335.691	288.667	380.525	448.566	MIPE
NCGC00263201-01	COC1=C(OCCCN2CCOCC2)C=C3N=CC=C(OC4=CC=C(C=C4F)\C5=C\N=C(\NC6=CC=C(F)C=C6)N(C)C5=O)C3=C1	AMG-51	MET	HGFR (MET; c-Met) Inhibitor	495.058	400.397	438.246	465.663	465.178	455.119	399.025	359.609	278.874	371.394	MIPE
NCGC00263202-01	FC1=CC(=CC(=C1CN2CCOCC2)F)C3=C4N=C(C=NC4=CC=C3)C5=C[N](N=C5)C6CCNCC6	NVP-BSK805	JAK2	Jak2 inhibitor	491.709	472.448	468.57	474.107	464.707	557.431	446.439	400.754	459.933	403.834	MIPE
NCGC00263203-02	CO[C@@H](C(=O)N1CC2=C(C1)C(=N[NH]2)NC(=O)C3=CC=C(C=C3)N4CCN(C)CC4)C5=CC=CC=C5	Danusertib (PHA-739358)	AURKA	Aurora-A/B/C Kinase Inhibitor	430.533	433.09	401.573	317.753	319.456	379.582	370.543	340.335	361.376	331.957	MIPE
NCGC00263204-01	CC1=C(SC(=N1)N)C2=NC(=NC=C2)NC3=CC=C(C=C3)N4CCOCC4	CYC-116	AURKA	Aurora-A/B/C Kinase Inhibitor	442.097	478.043	402.28	411.897	410.874	445.402	373.732	408.953	349.954	400.346	MIPE
NCGC00263205-01	CC1(C)CNC2=C1C=CC(=C2)NC(=O)C3=CC=CN=C3NCC4=CC=NC=C4	Motesanib	FLT1	VEGFR-1,2,3 Inhibitor	476.447	483.879	479.217	479.118	494.474	450.346	469.225	464.255	463.38	448.729	MIPE
NCGC00263206-02	CC1=C(C=C(C=C1)C(=O)NC2=CC=CC(=C2)C(F)(F)F)C3=CC4=CN=C(NCCN5CCOCC5)N=C4C=C3	AMG-47a	LCK	Lck Kinase Inhibitors	416.823	444.965	465.388	457.651	446.151	544.73	435.794	378.409	419.954	388.951	MIPE
NCGC00263207-01	OC[C@H](CC1=CC=CC=C1)NC2=NC(=NC3=C2N=C[N]3CC4=CC=C(C=C4)C5=CC=CC=C5)OC6=CC7=C(CCC7)C=C6	QS11	ARF1	ADP-ribosylation factor GTPase activating protein 1 inhibitor	454.553	437.267	457.564	451.356	450.154	423.568	472.9	405.053	465.435	432.751	MIPE
NCGC00263208-01	CC(C)C1=CC=CC=C1CC2=CC(=C(O)C(=C2O)O)C(=O)NC3=CC=C(C=C3)[S+]([O-])(=O)C4=C(C=CC=C4)C(C)(C)C	TW-37	BCL2L1	Bcl-xL inhibitor/Mcl-1 inhibitor	457.259	477.643	502.034	453.042	439.588	437.878	468.199	455.62	459.736	465.163	MIPE
NCGC00263209-02	COC1=CC=C(C=C1)C2CC(=N/N2C3=CC=C(C=C3)[S+](N)([O-])=O)\C4=CC=CC=C4	ML 141	CDC42	Cdc42 GTPase inhibitor	495.327	485.664	477.169	496.457	503.037	457.476	481.493	389.537	473.626	401.792	MIPE
NCGC00263210-01	CCOC1=C(OCC)C(=CC(=C1)C(=O)NC2=CC(=C(Cl)C=C2)C3=NC4=C([NH]3)C=CC=C4)OCC	SANT-2	SMO	Smoothened (Smo) Receptor Antagonist	450.803	467.861	458.237	441.859	418.423	419.598	475.355	421.674	455.248	465.985	MIPE
NCGC00263211-01	CCOC1=CC=C(NC2=NC(=CS2)C3=C(C)N=C4C=CC=C[N]34)C=C1	JK 184	ADH7	Alcohol dehydrogenase 7 inhibitor	275.534	272.278	281.23	297.391	360.61	311.416	476.164	41.0494	140.286	124.084	MIPE
NCGC00263212-01	CCOC1=CC(=CC(=C1OCC(=O)OC)Cl)/C=C2\C(=N/N(C2=O)C3=CC=CC=C3)C	SJ-172550	MDM4	MDM4 (MDMX) Inhibitor	459.227	455.914	471.894	452.273	435.895	439.541	477.943	473.737	455.606	470.119	MIPE
NCGC00263213-01	C[C@]1(CO)CN(C[C@@]1(C)CO)C2=CC(=C(Cl)C=N2)C(=O)NC3=CC=C4CCC5=C([N](N=C5C(N)=O)C6=CC=C(F)C=C6)C4=C3	PF-184	IKBKB	IKK-2 (IKK-beta) Inhibitor	480.09	465.897	445.151	487.396	485.075	468.168	428.994	397.246	465.204	409.054	MIPE
NCGC00263214-01	CC1=C(C=C([N]1CCCN2CCOCC2)C3=CC=CC=C3)C(=O)NC4=CC=CC(=C4)C(F)(F)F	HC-067047	TRPV4	TRPV4 Antagonist	474.868	480.349	488.353	471.062	474.141	449.664	463.201	435.61	467.382	467.764	MIPE
NCGC00263215-02	CCC(=O)N1CCN(CC1)C2=C(C=C(C=C2)N3C(=O)\C=C/C4=C3C5=CC(=CC=C5N=C4)C6=CN=C7C=CC=CC7=C6)C(F)(F)F	Torin-1	MTOR	mTOR inhibitor	346.251	376.588	278.687	413.583	412.227	390.843	328.158	96.6519	144.921	105.993	MIPE
NCGC00263216-02	NC1=NC=C(C=C1)C2=CC=C3N=CC\4=C(N(C(=O)\C=C4)C5=CC(=CC=C5)C(F)(F)F)C3=C2	Torin-2	MTOR	mTORC1 Inhibitor	270.55	308.896	234.556	245.918	261.172	236.532	296.645	54.9909	167.692	137.608	MIPE
NCGC00263217-01	O=C(NC1=CC2=C(C=C1)N=C(NC(=O)C3=CC=CC=C3)S2)C4C5CC6CC(C5)CC4C6	NVP231	CERS1	Ceramide kinase inhibitor	450.174	487.254	450.552	450.87	456.966	496.539	381.705	407.598	435.821	432.509	MIPE
NCGC00263218-02	C\C(O)=C(C#N)\C(=O)NC1=CC=C(C=C1)C(F)(F)F	Teriflunomide	MMP2	MMP-2, 9 Inhibitor	475.764	470.107	493.915	477.995	472.984	459.884	441.904	424.756	453.907	454.45	MIPE
NCGC00263219-01	COC1=C2NC3=C(C=CC=C3C(=O)NC4=CC=C(CCN5CCC6=C(C5)C=C(OC)C(=C6)OC)C=C4)C(=O)C2=CC=C1	Elacridar	NA	P-Glycoprotein (MDR-1) Inhibitor	484.202	460.277	485.645	492.426	497.842	460.974	425.844	422.292	479.691	472.226	MIPE
NCGC00263220-02	C\C=C1/NC(=O)[C@H]2CSSCC\C=C/[C@H](CC(=O)N[C@H](C(C)C)C(=O)N2)OC(=O)[C@@H](NC1=O)C(C)C	Romidepsin	HDAC1	Histone Deacetylase (HDAC) Inhibitor	256.066	186.009	79.3194	164.661	181.585	174.739	163.913	125.035	143.293	55.9904	MIPE
NCGC00263221-01	CCOC(=O)[C@@H](N)CCC(=O)N[C@@H](CSCC1=CC=CC=C1)C(=O)N[C@@H](C(=O)OCC)C2=CC=CC=C2	Ezatiostat	GSTP1	Glutathione-s-transferase P1 (GSTP1) Inhibitor	467.634	473.819	487.066	512.226	476.947	519.992	464.161	453.404	472.954	438.462	MIPE
NCGC00263222-01	CC1(C)OC/2=C(\[C@H](NCC3=CC=CC=C3)[C@@H]1O)C(=O)C4=CC=CC=C4C2=O	CAY10581	IDO1	Indoleamine 2,3-dioxygenase (IDO) inhibitor	429.97	460.678	410.517	417.593	382.246	419.234	391.454	376.064	410.521	412.336	MIPE
NCGC00263223-01	CN(C)CCN(C)C(=O)C1=CC=C(NC(=O)NC2=CC=C(C=C2)C3=NC4=C(C=C[N]4CC(F)(F)F)C(=N3)N5CCOCC5)C=C1	CAY10626	PIK3CA	PI3Kalpha inhibitor	449.982	362.744	275.089	358.51	375.854	303.055	211.796	78.0022	199.456	75.3451	MIPE
NCGC00263224-01	CCCCCCCCCCCCCC(=O)N[C@H](CO)[C@H](O)C1=CC=C(C=C1)[N+]([O-])=O	D-NMAPPD	CERS1	ceramidase inhibitor	481.933	501.784	481.381	489.488	476.263	517.861	449.335	375.979	460.689	395.329	MIPE
NCGC00263225-01	CCOC(CN1C(=O)[C@](CC(=O)NC2=CC=C(C)C=C2)(NC(=O)NC3=CC=C(C)C=C3)C4=CC=CC=C14)OCC	AG-041R	CCK-B	gastrin/CCKB receptor antagonist	474.554	474.077	482.898	482.016	464.015	479.61	431.015	471.683	477.575	420.398	MIPE
NCGC00263226-01	COC1=C(OC)C=C(CC/2=N/N\3C(C(C)\N=C3[C@@H](CCCC4=CC=CC=C4)[C@@H](C)O)C(=O)N2)C=C1	BAY-60-7550	PDE2A	Phosphodiesterase II (PDE2A) Inhibitor	486.873	498.665	509.222	504.102	502.402	538.658	446.406	476.344	478.495	468.619	MIPE
NCGC00263227-01	NC1=C(N2CCOCC2)C(=NC(=N1)C3=N[N](CC4=C(F)C=CC=C4)C5=NC=CC=C35)N	BAY-41-8543	GUCY1A2	Guanylate Cyclase Activator	469.998	475.721	473.888	460.98	450.694	467.839	456.082	473.567	466.348	472.562	MIPE
NCGC00263228-01	CCC(=O)N[C@H]1CC[C@@H](C1)C(=O)N(C)C2=CC=C(C=C2)C3=NC4=C(O3)C=CC=C4	FASN BI	FAS	Fatty acid synthase inhibitor	463.072	486.207	467.009	474.424	465.307	487.966	477.305	437.185	463.076	469.509	MIPE
NCGC00263229-01	CC1=NC(=NC=C1)N[S+]([O-])(=O)C2=CC=C(NC(=O)NC3=CC=C(C=C3)[S+]([O-])(=O)NC4=NC(=CC=N4)C)C=C2	GSK837149A	FAS	Fatty acid synthase inhibitor	463.378	457.636	472.273	488.565	485.599	449.048	334.57	239.8	331.662	253.682	MIPE
NCGC00263230-01	COC1=CC=CC=C1C2=CC=CC(=C2)C/3=C(O)/C4=CC(=C(Cl)C=C4NC3=O)C#N	FASN MRK	FAS	Fatty acid synthase inhibitor	484.699	451.632	474.299	504.443	498.169	459.741	375.281	334.288	430.702	399.109	MIPE
NCGC00263231-01	COC1=CC=C(C=C1)C2=C(C)[NH]N=C2C3=CC=C(O)C=C3O	PDHK RIKEN	PDK2	Pyruvate dehydrogenase kinases inhibitor	492.294	503.618	475.008	507.074	482.337	573.226	449.628	435.767	460.417	433.774	MIPE
NCGC00263232-01	CN(C)C1=C(Br)C=C(C=C1)C\2NC3=C(\C4=C2C(=O)CC(C)(C)C4)C5=CC=CC=C5C=C3	GLS968	GLS	Glutaminase inhibitor	464.692	455.615	507.387	475.542	453.713	496.258	436.482	469.02	469.244	406.904	MIPE
NCGC00263233-01	NC1=CC=C(C=C1)C(=O)C2=CC3=C([NH]2)C=CC4=CC=CC=C34	IPFK2	PFKFB2	Inducible phosphofructokinase-2 inhibitor	449.395	462.871	424.206	427.151	426.105	476.234	432.204	383.951	444.294	456.122	MIPE
NCGC00263234-01	CCCCC1=CC=C(N[S+]([O-])(=O)C2=CC=C(C)C(=C2)C(=O)N3CCN(CC3)C4=CC=CC(=C4C)C)C=C1	IDH-001	IDH1	Isocitrate dehydrogenase inhibitor	504.56	486.134	483.301	486.41	481.138	468.587	469.592	444.746	473.755	454.039	MIPE
NCGC00263235-01	CC(C)OC1=CC=C(OC2=CC=C(C=C2)C(C)NC(C)=O)C=C1	ACC1 BMS	ACACA	Acetyl-CoA carboxylase inhibitor	488.333	491.921	488.953	488.07	502.487	541.392	468.573	411.691	464.121	438.344	MIPE
NCGC00263236-01	CN[C@@H](C)C(=O)N[C@H]1CCCC[C@H]2CC[C@H](N2C1=O)C(=O)N[C@@H](C3=CC=CC=C3)C4=C[N](CCCCC5=CC=C(CCCC[N]6C=C(N=N6)[C@@H](NC(=O)[C@@H]7CC[C@@H]8CCCC[C@H](NC(=O)[C@H](C)NC)C(=O)N78)C9=CC=CC=C9)C=C5)N=N4	SM-164	XIAP	cIAP1/2 and XIAP inhibitor	495.232	475.909	252.159	465.163	483.468	396.771	479.467	477.006	477.399	467.506	MIPE
NCGC00263237-01	OC(C1CCN(CC1)C(=O)OC2=CC=C(C=C2)[N+]([O-])=O)(C3=CC4=C(OCO4)C=C3)C5=CC=C6OCOC6=C5	JZL 184	MGLL	Monoacylglycerol lipase (MAGL) inhibitor	467.366	478.328	472.749	436.011	443.407	425.447	464.676	466.528	477.23	407.759	MIPE
NCGC00263238-01	C[C@H]([C@H]1C\C(=C(CO)/C(=O)O1)C)[C@H]2CC[C@H]3[C@@H]4C[C@H]5O[C@]56[C@@H](O)\C=C/C(=O)[C@]6(C)[C@H]4CC[C@]23C	Withaferin A	NFKB1	NF-kappaB Activation Inhibitor	296.394	389.909	307.316	316.901	289.82	310.76	299.75	251.049	329.733	300.364	MIPE
NCGC00263239-02	COCCNCCC[N]1C2=NC=NC(=C2C(=C1C(=O)CF)C3=CC=C(C)C=C3)N	FMK	RPS6KA1	MAPKAP-K1 (RSK; p90Rsk) Inhibitor	471.032	482.785	499.02	491.193	493.106	510.063	446.751	461.202	453.094	410.514	MIPE
NCGC00263265-01	C[C@@H]1CC[C@H]2[C@@H](C)[C@@H](CC(C[C@H]3O[C@@H]4O[C@]5(C)CC[C@H]6[C@H](C)CC[C@@H]([C@H]3C)[C@@]46OO5)C[S+]([O-])(=O)C7=CC=C(COC(=O)N(C)C)C=C7)O[C@@H]8O[C@]9(C)CC[C@@H]1[C@@]28OO9	ASR-isobudimer-SO2Ph-4-CH2OC(O)NMe2	NA	artemesinin analogue	415.667	467.511	331.823	352.485	381.101	347.856	412.685	188.72	305.474	301.455	MIPE
NCGC00263268-01	C[C@@H]1CC[C@H]2[C@@H](C)[C@@H](CC(=O)[C@H]3O[C@@H]4O[C@]5(C)CC[C@H]6[C@H](C)CC[C@@H]([C@H]3C)[C@@]46OO5)O[C@@H]7O[C@]8(C)CC[C@@H]1[C@@]27OO8	BTM-2C-dimer ketone	NA	artemesinin analogue	464.505	456.387	337.249	394.779	443.226	358.929	412.096	290.331	443.462	388.362	MIPE
NCGC00263270-01	C[C@@H]1CC[C@H]2[C@@H](C)[C@@H](C\C(=N\OCC=C)[C@H]3O[C@@H]4O[C@]5(C)CC[C@H]6[C@H](C)CC[C@@H]([C@H]3C)[C@@]46OO5)O[C@@H]7O[C@]8(C)CC[C@@H]1[C@@]27OO8	BTM-2C-dimer allyl oxime	NA	artemesinin analogue	426.546	455.237	328.169	358.4	371.125	369.063	342.427	215.152	344.085	334.989	MIPE
NCGC00263271-02	COC1=CC=CC(=C1/C2=N/CC3=C(N=C(NC4=CC(=C(C=C4)C(O)=O)OC)N=C3)C5=CC=C(Cl)C=C25)F	Alisertib	AURKA	Aurora-A inhibitor	353.312	437.301	395.376	297.683	305.795	410.184	329.111	314.744	327.114	404.452	MIPE
NCGC00263280-01	CC(C)C[C@@H]1NC(=O)[C@@H](CCCNC(N)=N)NC(=O)[C@H](CC2=C[NH]C3=C2C=CC=C3)NC(=O)[C@H](CC(C)C)NC(=O)[C@H](CC(N)=O)NC(=O)[C@@](C)(CCCCCC\C=C/CCC[C@](C)(NC(=O)[C@H](CC(C)C)NC1=O)C(=O)N[C@@H](CCC(N)=O)C(=O)N[C@@H](CC(N)=O)C(N)=O)NC(=O)[C@H](CC4=CC=CC=C4)NC(=O)[C@@H](NC(=O)[C@H](CCC(N)=O)NC(=O)[C@H](CCC(N)=O)NC(=O)[C@H](CO)NC(=O)[C@H](CCC(N)=O)NC(=O)CCNC(C)=O)[C@H](C)O	Ac-SAH-p53-8	HSPA2	HDM2/HDMX inhibitor	481.535	466.496	516.534	506.818	501.156	480.373	457.648	462.924	473.18	460.315	MIPE
NCGC00263281-01	O=C(C1CC1)N2CC[C@H](C2)C[N]3C4=CC=NC=C4N=C3C5=CC=C(C=C5)C6=CC=C7OC=CC7=C6	GSK-1995010	FAS	FAS inhibitor	471.109	445.12	471.904	488.77	488.543	510.891	460.522	450.394	479.298	439.899	MIPE
NCGC00263521-02	CC(=O)OCC(=O)[C@@]12\N=C(C)/O[C@@H]1C[C@H]3[C@@H]4CCC/5=C/C(=O)/C=C\[C@]5(C)[C@H]4[C@@H](O)C[C@]23C	Deflazacort	NA	Corticosteroid	490.331	466.334	532.469	492.468	478.144	572.925	437.939	467.839	477.822	479.617	MIPE
NCGC00263522-02	C[C@]12CC[C@H]3[C@@H](CC[C@H]4NC(=O)\C=C/[C@]34C)[C@@H]1CC[C@@H]2C(=O)NC5=CC(=CC=C5C(F)(F)F)C(F)(F)F	Dutasteride	SRD5A1	Steroid 5alpha-Reductase Inhibitors	458.69	492.575	493.841	468.042	452.562	434.785	477.954	466.23	475.817	418.425	MIPE
NCGC00263527-02	CN[C@@H]1[C@@H](O)[C@H](OC[C@]1(C)O)O[C@@H]2[C@@H](O)[C@H](O[C@H]3O[C@H](CN)[C@@H](O)[C@H](O)[C@H]3O)[C@@H](N)C[C@H]2NC(=O)[C@@H](O)CN	Isepamicin	NA	30S Ribosomal Protein Inhibitors	480.206	485.978	489.273	483.247	487.167	501.684	478.542	450.96	468.433	432.082	MIPE
NCGC00263531-03	CC(=O)NC[C@H]1CN(C(=O)O1)C2=CC=C(N3CCOCC3)C(=C2)F	Linezolid	NA	50S Ribosomal Protein Inhibitors	481.573	491.896	485.292	513.757	486.948	505.996	468.714	435.44	472.325	458.296	MIPE
NCGC00263532-03	Cl.O=C(O)Cc1ccc2OCc3ccccc3C(=C\CCN(C)C)\c2c1	Olopatadine hydrochloride	NA	Mediator Release Inhibitors	483.362	479.537	508.944	454.769	484.596	533.501	475.374	467.335	464.798	456.79	MIPE
NCGC00263539-03	ClC1=CC2=C(CC(=O)N2)C=C1CCN3CCN(CC3)C4=NSC5=CC=CC=C45	Ziprasidone hydrochloride	HTR2A	5-HT2A Antagonists?	477.134	475.659	480.807	446.213	484.191	495.038	479.655	454.412	470.389	423.308	MIPE
NCGC00263544-02	C[C@@H](CN1CC(=O)NC(=O)C1)N2CC(=O)NC(=O)C2	Dexrazoxane hydrochloride	TOP2A	DNA Topoisomerase II Inhibitors	472.061	505.052	476.937	421.509	418.889	416.807	451.147	237.138	303.344	333.584	MIPE
NCGC00263553-02	CC(C)[N]1C=NC2=C(NCCC3=CC=C(O)C=C3)N=C(N=C12)C4=CSC5=C4C=CC=C5	StemRegenin 1	AHR	Aryl Hydrocarbon Receptor (AhR) Antagonists	495.296	525.568	432.281	489.918	467.65	451.54	443.481	431.696	431.157	439.015	MIPE
NCGC00263555-02	FC1=CC=C(CNC2=C3C=C(F)C=CC3=NC=N2)C=C1	Spautin-1	USP10	Ubiquitin Specific Peptidase (USP10/13) Inhibitors	465.707	463.244	452.232	434.49	500.234	494.286	463.925	379.509	449.532	381.429	MIPE
NCGC00263564-02	C[C@@H]\1CC(=O)N\N=C1C2=CC=C(NN=C(C#N)C#N)C=C2	Levosimendan	NA	K(ATP) Channel Activators	469.995	435.917	461.929	448.525	404.234	417.537	426.837	416.398	467.024	457.15	MIPE
NCGC00263565-02	CC[C@]12CC[C@H]3[C@@H](CCC/4=C/C(=O)CC[C@H]34)[C@@H]1\C=C/[C@@]2(O)C#C	Gestodene	PGR	Progestogen hormone	467.757	472.01	476.176	485.33	492.77	512.82	475.33	464.808	472.727	454.539	MIPE
NCGC00263566-03	[O-]C(=O)C/1=N/C(=O)NC(=O)N1	Oteracil potassium	NA	adunct antineoplastic agent	446.405	442.998	489.301	448.146	413.721	398.292	473.132	453.511	458.828	463.219	MIPE
NCGC00263606-03	CN1CCC2=C(C1)C3=C(C=CC=C3)[N]2CC4=CC=C(C=C4)C(=O)NO	Tubastatin A	HDAC6	Histone Deacetylase (HDAC) 6 Inhibitor	459.33	441.232	468.072	407.266	389.047	456.761	410.785	384.585	383.629	453.382	MIPE
NCGC00263617-05	CN(C)C1=CC=C(C=C1)C(=O)NCCCCCCC(=O)NO	M344	HDAC1	Histone Deacetylase (HDAC) Inhibitor	385.038	361.378	295.875	311.14	345.518	301.897	330.745	314.186	373.063	336.208	MIPE
NCGC00263621-02	CCNC(=O)C[C@@H]1\N=C(C2=CC=C(Cl)C=C2)/C3=C(C=CC(=C3)OC)[N]4C(=NN=C14)C	I-BET762	BRD4	Bromodomain-Containing Protein 4 (Brd4, HUNK1) Inhibitor	460.677	441.197	421.243	410.762	457.91	361.777	472.871	393.814	434.951	376.368	MIPE
NCGC00263694-01	OC(=O)C1=CC=CC=C1C(=O)NC2=CC=C(C=C2)C3=CC=CC=C3	Kartogenin	NA	chondrocyte differentiation initiator	488.243	514.586	487.794	505.836	502.62	539.798	475.79	469.244	479.153	406.175	MIPE
NCGC00263858-03	O=C1O[Pt]OC(=O)C12CCC2	Carboplatin	NA	DNA Alkylating Agent	518.683	517.515	522.549	524.881	485.989	442.162	478.002	473.639	474.203	476.326	MIPE
NCGC00263884-03	CN(C)CCC1=C[NH]C2=CC=C(C[C@H]3COC(=O)N3)C=C12	Zolmitriptan	HTR1B	5-HT1B Agonist	483.039	467.559	479.271	492.497	485.974	450.413	412.766	375.305	404.748	441.503	MIPE
NCGC00263918-04	COC1=C2C(=O)C3=C(C(=C4C[C@](O)(C[C@H](O[C@H]5C[C@H](N)[C@@H](O)[C@H](C)O5)C4=C3O)C(=O)CO)O)C(=O)C2=CC=C1	Epirubicin hydrochloride	TOP2A	DNA Topoisomerase II Inhibitors	437.111	365.275	261.63	302.944	294.728	282.781	184.824	223.379	259.77	258.154	MIPE
NCGC00263944-01	NC[C@H]1O[C@H](O[C@H]2[C@@H](N)C[C@@H](N)[C@H](O[C@H]3O[C@H](CO)[C@@H](O)[C@H](N)[C@H]3O)[C@H]2O)[C@H](O)[C@@H](O)[C@@H]1O	Kanamycin	NA	30S Ribosomal Protein Inhibitors	474.416	481.596	486.408	484.373	469.226	505.566	476.787	480.446	469.928	467.541	MIPE
NCGC00263967-03	O.O.O.[Na+].NCCCC(O)([P](O)(O)=O)[P](O)(O)=O	Alendronate	PTP4A1	Protein Tyrosine Phosphatase (PTP) Inhibitors	489.159	513.641	549.542	471.926	473.739	454.313	480.329	466.736	478.406	446.414	MIPE
NCGC00264052-01	C[C@H](CCC(O)=O)[C@H]1CCC2C3C[C@H](O)[C@@H]4C[C@H](O)CC[C@]4(C)C3CC[C@]12C	Hyodeoxycholic acid (HDCA)	NA	Antimetabolite	475.365	494.99	494.893	464.474	461.402	498.876	448.485	471.807	471.433	457.261	MIPE
NCGC00270540-03	OCCN1C[C@H](O)[C@@H](O)[C@H](O)[C@H]1CO	Miglitol	GAA	alpha-Glucosidase Inhibitors	488.082	463.945	501.784	505.652	484.72	516.432	460.726	451.69	471.49	470.47	MIPE
NCGC00271415-02	CO[C@H]1\C=C\O[C@@]2(C)OC3=C(C)C(=C4C(=C(NC(=O)\C(=C/C=C/[C@H](C)[C@H](O)[C@@H](C)[C@@H](O)[C@@H](C)[C@H](OC(C)=O)[C@@H]1C)C)C5=C(N=C6C=C(C)C=C[N]56)C4=C3C2=O)O)O	Rifaximin	NR1I2	Pregnane X Receptor (PXR) Agonist	501.484	493.506	492.164	513.778	475.37	425.577	471.928	457.836	482.749	474.79	MIPE
NCGC00271534-03	CC(C)C1CCC(CC1)C(=O)N[C@H](CC2=CC=CC=C2)C(O)=O	Nateglinide	NA	Insulin Secretagogues	461.78	445.502	470.639	453.147	414.584	458.959	470.089	454.062	476.308	473.282	MIPE
NCGC00271596-04	C[C@]12CC[C@H]3[C@@H](CC(=C)\C4=C\C(=O)\C=C/[C@]34C)[C@@H]1CCC2=O	Exemestane	CYP19A1	Aromatase Inhibitor	470.203	515.266	464.299	488.153	493.738	513.096	470.75	462.296	471.726	470.782	MIPE
NCGC00273984-03	CC[N]1C(=NC2=CN=CC(=C12)CNC3CCNCC3)C4=NON=C4N	SB-747651-A	MAPK11	MSK-1,-2 Inhibitor	478.042	492.049	522.935	490.814	499.459	483.495	439.561	417.643	446.733	400.564	MIPE
NCGC00273985-03	CCN1CCC(CC1)[N]2C=C(CNC3=CC(=C4N=CC(=C(NC5=CC=C(F)C(=C5)Cl)C4=C3)C#N)Cl)N=N2	Wyeth Cot inhibitor-2	MAP3K8	Tpl-2/Cot (MAP3K8) Kinase Inhibitor	485.844	461.727	488.587	492.365	487.882	513.546	465.853	449.601	480.3	440.091	MIPE
NCGC00274030-01	CCN1CCN(CC1)C2=CC=C(NC3=CC(=NC=N3)N(C)C(=O)NC4=C(Cl)C(=CC(=C4Cl)OC)OC)C=C2	BGJ-398	NA	FGFR 1/2/3/4 inhibitor	472.123	449.293	509.723	485.698	502.209	374.211	479.79	435.7	470.867	305.896	MIPE
NCGC00274038-01	NC(=O)NC1=C(SC(=C1)C2=CC=C(CN3CCOCC3)C=C2)C(N)=O	AZ-TAK1 Inhibitor	MAP3K7	TGF-beta Activated Kinase (TAK1) inhibitor	509.693	454.774	443.956	406.496	388.847	569.886	291.946	384.455	334.939	407.315	MIPE
NCGC00274061-01	N#CC=2C[C@]4(C)[C@H]5CC[C@]1(C)[C@@H](O)CC[C@H]1[C@@H]5CC[C@@]34O[C@@H]3C=2O	Trilostane	ESR1	Estrogen Receptor (ER) beta Modulators	459.238	478.563	476.841	498.344	502.261	439.203	438.563	466.584	482.788	470.856	MIPE
NCGC00274062-01	Cl.Cl.Cl.FC3(F)[C@@H]2c7ccccc7[C@H](c1ccccc1[C@@H]23)N4CCN(CC4)C[C@@H](O)COc6cccc5ncccc56	LY335979 trihydrochloride	NA	P-Glycoprotein (MDR-1) Inhibitor	468.538	424.089	466.116	432.446	387.159	445.986	351.821	443.207	454.723	391.074	MIPE
NCGC00274063-01	Cl.COc1ccc(cc1)c2nc3ccc(cc3n2)C4=NNC(=O)CC4C	Pimobendan hydrochloride	PDE3A	Phosphodiesterase III (PDE3) Inhibitor	469.839	472.953	464.424	464.023	459.14	471.968	477.376	476.026	470.787	479.914	MIPE
NCGC00274064-01	OCC(=O)[C@@]4(OC(=O)CCCC)[C@H](C)C[C@@H]3[C@]4(C)C[C@H](O)[C@@]2(F)[C@H]3CCC1=CC(=O)C=C[C@@]12C	Dexamethasone valerate	NA	Glucocorticoid steroid	487.656	449.382	580.498	457.327	491.304	552.443	467.522	459.135	475.783	478.56	MIPE
NCGC00274065-01	OCC(=O)[C@@]54OC(C)(C)O[C@@H]5C[C@@H]3[C@]4(C)C[C@H](O)[C@H]2[C@H]3CCC1=CC(=O)C=C[C@@]12C	Desonide	NA	Corticosteroid	491.8	457.944	587.027	470.49	482.431	523.383	462.696	462.791	469.677	479.024	MIPE
NCGC00274067-01	O=C(O)c1cccc(c1)c4cccc(N\N=C2\C(=O)N(N=C2C)c3ccc(C)c(C)c3)c4O	Eltrombopag	MPL	Thrombopoietin Receptor (TpoR) Agonists	506.42	439.998	496.714	508.992	498.223	521.446	450.817	463.155	460.735	455.937	MIPE
NCGC00274068-02	CC(CC)N1N=CN(C1=O)c2ccc(cc2)N3CCN(CC3)c4ccc(cc4)OC[C@H]6CO[C@@](Cn5ncnc5)(O6)c7ccc(Cl)cc7Cl	Itraconazole	NA	cytochrome inhibitor	468.719	491.479	505.388	459.893	438.839	443.919	477.406	422.208	467.864	477.494	MIPE
NCGC00343768-01	CC1=NC=C(NC(=O)NC2=C(OC[C@@H]3CNCCO3)C=C(C)C(=C2)Br)N=C1	Rabusertib	CHEK1	Chk1 Inhibitor	487.707	482.531	428.644	468.732	461.555	420.708	478.153	296.692	383.566	441.036	MIPE
NCGC00343773-01	CN(C)C1=CC=C2C=C(C=CC2=C1)C(=O)N[C@@H](CCCNC(=N)CCl)C(=O)NCC3=CC=CC=C3	YW3-56	PADI1	Peptidylarginine Deiminase (PAD) Inhibitors	508.054	479.223	438.233	456.252	455.801	449.528	465.461	383.566	438.679	445.214	MIPE
NCGC00344053-01	C1CCC(CC1)[N]2C=NC3=C2N=C(OC4=CC=CC5=C4C=CC=C5)N=C3NC6=CC=C(C=C6)N7CCOCC7	purmorphamine	NA	lineage-specific differentiation enhancer	483.422	462.953	496.911	498.186	482.618	511.495	469.458	458.204	474.95	461.958	MIPE
NCGC00344081-02	CC1=CC=CC(=C1)NC2=NC(=CS2)C3=CC=NC=C3	STF-62247	NA	Renal cell growth inhibition	474.144	455.653	375.718	468.945	488.657	490.635	469.273	453.577	427.841	475.883	MIPE
NCGC00344391-02	CN(C1CCC2=C(C1)C3=CC=CC=C3[N]2CC(O)=O)[S+]([O-])(=O)C4=CC=C(F)C=C4	TM-30089	PTGDR2	prostaglandin D2 CRTH2 inhibitor	500.982	480.477	488.037	412.692	485.274	464.242	459.292	478.513	480.239	409.973	MIPE
NCGC00344505-01	C[C@@H](NCC1=CC2=C([NH]1)C=CC=C2)C3=C4C=CC=CC4=CC=C3	Calindol	CASR	Calcium-Sensing Receptor (CaSR) Agonists	469.581	438.257	497.816	449.062	410.436	449.854	483.676	472.796	486.632	476.104	MIPE
NCGC00344506-01	CC(/CCC\1=C(/C)CCCC1(C)C)=C\CC\C2=C\CC(OC2O)\C3=C\C(=O)OC3O	Manoalide	NA	Calcium Channel Blocker	490.766	471.192	500.714	522.096	493.187	514.648	473.199	467.218	472.843	414.303	MIPE
NCGC00344507-02	CC(N[C@H]1CCCC[C@@H]1NC(=O)C2=CC=C(Cl)C=C2)C3=CC=CC4=C3C=CC=C4	Calhex-231	CASR	Calcium-Sensing Receptor (CaSR) Agonists	461.512	461.125	470.957	428.682	380.302	347.428	466.353	469.437	459.862	474.743	MIPE
NCGC00344508-01	COC1=CC(=CC=C1)[C@@H](C)NCCCC2=CC=CC=C2Cl	NPS-R568	CASR	Calcium-Sensing Receptor (CaSR) Agonists	456.933	499.956	492.385	446.127	444.236	435.959	484.243	478.573	480.837	423.118	MIPE
NCGC00344509-01	CC1=CC=C(C(=C1)C)C(C)(O)C2=NC3=CC=CC=C3S2	AC-265347	CASR	Calcium-Sensing Receptor (CaSR) Agonists	469.415	479.821	424.195	377.981	400.454	422.525	447.439	374.198	380.019	457.495	MIPE
NCGC00344510-02	CC(C)(CC1=CC=C2C=CC=CC2=C1)NC[C@@H](O)COC3=C(C#N)C(=CC=C3)Cl	NPS-2143	CASR	Calcium-Sensing Receptor (CaSR) Antagonists	470.044	516.435	473.051	483.129	486.274	526.925	455.115	469.497	463.969	465.288	MIPE
NCGC00344511-02	CC1=C2CC[C@@H](C[C@H](O)C2=CC=C1)CN3CCC(CC3)C4=C(Cl)C=CC=C4Cl	SB612111	NA	Opioid receptor antagonist	462.053	457.13	485.56	455.43	492.501	520.457	478.735	448.003	469.959	470.7	MIPE
NCGC00344512-01	COC1=CC=CC2=C1[C@]34CCN(CC5CC5)[C@H](C2)[C@@]3(CCC(=O)C4)OC	Cyprodime	NA	Opioid receptor antagonist	482.136	479.754	483.755	485.367	485.862	491.209	477.655	457.382	469.852	477.114	MIPE
NCGC00344513-01	CCN1C(=O)N([C@@H]2CCN(CC3CCCCCCC3)C[C@H]2CO)C4=CC=CC=C14	J113397	OPRL1	ORL1 (OP4, NOP) Antagonists	488.525	458.783	485.873	445.203	486.928	519.696	449.06	450.815	475.764	474.618	MIPE
NCGC00344515-02	ClC1=CC2=C(C=C1)C(=CC=N2)N3CCN(CCCN4CCN(CC4)C5=C6C=CC(=CC6=NC=C5)Cl)CC3	Piperaquine	NA	antimalarial agents	471.213	481.621	474.498	466.158	504.689	535.039	476.726	457.57	478.176	435.362	MIPE
NCGC00344549-02	C[C@]1(O)CC[C@H]2[C@@H]3CC[C@H]4CC(=O)OC[C@]4(C)[C@H]3CC[C@]12C	Oxandrolone	NA	Synthetic Steroid	477.672	500.534	492.531	514.472	482.548	499.89	475.015	435.077	478.822	438.745	MIPE
NCGC00344550-02	C[C@]1(O)CC[C@H]2[C@@H]3CC[C@H]4CC5=C(C[C@]4(C)[C@H]3CC[C@]12C)C=N[NH]5	Stanozolol	NA	Synthetic Steroid	474.586	485.876	467.746	510.251	496.027	533.991	472.461	470.461	477.353	462.912	MIPE
NCGC00344564-02	COC1=CC=C(C=C1O)C/2=C/C(=O)C3=C(O2)C=C(O[C@@H]4O[C@H](CO[C@@H]5O[C@@H](C)[C@H](O)[C@@H](O)[C@H]5O)[C@@H](O)[C@H](O)[C@H]4O)C=C3O	Diosmin	AHR	Aryl Hydrocarbon Receptor (AhR) Agonists	485.971	517.137	499.798	515.142	488.757	476.394	475.91	475.141	481.101	472.464	MIPE
NCGC00344588-01	COC1=CC2=C(C=C1C3=C(C)ON=C3C)N=CC4=C2N([C@H](C)C5=CC=CC=N5)C(=O)N4	I-BET151	BRD4	Bromodomain-Containing Protein 4 (Brd4, HUNK1) Inhibitor	440.532	454.412	455.7	396.023	438.923	391.226	451.711	368.352	431.96	353.962	MIPE
NCGC00344622-02	CC(C)N(CCCNC(=O)NC1=CC=C(C=C1)C(C)(C)C)C[C@H]2O[C@H]([C@H](O)[C@@H]2O)[N]3C=C(Br)C4=C3N=CN=C4N	SGC 0946	DOT1L	DOT1L Inhibitor	458.55	441.804	444.857	453.673	424.424	432.796	475.093	413.134	443.19	437.476	MIPE
NCGC00344623-02	O=C(N1CCC(CC1)N2CCCC2)C3=CC(=C(C=C3)C(=O)N4CCC(CC4)N5CCCC5)NC6=CC=CC=C6	UNC1215	L3MBTL3	L3MBTL3 methyllysine (Kme) reader domain inhibitor	493.996	498.783	501.978	493.811	499.162	470.543	462.795	476.69	477.995	439.865	MIPE
NCGC00344625-02	OC(=O)CNC(=O)\C1=C(/O)C2=CC=CC=C2N(CC3=CC=CC=C3)C1=O	IOX2	HIF1A	Hypoxia-Inducible Factor Prolyl Hydroxylase Inhibitors	487.102	480.056	470.886	484.044	487.122	537.416	465.885	471.84	477.297	467.936	MIPE
NCGC00344630-01	C[C@@]12OC(=O)[C@@]1(NC(=O)[C@@H]2CCCl)[C@@H](O)[C@H]\3CCC\C=C3	Marizomib	PSMD1	Proteasome Inhibitor	370.009	309.648	300.312	317.021	338.91	295.381	348.332	157.217	316.17	211.55	MIPE
NCGC00344764-01	OC(=O)CCCCC(CCSCC1=CC=CC=C1)SCC2=CC=CC=C2	CPI-613	NA	altered energy metabolism-directed (AEMD) compound	485.136	478.883	486.172	435.088	481.344	489.41	465.891	468.293	478.134	449.644	MIPE
NCGC00344990-01	CC(C)(O)C[N]1C(=NC2=CC(=CC=C12)CN3CCOCC3)NC(=O)C4=CC=C(S4)C5=C[NH]N=C5	NCGC00344990-01	ITK	ITK inhibitor	395.752	396.48	348.485	381.393	371.743	393.767	249.909	257.142	321.039	306.695	MIPE
NCGC00344999-01	C[C@H](NCC1=CC=C2[N](CCC3=CC=CC=C3)C(=NC2=C1)NC(=O)C4=CC=C(S4)C5=C[NH]N=C5)C(C)(C)C	NCGC00344999-01	ITK	ITK inhibitor	444.187	412.048	398.324	404.377	387.716	397.455	299.826	302.812	344.998	296.57	MIPE
NCGC00345018-01	COC1=CC=C(CC2=CC=C(NC(N)=O)C=C2)C=C1C3=CC=CC(=C3)Cl	D-159687	PDE4A	Phosphodiesterase IIII D (PDE4D) inhibitor	483.559	494.735	500.381	488.774	492.54	465.126	480.978	464.679	440.168	447.087	MIPE
NCGC00345022-02	OC(=O)CCCCCC(=O)NN=C1CCCC1	IDE-2	NA	lineage-specific differentiation enhancer	469.093	475.148	485.487	468.398	472.042	502.833	433.466	473.265	479.003	404.834	MIPE
NCGC00345024-01	O=C/1NC(=O)C(=C1C2=CN=C3C=CC=C[N]23)/C4=C[N]5CCN(CC6=C5C4=CC=C6)C(=O)N7CCOCC7	GSK3 Inhibitor	GSK3B	GSK-3 inhibitor	433.621	366.479	287.929	563.667	434.12	490.631	478.336	477.452	476.249	175.481	MIPE
NCGC00345056-01	COC1=CC(=CC=C1)C2=CC=C(NC(=O)/C3=C(/CCC3)C(O)=O)C(=C2)F	Vidofludimus	DHODH	Dihydroorotate Dehydrogenase (DHODH) Inhibitor	485.117	483.951	481.9	471.011	474.633	434.014	434.893	412.985	455.493	476.325	MIPE
NCGC00345082-01	CC(C)CNC1=CC=NC(=N1)NCC2=CSC(=N2)C3=CC=CC=C3	KHS101	NA	lineage-specific differentiation enhancer	484.361	460.845	446.653	470.586	473.059	461.416	464.28	374.118	460.633	425.686	MIPE
NCGC00345083-01	CO[C@@H]1C(C[C@H]2O[C@]1(C)[N]3C4=C(C=CC=C4)C5=C6C(=O)NC(=O)C6=C7C8=C(C=CC=C8)[N]2C7=C35)N(C)C(=O)C9=CC=CC=C9	Stauprimide	NA	lineage-specific differentiation enhancer	414.736	443.049	435.982	383.791	389.286	386.432	415.016	411.973	419.98	391.614	MIPE
NCGC00345084-01	ClC1=CC=C(CNC(=O)C[C@@H]2C\C=C/CCC(=O)O[C@@H](CNC2=O)C3=CC=CC=C3)C=C1	Robotnikinin	SHH	Hedgehog antagonist	495.206	489.575	494.399	495.005	484.798	510.143	469.13	478.293	468.995	476.447	MIPE
NCGC00345085-01	CC(C)[C@@H]1N(C)C2=C3C(=C[NH]C3=CC=C2)C[C@@H](CO)NC1=O	(-)-Indolactam V	NA	lineage-specific differentiation enhancer	422.117	458.102	420.73	441.995	462.405	535.961	441.905	444.665	482.109	351.508	MIPE
NCGC00345173-01	CCNC(=O)C[C@H]1/N=C(/C2=CC=C(Cl)C=C2)C3=CC(=CC=C3[N]4C(=NN=C14)C)OC	GSK525768	NA	Bromodomain-Containing Protein 4 (Brd4, HUNK1) Inhibitor	497.826	488.913	489.86	508.036	511.763	441.931	475.44	465.367	474.297	445.55	MIPE
NCGC00345447-02	C[N]1C=NC(=C2N=CN=C12)N	3-Methyladenine	PIK3CA	PI3K Inhibitor	412.865	413.95	421.304	319.572	408.058	239.64	390.443	389.01	431.267	424.238	MIPE
NCGC00345461-02	CC1=N[NH]C(=C1)NC2=N[N]3C(=C(C)N=C3C(=C2)CN4CCOCC4)CC5=CC=C(Cl)C=C5F	Gandotinib	JAK2	Jak2 inhibitor	473.237	452.512	470.691	457.594	447.257	512.176	431.734	401.917	404.004	440.673	MIPE
NCGC00345492-02	COC1=CC=C(C[N]2C=CC3=C2C=C(C=C3)C(=O)NO)C=C1	PCI-34051	HDAC8	Histone Deacetylase 8 (HDAC8) Inhibitor	493.004	483.356	475.855	490.981	469.796	428.815	434.093	465.175	447.198	402.644	MIPE
NCGC00345539-02	OCCN(CCC1=C[NH]C2=C1C=CC=C2)CC3=CC=C(\C=C\C(=O)NO)C=C3	Dacinostat	HDAC1	HDAC Inhibitor	350.225	335.226	286.035	248.877	304.995	238.122	209.114	238.918	304.736	278.094	MIPE
NCGC00345739-02	CCOC(=O)C1=C(\C(=C/N)C#N)C2=CC=C(Cl)C(=C2[N]1C)Cl	KH-CB19	CLK1	Clk1, Clk4 Inhibitor	469.608	445.544	459.57	442.681	429.01	437.924	470.009	465.083	458.793	474.538	MIPE
NCGC00345781-01	OC[C@H]1O[C@H]([C@@H](F)[C@@H]1O)N2\C=C/C(=O)NC2=O	1-(2 -Deoxy-2 -fluoro-b-D-arabinofuranosyl)uracil	NA	DNA-Intercalating Drugs	505.58	471.19	501.843	515.259	498.575	532.48	482.174	475.362	478.129	433.881	MIPE
NCGC00345782-01	ClC1=CC=C(OCCCCCCN\C(NC2=CC=NC=C2)=N/C#N)C=C1	CHS-828	IKBKB	IKK Inhibitor	210.208	143.326	83.8588	85.5403	37.8555	96.3509	99.1687	-119.317	250.839	134.261	MIPE
NCGC00345783-01	COC[C@H]1OC(=O)C2=COC3=C2[C@@]1(C)\C4=C(\[C@@H]5CC[C@H](O)[C@@]5(C)C[C@H]4OC(C)=O)C3=O	17_-hydroxy Wortmannin	PIK3CA	PI3K Inhibitor	508.206	510.646	474.706	441.16	454.432	484.598	462.735	454.124	436.497	404.592	MIPE
NCGC00345784-01	CN(C)C[C@@H](NC(=O)N1CC2=C([NH]N=C2NC3=C4SC=CC4=NC(=N3)C)C1(C)C)C5=CC=CC=C5	PF-3758309	PAK4	p21-Activated Kinase 4 (PAK4) Inhibitors	405.141	395.274	265.044	271.632	282.741	302.235	392.594	124.889	330.89	173.348	MIPE
NCGC00345785-01	CCCCC1=NC=C([NH]1)C(/CC2=CC=C(C=C2)C(O)=O)=C(CC3=CC=CS3)/C(O)=O	Eprosartan mesylate	AGT	Angiotensin AT1 Antagonist	487.612	489.917	489.827	493.724	483.967	454.501	475.479	478.332	481.725	462.193	MIPE
NCGC00345786-01	CN1CCC2=C(C1)[N](CC3=CC=C(C=C3)C(=O)NO)C4=CC=CC=C24	Compound 7	HDAC6	Histone Deacetylase (HDAC) 6 Inhibitor	496.609	482.001	479.918	467.224	505.432	444.554	427.574	446.653	465.825	457.513	MIPE
NCGC00345789-01	CC1(C)CCC(=C(\C1)C2=CC=C(Cl)C=C2)/CN3CCN(CC3)C4=CC(=C(C=C4)C(=O)N[S+]([O-])(=O)C5=CC=C(NCC6CCOCC6)C(=C5)[N+]([O-])=O)OC7=CN=C8[NH]C=CC8=C7	ABT-199	BCL2	Bcl-2 Inhibitor	481.493	478.465	485.325	469.506	478.536	437.542	473.565	456.628	466.072	459.3	MIPE
NCGC00345790-01	C[S+]([O-])(=O)C1=C2[N](CC3=CC=C(Cl)C=C3)C4=C(CC[C@@H]4CC(O)=O)C2=CC(=C1)F	Laropiprant	PTGDR	prostaglandin D2 DP1 inhibitor	482.62	471.712	482.157	512.235	496.018	525.704	450.645	464.475	466.811	424.876	MIPE
NCGC00345791-01	COC1=CC(=CC=C1NC2=NC=NC(=N2)NC3=CC=CC=C3[S+]([O-])(=O)C(C)C)N4CCC(CC4)N5CCN(C)CC5	ASP-3026	ALK	Anaplastic Lymphoma Kinase (ALK) Inhibitor	464.996	409.139	454.495	451.872	516.23	448.174	283.766	350.703	329.261	319.252	MIPE
NCGC00345792-01	OB1OCC2=CC(=CC=C12)OC3=CC=C(C=C3)C#N	AN2728	PDE4A	Phosphodiesterase IIII (PDE4) inhibitor	486.719	483.998	497.158	489.094	499.27	467.646	466.51	451.616	465.78	458.275	MIPE
NCGC00345793-01	CN1CCC(CC1)COC2=CN=C(N=C2)C3=CC(=CC=C3)CN4/N=C(\C=C/C4=O)C5=CC(=CC=C5)C#N	EMD-1214063	MET	HGFR (MET; c-Met) Inhibitor	485.848	493.415	507.793	496.794	472.763	443.711	463.751	475.318	467.029	444.203	MIPE
NCGC00345794-01	N[S+]([O-])(=O)OC[C@@H]1C[C@H](C[C@@H]1O)[N]2C=CC3=C2N=CN=C3N[C@H]4CCC5=C4C=CC=C5	MLN-4924	NAE1	NEDD8-Activating Enzyme (NAE) Inhibitors	402.108	383.162	325.535	324.105	384.137	454.28	374.749	290.493	459.491	341.041	MIPE
NCGC00345795-01	NC1(CCN(CC1)C2=C3C=C[NH]C3=NC=N2)C(=O)N[C@@H](CCO)C4=CC=C(Cl)C=C4	AZD-5363	AKT1	PKB/Akt Inhibitor	508.933	482.364	464.664	486.55	495.683	522.24	456.457	292.458	481.836	423.787	MIPE
NCGC00345796-01	CC1=NC2=C(C=C(C=C2[N]1CC3=CC=CC(=C3C)C(F)(F)F)N4CCOCC4)C(O)=O	GSK-2636771	PIK3CB	PI3Kbeta inhibitor	502.075	506.725	493.997	512.134	482.771	499.813	445.522	475.283	474.068	445.464	MIPE
NCGC00345797-01	CN(C)C1=C(CC(O)=O)C(=NC(=N1)CC2=CC=C(NC(=O)C3=CC=C(C=C3)C(F)(F)F)C=C2)N(C)C	AP-761	PTGDR2	prostaglandin D2 CRTH2 inhibitor	473.09	486.442	492.541	485.805	494.655	514.847	468.549	477.012	471.787	467.501	MIPE
NCGC00345798-01	CC[N]1C(=CC2=C3[N](C)C=NC3=C(NC4=N[N](C)C(=C4)C)N=C12)C(=O)N(C5CC5)C6CC6	BMS-911543	JAK2	Jak2 inhibitor	467.577	472.454	479.787	466.834	443.494	484.906	472.477	465.53	421.924	477.615	MIPE
NCGC00345799-01	COC[C@H](NC(=O)[C@H](COC)NC(=O)C1=CN=C(C)S1)C(=O)N[C@@H](CC2=CC=CC=C2)C(=O)[C@@]3(C)CO3	Oprozomib	PSMD1	Proteasome Inhibitor	297.402	343.147	271.692	219.783	267.13	268.695	307.8	254.123	331.774	264.568	MIPE
NCGC00345800-01	CCCN1C(=O)N(CC)C2=C([NH]C(=N2)C3=C[N](CC4=CC=CC(=C4)C(F)(F)F)N=C3)C1=O	CVT-6883	ADORA2B	Adenosine A2B Antagonists	491.071	486.491	499.856	492.996	502.431	536.509	466.891	469.585	476.625	466.685	MIPE
NCGC00345801-01	CN(C)C1=C(CC(O)=O)C(=NC(=N1)CC2=CC=C(NC(=O)C3=CC=C4C=CC=CC4=C3)C=C2)Cl	AP-768	PTGDR2	prostaglandin D2 CRTH2 inhibitor	487.333	491.945	466.232	500.466	501.789	502.459	471.533	478.278	481.548	476.735	MIPE
NCGC00345802-01	ONC(=O)CCCCCCNC(=O)C1=CN=C(N=C1)N(C2=CC=CC=C2)C3=CC=CC=C3	ACY-1215	HDAC6	Histone Deacetylase (HDAC) 6 Inhibitor	482.356	455.984	427.772	391.136	426.965	395.552	377.684	411.343	452.758	434.141	MIPE
NCGC00345803-01	CC[C@H](CC#N)OC(=O)N[C@@H](C)C1=CC=CC(=C1)NC(=O)NC2=CC=C(C3=CN=CO3)C(=C2)OC	AVN-944	IMPDH1	Inosine 5'-Monophosphate Dehydrogenase (IMPDH) Inhibitors	424.576	434.307	391.262	383.441	388.589	396.808	456.337	293.783	354.35	385.466	MIPE
NCGC00345804-01	C[N]1C=NC2=C(F)C(=C(C=C12)C(=O)NOCCO)NC3=CC=C(Br)C=C3F	ARRY-162	MAP2K1	Mek 1/2 inhibitor	438.063	471.446	514.088	514.824	496.308	453.992	422.033	462.194	467.579	454.655	MIPE
NCGC00345805-01	O=C(NC1=NN=C(O1)C2=CC=CO2)C3=CC(=NC4=CC=CC=C34)C5=CC=CC=C5	STX-0119	STAT3	STAT-3 Inhibitor	470.858	474.144	481.583	483.406	479.354	508.318	417.581	453.706	465.262	431.329	MIPE
NCGC00345807-01	OC1=CC=C(CCNC(=O)[C@H]2O[C@@H]2C(=O)N[C@@H](CC3=CC=CC=C3)C(=O)NCC4=CC=CC=C4)C=C1	CAA0225	CTSL1	Cathepsin L Inhibitors	482.6	445.206	486.87	514.453	479.968	502.616	462.812	463.021	469.909	463.975	MIPE
NCGC00345808-01	CN(CC(=O)N(CC1=CC=C(C=C1)C2CCCCC2)C3=CC=C(C(O)=O)C(=C3)O)[S+]([O-])(=O)C4=C(F)C(=C(F)C(=C4F)F)F	BP-1-102	STAT3	STAT-3 Inhibitor	470.279	502.603	487.563	403.642	407.706	529.981	466.214	471.078	478.269	471.403	MIPE
NCGC00345809-01	CC(C)C1=N[N](C\2=C1C(=O)N\C(=N2)CC3=CC=C(OCCO)C=C3)C4=C(Cl)C=CC=C4Cl	RGB-286147	CDK1	CDK1/2/3/7/9 inhibitor	308.161	300.705	181.256	393.271	340.95	282.097	253.46	210.117	246.06	225.238	MIPE
NCGC00345810-01	OC[C@H]1O[C@H]([C@H](O)[C@@H]1O)N2CCC(O)NC2=O	Tetrahydrouridine	CDA	Cytidine Deaminase Inhibitors	507.416	492.995	491.224	465.886	475.529	555.152	464.095	456.098	472.594	384.635	MIPE
NCGC00345811-01	N[S+]([O-])(=O)C1=C2C(=O)C3=C(C(=CC=C3)O)C(=O)C2=CC=C1	LLL-12	STAT3	STAT-3 Inhibitor	323.077	306.858	298.857	254.75	238.903	302.791	380.465	417.398	308.428	228.592	MIPE
NCGC00345812-01	C\C=C(C)/C(=O)O[C@H]1C(=C/[C@@]23[C@H](C)C[C@@H]4[C@H]([C@H](\C=C(CO)/[C@@H](O)[C@]12O)C3=O)C4(C)C)\C	Ingenol mebutate	PRKCA	PKC Activator	415.937	443.166	374.842	446.36	500.175	527.123	465.864	446.803	472.022	433.616	MIPE
NCGC00345813-01	COC1=CC=C(C=C1)/C2=C(O)/C(=O)C3=C(O)C=C(O)C(=C3O2)CC=C(C)C	Icaritin	NA	flavone	486.536	456.568	500.015	471.269	511.563	463.251	464.825	448.842	477.444	326.108	MIPE
NCGC00345815-01	CCC[C@H](NC(=O)[C@H](CC(C)C)NC(=O)[C@H](CC(C)C)NC(=O)OCC1=CC=CC=C1)C=O	MG-115	PSMD1	Proteasome Inhibitor	388.772	367.778	332.435	338.147	344.791	371.601	331.042	330.386	390.737	309.915	MIPE
NCGC00345816-01	CC(C)C[C@H](CC(O)=O)C(=O)N[C@@H](CC1=C[NH]C2=C1C=CC=C2)C(=O)N[C@@H](C)C3=CC=CC=C3	GM-1489	MMP1	MMP Inhibitor	467.257	494.869	448.14	368.847	372.96	386.893	461.688	380.977	391.763	468.286	MIPE
NCGC00345817-01	CNC(=O)[C@H](CC/1=C/N=C\2/C=C\C\C=C12)NC(=O)[C@H](CC(C)C)CC(=O)NO	GM-6001	MMP1	MMP Inhibitor	475.165	475.207	484.498	319.008	284.283	291.464	458.777	473.463	471.496	472.869	MIPE
NCGC00345818-01	CCOC(=O)CN[C@H](C1CCCCC1)C(=O)N2CC[C@H]2C(=O)N(C)C3=CC=C(C=C3)\C(N)=N\O	Ximelagatran	NA	Thrombin Inhibitors	488.582	483.324	483.955	494.58	485.353	517.033	471.131	468.405	468.297	468.206	MIPE
NCGC00345819-01	C[C@]12CC[C@H]3[C@@H](CCC4=C3C=CC(=C4)O)[C@@H]1[C@@H](O)[C@@H](O)[C@@H]2O	Estetrol	ESR1	Selective Estrogen Receptor Modulators (SERM)	481.313	470.739	500.61	476.792	517.122	463.849	468.936	469.141	481.476	409.466	MIPE
NCGC00345821-01	C[N]1N=CC(=C1C(=O)NC2=C(F)C=CC(=C2)NC3=CC4=C(C=C3)C(=N[NH]4)\C=C\C5=CC=CC=N5)C	AG-13958	FLT1	VEGFR-2 (FLK-1/KDR) Inhibitors	474.758	433.91	441.161	502.886	485.969	465.522	442.848	332.154	425.04	425.397	MIPE
NCGC00345822-01	CN(C)CC(C)(C)CNC1=N[N]2C(=NN=C2C3=CC=CC=C3)C=C1C4CCC4	Akt-I-1	AKT1	AKT Inhibitor	481.101	480.614	402.045	329.228	313.8	414.628	429.091	368.939	384.814	452.358	MIPE
NCGC00345823-01	CC(C)(N)C1=CC=C(C=C1)C2=NC3=C(C=CC=C3)N=C2C4=CC=CC=C4	Akt-I-1,2	AKT1	AKT1/2 Inhibitor	483.353	494.051	468.443	468.323	460.639	484.055	403.485	181.011	248.095	253.964	MIPE
NCGC00345824-01	FC1=CC=C(C=C1)N2/C=C\C=C(C(=O)NC3=CC=C(OC4=C5C=C[NH]C5=NC=C4)C(=C3)F)/C2=O	BMS-2	MET	HGFR (MET; c-Met) Inhibitor	492.052	491.624	481.655	503.634	472.294	440.978	473.316	468.193	479.093	472.061	MIPE
NCGC00345825-01	FC(F)C1=N[N](C(=C1)C2=CN=C(NC(=O)C3CC3)S2)C4=C(Cl)C=CC=C4Cl	BMS-3	LIMK1	LIMK Inhibitor	400.318	386.272	361.773	429.679	403.059	425.284	450.74	306.061	346.464	353.705	MIPE
NCGC00345826-01	C1CCN(CC1)CCOC2=CC(=CC=C2)C3=N[NH]C4=CC=C(C=C34)C5=N[NH]C=N5	CC-401	MAPK8	JNK Inhibitor	480.751	477.496	430.57	440.062	483.97	489.056	457.375	462.728	479.785	433.286	MIPE
NCGC00345828-01	CC(C)(C)C1=NC2=C([NH]1)C3=CC=C(F)C=C3C4=C2\C=C/NC4=O	Merck 5	JAK1	Jak inhibitor	473.13	486.504	449.383	496.181	499.782	479.15	392.254	411.543	434.134	394.592	MIPE
NCGC00345829-01	CSC1=CC(=CC=C1)NC2=NC3=C(C=N2)/C=C(C(=O)N3C)/C4=C(Cl)C=CC=C4Cl	PD-173955	SRC	cSRC inhibitor	475.556	440.051	383.353	472.281	493.15	408.062	464.307	414.703	334.43	284.295	MIPE
NCGC00345830-01	CN1C(=O)C(=C\C2=C1N=C(NC3=CC=CC(=C3)C(O)=O)N=C2)/C4=C(Cl)C=CC=C4Cl	PD-173955 Analogue 1	SRC	cSRC inhibitor	506.134	468.604	483.493	479.867	483.508	467.161	478.179	409.452	473.331	453.832	MIPE
NCGC00345831-01	COC1=NC=CC(=N1)C2=C(N=C[N]2C3CCNCC3)C4=CC=C(F)C=C4	SB-242235	MAPK14	p38 MAPK Inhibitor	475.623	461.762	508.919	416.054	452.407	470.826	448.542	397.66	469.861	457.111	MIPE
NCGC00345832-01	OCC(=O)N1CCC(CC1)C2=N[NH]C(=C2C3=NC=NC=C3)C4=CC=C(Cl)C=C4	SD-06	MAPK14	p38 MAPK Inhibitor	473.647	451.941	470.996	452.532	472.069	449.983	459.961	466.811	469.328	461.356	MIPE
NCGC00345833-01	CN(C)CCOC1=CC(=CC=C1NC(=O)C2COC3=CC=CC=C3O2)C4=C[NH]N=C4	SR-3677	ROCK2	ROCK II Inhibitor	465.31	470.689	483.12	470.72	491.756	445.071	462.196	449.074	454.488	448.742	MIPE
NCGC00345834-01	CCC1=NC(=C(S1)C2=CC(=NC=C2)NC(=O)C3=CC=CC=C3)C4=CC(=CC=C4)C	TAK-715	MAPK14	p38 MAPK Inhibitor	487.012	462.852	491.402	485.081	499.568	494.648	472.904	435.088	461.105	448.278	MIPE
NCGC00345836-01	FC(F)(F)C1=CC=CC(=C1)/C=C/2SC(=O)NC2=O	SMI-4a	PIM1	Pim inhibitor	488.033	496.384	505.989	487.833	485.363	498.708	475.307	462.273	476.408	470.612	MIPE
NCGC00345837-01	CC1=C(C=NC(=N1)N)C2=NC3=C(SC(=C3)C(C)(C)O)C(=N2)N4CCOCC4	GNE-490	PIK3CA	PI3K Inhibitor	488.622	444.805	381.519	414.525	477.215	515.522	249.633	306.058	327.704	303.914	MIPE
NCGC00345838-01	CC(C)(O)C1=CC2=C(S1)C(=NC(=N2)C3=CN=C(N)N=C3)N4CCOCC4	GNE-493	PIK3CA	PI3K Inhibitor	431.619	390.652	304.769	387.547	417.941	402.552	226.254	256.389	233.139	261.89	MIPE
NCGC00345839-01	CC[S+]([O-])(=O)N1CC(CC#N)(C1)[N]2C=C(C=N2)C3=NC=NC4=C3C=C[NH]4	Baricitinib	JAK2	Jak2 inhibitor	497.879	480.818	488.984	499.231	494.937	557.432	445.164	447.492	452.371	432.958	MIPE
NCGC00345840-01	CCN(CC)CCNC(=O)C1=CC=C2N=C(C3=CC=CC=C3)C(=NC2=C1)C4=CC=C(CN5CCC(CC5)N6C(=O)NC7=CC=CC=C67)C=C4	Merck-22-6	AKT1	AKT Inhibitor	432.924	425.31	437.437	467.066	368.678	444.12	442.727	308.547	398.72	376.479	MIPE
NCGC00345841-01	CC(C)NC1=CC(=CC2=NC(=N[N]12)NC(=O)C3=CN=CC=C3)C(F)(F)F	S-99	MAP3K5	Apoptosis signal-regulating kinase (ASK1/MAPKKK)	504.022	465.775	500.86	496.211	503.131	483.323	466.071	473.438	486.859	475.921	MIPE
NCGC00345842-01	CC\1=C(C(\N=C(/N1)C2=CC(=NC=C2)Cl)C3=C(F)C=C(Cl)C=C3)/C(=O)NC4=C(F)C=C5[NH]N=CC5=C4	GSK-25	ROCK1	ROCK Inhibitor	454.452	479.597	461.045	448.957	463.709	432.042	430.059	431.242	426.651	445.794	MIPE
NCGC00345843-01	CC\1=C(C(=O)N(\C=C1)C2=CC=C(C=C2)C3=NC=CO3)/C4=CC5=CN=C(N)N=C5C=C4	AMG-25	KIT	KIT inhibitor	488.07	466.914	419.327	497.883	486.754	488.194	453.988	428.7	412.456	312.125	MIPE
NCGC00345844-01	CC(C)(C)NC(=O)NC1=CC=CC(=C1)NC2=NC(=C(F)C=N2)NC(C)(C)CO	Bayer-18	TYK2	Tyk 2 inhibitor	466.966	503.585	482.344	486.698	469.089	455.911	417.511	436.79	460.983	480.941	MIPE
NCGC00345845-01	CC1=C(NC2=CC=CC(=C2)[S+]([O-])(=O)NC(C)(C)C)N=C(NC3=CC(=CC=C3)CN4CCOCC4)N=C1	TG-89	JAK2	Jak2 inhibitor	455.017	465.507	442.526	456.635	422.917	424.73	476.03	448.225	425.946	466.765	MIPE
NCGC00345846-01	CC1=C(NC2=CC=CC(=C2)[S+]([O-])(=O)NC(C)(C)C)N=C(NC3=CC=C(CN4CCOCC4)C=C3)N=C1	TG-46	JAK2	Jak2 inhibitor	388.332	385.097	392.552	387.239	346.899	388.254	330.516	268.28	317.389	335.25	MIPE
NCGC00345847-01	CCNC(=O)NC1=C(Cl)C=C(OC2=C(\C=N\OC)C(=NC=N2)N)C=C1	JNJ-38158471	FLT1	VEGFR-2 (FLK-1/KDR) Inhibitors	478.962	479.826	484.429	503.692	482.284	457.986	477.139	465.088	472.792	472.948	MIPE
NCGC00345848-01	COC1=CC=C2C(=CC=NC2=C1)OC3=CC=C(NC(=O)\C4=C(C)\N(CC(C)(C)O)N(C4=O)C5=CC=CC=C5)C=C3F	AMG-1	MET	HGFR (MET; c-Met) Inhibitor	492.883	490.637	483.112	532.094	503.854	466.13	475	446.678	396.236	460.001	MIPE
NCGC00345849-01	COC1=CC=C(NC2=CC(=NC(=N2)N3CCOCC3)C4=CN=C(N)N=C4)C=N1	NIBR-17	PIK3CA	PI3K Inhibitor	439.219	425.145	390.027	421.179	422.829	404.446	339.263	343.787	367.104	384.534	MIPE
NCGC00345850-01	N#CC(=C/1NC2=CC=CC=C2S1)\C3=NC(=NC=C3)OCC4=CC=C(CN5CCOCC5)C=C4	AS-602801	MAPK8	JNK Inhibitor	456.004	467.242	375.032	260.093	242.425	281.942	458.755	451.418	475.567	471.609	MIPE
NCGC00345851-01	CC1=C(CN2CCN(CC2)[S+](C)([O-])=O)SC3=C1N=C(N=C3N4CCOCC4)C5=CN=C(N)N=C5	GNE-477	PIK3CA	PI3K Inhibitor	400.813	361.896	263.356	397.844	440.926	399.238	191.473	192.523	243.415	249.377	MIPE
NCGC00345852-01	CC(C)C1=C2N=C(N[C@@H](CO)[C@H](O)CO)C=C(NCC3=CC=CC=C3)[N]2N=C1	BS-194	CDK1	CDK1/2/5/9 inhibitor	400.838	366.079	318.93	437.316	401.582	370.217	186.492	260.47	308.806	264.298	MIPE
NCGC00345853-01	CN(C)CC(=O)N1CCC(CC1)C2=CC=C(NC(=O)C3=NC(=C[NH]3)C#N)C(=C2)\C4=C\CCCC4	JNJ-28312141	CSF1R	CSF1R (c-FMS) Inhibitor	509.418	460.879	479.79	490.995	473.699	512.502	453.528	463.748	463.509	459.986	MIPE
NCGC00345854-01	CN1CCN(CC1)C2=CC=CC(=C2)NC3=N[N]4C=CC=C(C5=CC=C(C=C5)[S+](C)([O-])=O)C4=N3	CEP-33779	JAK2	Jak2 inhibitor	502.848	457.557	476.474	508.523	493.458	531.643	381.535	391.812	457.96	399.453	MIPE
NCGC00345855-01	[O-][S+]1(=O)CCN(CC1)CC2=CC=C(C=C2)C3=CC=CC4=NC(=N[N]34)NC(=O)C5CC5	GPLG-0634	JAK1	Jak1 Inhibitor	489.033	484.316	472.157	500.209	499.713	526.204	442.895	407.148	457.32	401.155	MIPE
NCGC00345856-01	NC(=O)C1=CN=C(C2=CC=C(C=C2)C3(N)CCC3)C(=C1)C4=CC=CC=C4	AZD-26	AKT1	AKT Inhibitor	512.902	503.604	478.103	512.792	509.186	607.04	466.12	452.074	476.512	453.953	MIPE
NCGC00345857-01	CN1/C=C(\N=C(NC2=CC=C(C=C2)C(=O)N3CCOCC3)/C1=O)/C4=C(C)C(=CC=C4)NC(=O)C5=CC=C(C=C5)C(C)(C)C	CGI-1746	BTK	BTK Inhibitor	503.243	490.983	495.979	483.021	492.286	443.717	429.832	422.132	470.891	452.644	MIPE
NCGC00345858-01	FC1=C(NC(=O)C2=C(Cl)C(=CC=C2)C3(CC3)C#N)C=C(OC4=NC5=C(C=C4)N=C(NC(=O)C6CC6)S5)C=C1	Takeda-6d	FLT1	VEGFR-2 (FLK-1/KDR) Inhibitors	382.368	376.026	480.531	486.987	475.191	448.872	441.051	412.858	351.776	306.492	MIPE
NCGC00345881-02	CC1=NC2=C([NH]1)C3=CC=CC=C3N(CC2)C(=O)C4=CC=C(NC(=O)C5=CC=CC=C5C6=CC=CC=C6)C=C4	Conivaptan hydrochloride	AVPR1A	Vasopressin (AVP) V1a/V2 Antagonists	458.762	484.84	485.351	464.768	492.272	535.212	464.315	448.314	479.777	469.343	MIPE
NCGC00346096-02	CC/1=C(/C(CC(=O)N1)C2=CC=C(C=C2)C(F)(F)F)C(=O)NC3=C(F)C=C4[NH]N=CC4=C3	GSK429286A	ROCK1	ROCK 1, ROCK 2 Inhibitor	464.592	498.23	497.224	470.586	484.923	457.825	475.861	471.323	459.721	458.217	MIPE
NCGC00346304-02	OC1=CC(=CC=C1Cl)C2=C([NH]C(=N2)C3=CC=CC=C3)C4=CC=NC=C4	L-779450	BRAF	Raf kinase C Inhibitor	469.071	497.597	499.649	477.228	499.083	455.01	470.105	443.814	460.078	408.86	MIPE
NCGC00346431-01	CN(CC#C)C/C1=C/C2=CC=CC=C2OC3=CC=CC=C13	Omigapil	GAPDH	Glyceraldehyde 3-phosphate Dehydrogenase (GAPDH) Inhibitors	454.496	443.854	464.1	440.708	393.848	422.255	433.753	460.311	428.577	427.338	MIPE
NCGC00346433-01	CCC(CC)[C@H](NC(C)=O)[C@@H]1[C@H](O)[C@H](C[C@H]1NC(N)=N)C(O)=O	Peramivir	NA	Neuraminidase (Sialidase) Inhibitors	460.025	441.392	462.574	442.952	416.58	402.934	462.637	436.251	469.322	461.439	MIPE
NCGC00346434-01	C[C@@H](O)[C@@H]1[C@H]2[C@@H](C)\C(=C(N2C1=O)\C(O)=O)SCCNC=N	Imipenem	NA	Carbapenem Antibiotic	447.675	439.688	479.003	455.45	434.363	431.658	475.464	476.36	483.079	466.302	MIPE
NCGC00346435-01	NC(=O)C1=CC=CC2=C[N](N=C12)C3=CC=C(C=C3)[C@@H]4CCCNC4	Niraparib	PARP1	PARP-1/PARP-2 Inhibitor	461.331	465.921	444.424	405.967	413.63	361.899	457.959	369.975	434.612	469.952	MIPE
NCGC00346436-01	COC1=CC2=NC(=NC(=C2C=C1OC)N[C@@H]3CNC[C@H]3C(C)(C)O)C4=CC(=CC=C4O)F	CCT-241533	CHEK2	Checkpoint Kinase 2 (Chk2) Inhibitors	458.154	469.081	455.021	448.348	471.365	361.787	429.73	414.389	440.065	412.871	MIPE
NCGC00346437-01	CN[C@@H]1CN(C[C@H]1OC)C2=NC3=C(C=C2)C(=O)C(=C\N3C4=NC=CS4)/C(O)=O	Vosaroxin	TOP2A	DNA Topoisomerase II Inhibitors	474.801	489.161	437.115	411.037	411.515	359.313	387.817	365.266	338.519	435.689	MIPE
NCGC00346438-01	CO[C@H]1C[C@H](C)CC2=C(NCC=C)C(=CC(=C2O)NC(=O)C(=C\C=C/[C@H](OC)[C@@H](OC(N)=O)C(=C\[C@H](C)[C@H]1O)/C)/C)O	Retaspimycin	HSP90AB1	Heat Shock Protein 90 (hsp90) Inhibitor	429.655	399.853	380.773	420.508	440.436	422.076	308.344	304.444	302.726	177.384	MIPE
NCGC00346439-01	COC1=CC2=C(C=C1)C(CN(C)C2)C3=CC=C(Cl)C(=C3)Cl	Diclofensine	SLC6A3	Dopamine Transporter (DAT) Inhibitor	483.85	461.533	505.336	479.588	465.02	519.324	452.939	448.816	461.735	477.554	MIPE
NCGC00346440-01	CN[C@H]1CN2C(=O)NC3=C2C(=CC=C3)C1	Sumanirole maleate	DRD2	Dopamine D2 Agonist	485.686	461.52	517.817	477.915	487.343	594.541	449.3	477.87	478.548	465.635	MIPE
NCGC00346441-01	ClC1=CC=C(C=C1)C23C[C@@H]4C[C@@H](CC(C4)(C2)C(=O)NCC5=CC=NC=C5)C3	ABC-294640	SPHK2	Sphingosine Kinase 2 (SphK2) Inhibitors	481.762	466.856	466.987	480.797	455.151	471.672	453.67	412.224	464.158	461.387	MIPE
NCGC00346443-01	CCOC(=O)\C=C\[C@H](C[C@@H]1CCNC1=O)NC(=O)[C@@H](CC(=O)[C@@H](NC(=O)C2=NOC(=C2)C)C(C)C)CC3=CC=C(F)C=C3	Rupintrivir	NA	HRV 3C Protease Inhibitors	507.917	474.854	474.577	484.518	493.954	527.684	454.154	473.862	473.065	472.548	MIPE
NCGC00346444-01	C[S+]([O-])(=O)C1=CC=C(C=C1)C2=CN=C(N)C(=N2)C(=O)NC3=CC=CC=C3	VE 821	ATR	ATR Kinase Inhibitors	503.563	497.701	484.543	484.752	477.672	411.319	476.935	449.997	438.234	467.809	MIPE
NCGC00346447-01	CCNC(=O)NC1=CC=C2N=CC(=NC2=N1)NC3=CC=C(C)C=C3	D-106669	PIK3CA	PI3Kalpha inhibitor	484.886	446.547	355.75	400.326	400.108	431.031	474.569	479.506	467.724	461.458	MIPE
NCGC00346448-01	COC1=CC2=C(CN(CCC3=CC=C(NC(=O)C4=CC(=C(OC)C=C4NC(=O)C5=CC6=CC=CC=C6N=C5)OC)C=C3)CC2)C=C1OC	Tariquidar	NA	P-Glycoprotein (MDR-1) Inhibitor	475.895	484.348	494.002	476.617	461.775	484.853	468.55	473.274	464.408	461.091	MIPE
NCGC00346449-01	ClC1=CC=C(CCCOC/2=N/NC(=O)C(=C2NCC3=CN=CC=C3)/Br)C=C1	Parogrelil	PDE5A	Phosphodiesterase III/Va (PDE) inhibitor	468.002	470.5	459.482	453.425	450.408	434.987	438.16	372.503	472.867	452.268	MIPE
NCGC00346450-01	CN1\N=C(N)/C2=C[N]([C@@H]3O[C@H](CO[P](O)(O)=O)[C@@H](O)[C@H]3O)C4=C2C1=NC=N4	Triciribine phosphate	AKT1	PKB/Akt Inhibitor	465.728	452.158	329.266	205.094	376.006	452.378	294.047	320.25	268.675	322.704	MIPE
NCGC00346453-01	C[C@]1(CCCN1C2=N[N]3C=CC=C3C(=N2)NC4=N[NH]C(=C4)C5CC5)C(=O)NC6=CN=C(F)C=C6	BMS-754807	IGFR1	IGF-1R Inhibitor	429.607	391.74	302.534	356.892	401.73	344.469	401.353	348.55	352.525	375.918	MIPE
NCGC00346455-01	OC1(CN(C1)C(=O)C2=C(NC3=C(F)C=C(I)C=C3)C(=C(F)C=C2)F)[C@@H]4CCCCN4	GDC-0973	MAP2K1	Mek Inhibitor	426.604	462.309	516.282	527.053	505.803	471.499	314.918	435.576	380.186	379.985	MIPE
NCGC00346456-01	CCCN[S+]([O-])(=O)NC1=NC=NC(=C1C2=CC=C(Br)C=C2)OCCOC3=NC=C(Br)C=N3	Macitentan	EDNRA	Endothelin ETA/ETB Receptor Antagonist	487.718	513.805	505.218	515.91	505.01	543.494	459.61	457.596	475.445	412.325	MIPE
NCGC00346457-01	COC1=C(OCCCN2CCOCC2)C=CC\3=C1/N=C(/NC(=O)C4=CN=C(N)N=C4)N5CC/N=C35	BAY-80-6946	PIK3CA	PI3K alpha/delta Inhibitor	462.978	441.327	399.346	381.306	431.126	427.699	287.783	321.778	401.156	387.799	MIPE
NCGC00346458-01	C[C@@H](NC(=O)C1=C(Cl)C(=NC=N1)N)C2=NC=C(S2)C(=O)NC3=NC=C(Cl)C(=C3)C(F)(F)F	MLN-2480	BRAF	Raf Kinase Inhibitors	516.656	495.366	503.391	483.183	480.518	463.958	475.005	468.387	477.208	476.267	MIPE
NCGC00346459-01	C[C@@H](OC1=CC2=C([NH]N=C2\C=C\C3=C[N](CCO)N=C3)C=C1)C4=C(Cl)C=NC=C4Cl	LY-2874455	NA	FGFR Inhibitor	430.834	421.954	401.031	395.659	356.234	446.405	335.598	411.344	328.973	278.054	MIPE
NCGC00346460-02	CC1=C2N=C([NH]C2=CC(=C1)N3CCOCC3)\C4=C(NC[C@@H](O)C5=CC=CC(=C5)Cl)\C=C/NC4=O	BMS-536924	IGFR1	IGF-1R Inhibitor	483.105	410.785	374.029	439.292	471.744	418.208	289.138	342.761	387.119	396.938	MIPE
NCGC00346461-01	NC1=C2C(=C[N](C3CC(C3)CN4CCC4)C2=NC=N1)C5=CC(=CC=C5)OCC6=CC=CC=C6	NVP-AEW541	IGFR1	IGF-1R Inhibitor	481.868	466.957	444.169	474.106	471.904	456.296	472.493	446.739	437.214	476.456	MIPE
NCGC00346462-01	CC(C)OC(=O)[C@H](C)N[P@](=O)(OC[C@H]1O[C@@H](N2\C=C/C(=O)NC2=O)[C@](C)(F)[C@@H]1O)OC3=CC=CC=C3	Sofosbuvir	NA	RNA-Directed RNA Polymerase Inhibitor	494.712	507.126	483.602	517.685	478.91	449.269	476.905	451.108	459.491	470.978	MIPE
NCGC00346463-01	CNC(=O)C1=C(OC2=CC(=C(C=C12)C3CC3)N(CCO)[S+](C)([O-])=O)C4=CC=C(F)C=C4	Nesbuvir	NA	RNA-Directed RNA Polymerase Inhibitor	482.817	501.951	420.754	385.711	481.78	425.948	470.914	394.735	431.703	421.741	MIPE
NCGC00346464-01	CON(C)C(=O)N1\N=C(/S[C@]1(CCCN)C2=CC=CC=C2)C3=CC(=CC=C3F)F	ARRY-520	KIF11	Kinesin-Like Spindle Protein Inhibitor	151.234	286.468	189.127	138.45	176.699	354.092	113.085	29.8976	238.65	305.291	MIPE
NCGC00346465-01	CCNC(=O)NC1=CC=C(C=C1)C2=NC(=C3CCN(CC3=N2)C4COC4)N5CCOC[C@@H]5C	GDC-0349	PIM3	Pim-3 Kinase Inhibitors, mTOR	436.108	430.589	436.446	436.03	459.364	513.503	400.395	313.891	369.431	303.248	MIPE
NCGC00346467-01	COC1CCC(CC1)N(C(=O)C2CCC(C)CC2)C3=C(SC(=C3)\C4=C\CCCC4)C(O)=O	VCH-916	NA	RNA-Directed RNA Polymerase Inhibitor	517.609	514.176	530.423	516.831	475.775	459.528	467.85	473.554	478.582	472.34	MIPE
NCGC00346468-01	CCC(=O)O[C@@]1(CC[C@H]2[C@@H]3CCC/4=C/C(=O)CC[C@]4(C)[C@H]3CC[C@]12C)C(=O)CO	17 alpha-propionate	AR	Androgen Receptor Antagonist	478.93	473.312	499.46	480.688	487.183	486.372	441.451	424.12	477.878	400.479	MIPE
NCGC00346469-01	CC(C)C[C@H](NC(=O)[C@@H](NC(=O)C1=CC=CC(=N1)C2=CC=CC=C2)[C@@H](C)O)B(O)O	Delanzomib	PSMD1	Proteasome Inhibitor	269.947	238.088	174.611	226.775	255.408	212.247	228.221	202.8	197.965	199.117	MIPE
NCGC00346470-01	CC(C)N[C@@H]1CCN2C(=O)NC3=CC=CC(=C23)[C@H]1O	Zilpaterol	ADRB1	beta1-Adrenoceptor Antagonists	471.017	492.81	497.236	462.279	374.343	515.955	462.441	481.332	476.492	475.66	MIPE
NCGC00346471-01	CO[C@@H]1[C@@H](O)[C@H](O)[C@H](O[C@H]1CO)[N]2C3=C(C=CC=C3Cl)C4=C2C5=C(C6=C([NH]5)C(=CC=C6)Cl)C7=C4C(=O)NC7=O	Rebeccamycin	TOP1	DNA Topoisomerase I Inhibitors	377.399	391.051	258.827	276.002	305.652	322.269	376.444	297.11	363.102	375.797	MIPE
NCGC00346474-01	C1CN(CCN1)CC2=C3C=CC=CC3=CC=C2	NMP	NA	Bacterial Efflux Pump Inhibitors	469.466	479.217	490.964	479.118	479.703	469.793	475.102	476.386	461.386	458.932	MIPE
NCGC00346475-01	CC[C@H](NC(=O)[C@H](C)NC)C(=O)N1C[C@@H](O)C[C@H]1CC2=C([NH]C3=C2C=CC(=C3)F)C4=C(C[C@@H]5C[C@H](O)CN5C(=O)[C@H](CC)NC(=O)[C@H](C)NC)C6=C([NH]4)C=C(F)C=C6	Birinapant	XIAP	IAP Inhibitor	489.13	490.456	290.548	392.781	441.632	449.56	449.939	472.409	477.425	454.951	MIPE
NCGC00346476-01	CCOC(=O)[C@@H](N)CC1=CC=C(C=C1)C2=NC(=NC(=C2)O[C@H](C3=CC=C(Cl)C=C3[N]4C=CC(=N4)C)C(F)(F)F)N.OC(=O)CNC(=O)C5=CC=CC=C5	Telotristat etiprate	NA	5-HT Release Inhibitor	487.57	472.933	502.988	489.78	494.806	504.129	483.188	402.911	432.387	449.682	MIPE
NCGC00346477-01	C[C@H](NC(=O)C(=O)NC1=CC=CC=C1C(C)(C)C)C(=O)N[C@@H](CC(O)=O)C(=O)COC2=C(F)C(=CC(=C2F)F)F	Emricasan	CASP1	Caspase Inhibitors	464.719	495.619	487.653	486.676	446.089	406.516	474.039	458.794	476.324	448.32	MIPE
NCGC00346478-02	FC1=CC(=CC=C1)COC2=CC=C(NC3=C4C=C(NC(=O)C=C)C=CC4=NC=N3)C=C2Cl	AST-1306	ERBB2	HER2/4 (erbB2) Inhibitor	388.121	422.189	391.33	300.385	308.99	368.513	113.084	313.57	430.537	359.965	MIPE
NCGC00346481-01	CO[C@@H]1C[C@@H](CC[C@H]1O[P](C)(C)=O)C[C@@H](C)[C@@H]2CC(=O)[C@H](C)\C=C(C)\[C@@H](O)[C@@H](OC)C(=O)[C@H](C)C[C@H](C)/C=C/C=C/C=C(C)/[C@H](C[C@@H]3CC[C@@H](C)[C@@](O)(O3)C(=O)C(=O)N4CCCC[C@H]4C(=O)O2)OC	Ridaforolimus	MTOR	mTOR inhibitor	404.531	466.719	365.5	387.281	469.217	305.828	473.402	117.505	451.539	268.888	MIPE
NCGC00346482-01	[O-][S+](=O)(CCSSCC[S+]([O-])(=O)O[Na])O[Na]	Mesna disulfide	NA	chemoprotective agent	498.71	481.163	499.369	505.936	497.802	537.742	471.193	467.215	472.967	413.103	MIPE
NCGC00346483-01	CC1=C2[N](C=C1NC(=O)OC[C@@H]3COCCN3)N=CN=C2NC4=CC5=C(C=C4)[N](CC6=CC(=CC=C6)F)N=C5	AC-480	EGFR	EGFR (HER1; erbB1) Inhibitor	457.553	446.296	480.058	446.806	417.474	410.536	345.73	378.291	417.322	462.455	MIPE
NCGC00346484-01	FC(F)C1=NC2=C(C=CC=C2)[N]1C3=NC(=NC(=N3)N4CCOCC4)N5CCOCC5	ZSTK-474	PIK3CA	PI3K Inhibitor	477.443	443.091	382.103	395.842	424.107	433.656	296.64	271.218	250.687	277.692	MIPE
NCGC00346485-01	NC1=NC=NC2=C1C(=C[N]2C3CC(C3)CN4CCCC4)C5=CC(=CC=C5)OCC6=CC=CC=C6	ADW-742	IGFR1	IGF-1R Inhibitor	492.437	442.414	419.884	449.33	456.522	382.807	473.089	395.336	412.464	457.463	MIPE
NCGC00346486-01	CN(C)CC1=C(OC2=CC=CC=C12)C(=O)NCCOC3=CC=C(C=C3)C(=O)NO	Abexinostat	HDAC1	HDAC Inhibitor	434.741	389.187	350.886	295.338	371.811	304.211	267.919	332.486	362.69	353.475	MIPE
NCGC00346487-01	C[N]1C=C(CNCC2CCN(CC2)C3=NC=C(C=N3)C(=O)NO)C4=CC=CC=C14	Quisinostat hydrochloride	HDAC1	HDAC1 Inhibitor	313.961	298.482	217.957	180.4	256.579	202.78	203.774	226.94	268.155	226.531	MIPE
NCGC00346488-01	OC(=O)C1=CC=C(NC2=NC3=C(C\N=C(/C4=CC(=CC=C34)Cl)C5=C(F)C=CC=C5F)C=N2)C=C1	MLN-8054	AURKA	Aurora-A Inhibitor	444.989	480.72	462.009	411.269	428.075	421.251	418.349	453.962	455.556	462.351	MIPE
NCGC00346489-01	CC1COC2(CCN(CC2)C/3=N/C(=O)C4=CC(=CC(=C4S3)[N+]([O-])=O)C(F)(F)F)O1	BTZ-10526043	NA	tuberculosis pathway inhibitor	462.907	478.028	477.657	461.5	492.816	526.75	476.042	471.048	468.366	472.938	MIPE
NCGC00346490-01	NCC(=O)NC1=CC=C(C=C1)[N]2N=C(C=C2C3=CC4=C(C=C3)C5=C(C=CC=C5)C=C4)C(F)(F)F	OSU-03012	PDPK1	Phosphoinositide Dependent Kinase (PDK) 1 Inhibitors	505.309	491.741	472.421	497.155	522.945	526.981	449.597	250.426	467.007	463.818	MIPE
NCGC00346491-01	CCC1=C(C(=O)C(N)=O)C2=C(C=CC=C2OCC(O)=O)[N]1CC3=CC=CC=C3	Varespladib	PLA2G5	Secretory Phospholipase A2 (sPLA2) Inhibitors	470.02	483.322	508.894	496.621	487.646	508.612	477.103	431.474	467.666	466.698	MIPE
NCGC00346492-01	CC1=CC=C(C=C1)[S+]([O-])(=O)NC2=NC3=CC=CC=C3N=C2NC4=CC5=NSN=C5C=C4	XL-147	PIK3CA	PI3K Inhibitor	483.74	509.58	449.191	445.184	419.877	527.562	381.538	475.488	455.782	462.287	MIPE
NCGC00346493-01	O=C(NC1CC1)NC2=C[NH]N=C2C3=NC4=CC(=CC=C4[NH]3)CN5CCOCC5	AT-9283	AURKA	Aurora-A/B Inhibitor	353.679	377.892	405.546	385.236	356.33	406.44	325.271	399.557	303.13	292.801	MIPE
NCGC00346494-01	COC1=CC=C(C=C1)[S+]([O-])(=O)NC2=C(NC3=CC=C(O)C=C3)N=CC=C2	E-7010	TUBB	Tubulin polymerization inhibitor	458.412	453.625	412.881	436.006	427.616	398.798	450.727	316.025	355.114	349.03	MIPE
NCGC00346495-01	CC(NC1=CC=CC=C1)C\2=C\C(=C/N3C(=O)\C=C(/N=C23)N4CCOCC4)C	TGX-221	PIK3CB	PI3Kbeta inhibitor	487.414	506.926	498.692	509.814	476.751	573.764	418.292	468.492	430.103	422.034	MIPE
NCGC00346496-01	CN1CCN(CC1)C2=CC=C(NC3=NC=C(Cl)C(=N3)OC4=CC(=CC=C4)NC(=O)C=C)C=C2	WZ-3146	EGFR	EGFR (HER1; erbB1) Inhibitor	454.345	428.241	417.578	429.454	406.937	374.558	306.779	370.778	384.79	364.407	MIPE
NCGC00346497-01	CN1CCN(CC1)C2=CC=C(NC3=NC=C(Cl)C(=N3)SC4=CC(=CC=C4)NC(=O)C=C)C=C2	WZ-8040	EGFR	EGFR (HER1; erbB1) Inhibitor	453.392	459.535	473.387	464.064	448.852	432.251	374.006	441.819	448.921	417.997	MIPE
NCGC00346498-01	CC(C)(C)OC(=O)N[C@H]1CCCCC\C=C/[C@@H]2C[C@]2(NC(=O)[C@@H]3C[C@H](CN3C1=O)OC(=O)N4CC5=C(C4)C(=CC=C5)F)C(=O)N[S+]([O-])(=O)C6CC6	Danoprevir	NA	HCV Protease Inhibitor	480.569	491.671	475.125	494.733	498.088	547.665	468.495	473.291	465.548	470.965	MIPE
NCGC00346499-01	C[C@](O)(COC1=CC=C(C=C1)C#N)C(=O)NC2=CC=C(C#N)C(=C2)C(F)(F)F	Ostarine	AR	Selective Androgen Receptor Modulators (SARM)?	447.35	437.408	467.499	475.576	438.903	449.255	475.473	460.88	475.595	467.731	MIPE
NCGC00346500-01	CN(/N=C/C1=CN=C2C=CC(=C[N]12)Br)[S+]([O-])(=O)C3=C(C)C=CC(=C3)[N+]([O-])=O	PIK-75	PIK3CA	PI3K Inhibitor	329.831	344.798	177.181	303.513	257.075	312.781	284.684	164.098	218.685	158.959	MIPE
NCGC00346501-01	C[C@@H](O)[C@@H](NC(=O)[C@H](C)[C@@H](O)[C@H](C)NC(=O)[C@@H](NC(=O)C1=C(C)C(=NC(=N1)[C@H](CC(N)=O)NC[C@@H](N)C(N)=O)N)C(O[C@H]2O[C@H](CO)[C@H](O)[C@@H](O)[C@H]2O[C@H]3O[C@H](CO)[C@@H](O)[C@H](OC(N)=O)[C@@H]3O)C4=C[NH]C=N4)C(=O)NCCC5=NC(=CS5)C6=NC(=CS6)C(=O)NCCC[S+](C)C	Bleomycin Sulfate	NA	glycopeptide antibiotic	416.701	447.425	359.77	384.032	405.049	470.805	387.273	324.58	350.101	377.359	MIPE
NCGC00346502-01	C[C@]12CCC\3=C\4CCC(=O)\C=C4CC[C@H]3[C@@H]1CC[C@@]2(O)CC#N	Dienogest	PGR	Synthetic progesterone	480.313	480.371	480.909	483.016	485.19	518.216	458.155	468.15	472.433	467.682	MIPE
NCGC00346503-01	CCCCCCCCCCCCCCCCCCO[P]([O--])(=O)OC1CC[N+](C)(C)CC1	Perifosine	PIK3CA	PI3K kinase activator	516.364	525.966	508.798	526.488	505.706	620.555	445.727	478.44	474.641	444.023	MIPE
NCGC00346504-01	NC(=O)[C@@H](CCC(F)(F)F)N(CC1=C(F)C=C(C=C1)C2=NOC=N2)[S+]([O-])(=O)C3=CC=C(Cl)C=C3	Avagacestat	NOTCH1	g-Secretase Inhibitor	467.858	477.953	502.666	443.879	428.286	452.678	474.804	464.182	461.402	466.111	MIPE
NCGC00346505-01	C[C@H]1CCC[C@H]2O[C@H]2C[C@H](OC(=O)C[C@H](O)C(C)(C)C(=O)[C@H](C)[C@H]1O)\C(C)=C\C3=CSC(=N3)C	Epothilone A	TUBB	Tubulin depolymerization inhibitor	199.696	252.996	172.78	142.995	189.46	371.013	334.18	65.4384	173.148	225.068	MIPE
NCGC00346506-01	NC/1=N/[C@]2(COC[C@H]2CS1)C3=CC(=CC=C3F)NC(=O)C4=NC=C(F)C=C4	LY-2886721	BACE1	beta-Secretase 1/2 (BACE1/2) Inhibitors	484.751	480.604	463.713	434.54	442.312	483.861	377.361	469.133	475.174	471.328	MIPE
NCGC00346507-01	COC1=CC=C2C(=CC=NC2=C1)OCC3=NN=C4C=CC(=N[N]34)C5=CC=CC=C5	AMG-208	MET	HGFR (MET; c-Met) Inhibitor	471.935	481.851	524.226	494.226	508.525	462.51	478.811	478.369	470.256	475.807	MIPE
NCGC00346508-01	NC1=NC2=NC(=C(N=C2C(=N1)N)C3=CC(=CC=C3)O)C4=CC=CC(=C4)O	TG-100115	PIK3CA	PI3K Inhibitor	498.606	520.895	435.024	448.788	469.415	484.902	436.267	414.824	450.125	343.326	MIPE
NCGC00346509-01	O=C1NC(=O)/C(S1)=C/C2=CC=C3N=CC=C(C4=CC=NC=C4)C3=C2	GSK-615	PIK3CA	PI3Kalpha inhibitor	385.517	398.77	342.638	318.606	363.532	379.287	234.629	216.115	263.618	231.471	MIPE
NCGC00346510-01	C[N]1C=NC(=C1)C2=CC3=NC=CC(=C3S2)OC4=CC=C(NC(=S)NC(=O)CC5=CC=CC=C5)C=C4F	MGCD-265	NA	HGFR (MET; c-Met) Inhibitor	452.951	436.137	441.09	441.962	403.263	413.508	454.525	436.339	371.159	418.598	MIPE
NCGC00346511-01	COC1=CC(=C(\C=C\[S+]([O-])(=O)CC2=CC=C(OC)C(=C2)NCC(=O)O[Na])C(=C1)OC)OC	ON-01910	PLK1	Polo-like Kinase-1 (Plk-1) Inhibitor	335.32	339.048	325.052	356.218	348.43	283.928	446.48	218.952	294.947	309.461	MIPE
NCGC00346512-01	CN\1C(=O)/C(=C(\N=C1N2CCCC[S+]2([O-])=O)C(=O)NCC3=CC=C(F)C=C3)O	BMS-707035	NA	HIV Integrase Inhibitors	478.113	504.13	492.794	500.774	470.856	533.653	479.928	465.573	472.637	475.977	MIPE
NCGC00346513-01	CN(C)CCN1C(=O)C2=C3C(=CC=C2)C=C(N)C=C3C1=O	Amonafide	TOP2A	DNA Topoisomerase II Inhibitors	476.173	504.214	448.501	449.887	435.13	410.754	403.891	333.851	348.253	402.256	MIPE
NCGC00346514-01	CN(C)[C@H]1CCN(C1)CC2=CC=C(C=C2C(F)(F)F)C(=O)NC3=CC=C(C)C(=C3)NC4=NC=C(C=N4)C5=CN=CN=C5	Bafetinib	NA	Bcr-Abl Kinase Inhibitor	484.067	466.818	508.163	499.355	475.521	428.982	477.121	400.381	482.026	457.856	MIPE
NCGC00346515-01	CC(O)[C@@H]1[C@H]2[C@@H](C)\C(=C(/N2C1=O)C([O-])=O)SC3C[N]4N=CC=[N+]4C3	Biapenem	NA	Carbapenem Antibiotic	489.976	480.869	498.636	536.326	498.616	553.405	445.943	455.676	469.267	469.956	MIPE
NCGC00346516-01	CO/N=C(/C(=O)N[C@H]1[C@H]2SC\C(=C(/N2C1=O)C(O)=O)CN3\C=C/C(=N)N3CCO)C4=CSC(=N4)N	Cefoselis sulfate	NA	Antibiotic	483.382	485.208	502.374	459.276	493.278	488.8	476.095	472.766	477.899	477.401	MIPE
NCGC00346517-01	CCCCCCCCCC(=O)N[C@@H](CC1=C[NH]C2=C1C=CC=C2)C(=O)N[C@H](CC(N)=O)C(=O)N[C@@H](CC(O)=O)C(=O)N[C@H]3[C@@H](C)OC(=O)[C@H](CC(=O)C4=CC=CC=C4N)NC(=O)[C@@H](NC(=O)[C@@H](CO)NC(=O)CNC(=O)[C@H](CC(O)=O)NC(=O)[C@@H](C)NC(=O)[C@H](CC(O)=O)NC(=O)[C@H](CCCN)NC(=O)CNC3=O)[C@@H](C)CC(O)=O	Daptomycin	NA	Lipopeptide Antibiotic	498.084	488.568	473.572	497.428	500.187	505.637	478.303	476.601	478.739	396.08	MIPE
NCGC00346518-01	CC(O)C1C2C(C)\C(=C(/N2C1=O)C(O)=O)SC3CNC(C3)C(=O)N(C)C	Meropenem	NA	Carbapenem Antibiotic	457.695	422.028	477.456	410.376	401.132	368.078	469.348	456.082	459.923	369.867	MIPE
NCGC00346519-01	CC(C)CCCCCCCC(=O)N[C@@H]1[C@@H](O)[C@H](O)[C@@H](CO)O[C@H]1OC2=C3OC4=CC=C(C[C@H]5NC(=O)[C@H](N)C6=CC(=C(O)C=C6)OC7=CC(=CC(=C7)O)[C@H](NC5=O)C(=O)N[C@H]8C(=O)N[C@H]9C(=O)N[C@@H]([C@H](O[C@@H]%10O[C@H](CO)[C@@H](O)[C@H](O)[C@H]%10NC(C)=O)C%11=CC(=C(OC2=CC8=C3)C=C%11)Cl)C(=O)N[C@@H](C(O)=O)C%12=CC(=CC(=C%12C%13=C(O)C=CC9=C%13)O[C@H]%14O[C@H](CO)[C@@H](O)[C@H](O)[C@@H]%14O)O)C=C4Cl	Teicoplanin	NA	glycopeptide antibiotic	479.674	481.101	493.443	461.354	515.006	488.301	476.11	460.229	474.211	423.304	MIPE
NCGC00346520-01	CCNC(=O)CCC\C=C/C[C@H]1[C@@H](O)C[C@H](O)[C@@H]1/C=C/C(O)CCC2=CC=CC=C2	Bimatoprost	NA	prostaglandin	483.875	489.672	484.277	496.051	484.605	477.896	472.914	466.266	472.574	478.509	MIPE
NCGC00346521-01	OC(CC1=CC=CN=C1)([P](O)(O)=O)[P](O)(=O)O[Na]	Risedronate sodium	FDPS	Farnesyl Pyrophosphate Synthase Inhibitors	470.958	489.809	501.086	478.838	488.516	496.246	477.207	477.044	467.415	462.649	MIPE
NCGC00346522-01	OC(=O)[C@@H]1CCC[C@H]1C(=O)C2=CC=C(C=C2)C3=CC=C(NC(=O)NC4=CC=CC=C4)C=C3	A-922500	DGAT1	Diacylglycerol Acyltransferase Type 1 (DGAT-1) Inhibitors	487.261	498.364	494.548	478.586	497.739	508.371	484.358	473.831	463.661	463.574	MIPE
NCGC00346523-01	CC[C@@H]1[C@@H](C)O[C@](O)(C[C@H]1O[C@H]2C[C@H](O)[C@H](O)[C@H](C)O2)[C@@H](C)[C@H](O)[C@H](C)[C@H]3OC(=O)\C=C\C=C\[C@H](C)[C@H](OC(=O)\C=C\C=C\[C@@H]3C)[C@@H](C)[C@@H](O)[C@H](C)[C@@]4(O)C[C@@H](O[C@H]5C[C@H](O)[C@H](O)[C@H](C)O5)[C@H](CC)[C@@H](C)O4	Azalomycin-B	NA	Macrolide Antibiotic	409.136	417.004	417.946	415.163	402.823	367.425	313.968	281.377	303.241	304.465	MIPE
NCGC00346524-01	CO[C@H]1CCC(O[C@@H]1C)O[C@H]2C[C@@H](O[C@]3(O[C@H](C[C@@H]3C)[C@H]4O[C@@](O)(CO)[C@H](C)C[C@@H]4C)[C@@H]2C)[C@]5(C)CC[C@]6(C[C@H](O)[C@@H](C)[C@H](O6)[C@@H](C)\C=C(/C)C(=O)[C@H](C)C[C@H](C)C([O-])=O)O5	Nanchangmycin	NA	Polyether Antibiotic	371.914	445.293	333.914	325.815	323.78	303.316	462.029	308.955	401.956	341.362	MIPE
NCGC00346525-01	CCN1CCN(CC1)C(=O)CC2=CC=C(NC3=NC(=C(F)C=N3)NC4=CC=C(C=C4)C(=O)NC5=CC=CC=C5Cl)C=C2	Aurora A Inhibitor I	AURKA	Aurora A Inhibitor	465.486	473.163	458.955	446.011	459.348	387.192	408.098	356.069	440.667	447.003	MIPE
NCGC00346526-01	CCC1=CC=CC(=C1NC(=O)N2CC3=C(C2)C(=N[NH]3)NC(=O)C4=CC=C(C=C4)N5CCN(C)CC5)CC	PHA-680632	AURKA	Aurora-A/B/c Inhibitor	488.315	429.458	489.638	392.135	410.327	417.664	434.138	388.033	437.346	408.254	MIPE
NCGC00346527-01	CC1=NC(=C(O)C2=C1C=C(OC3=CC=CC=C3)C=C2)C(=O)NCC(O)=O	Roxadustat (FG-4592)	HIF1A	Hypoxia-Inducible Factor Prolyl Hydroxylase Inhibitors	483.291	487.698	485.817	478.989	489.507	487.109	465.666	473.863	469.859	455.561	MIPE
NCGC00346529-01	C[C@H](NCC1=CC=C(OCC2=CC(=CC=C2)F)C=C1)C(N)=O	Safinamide mesilate	NA	Sodium channel inhibitor	443.781	421.491	423.542	430.868	426.578	433.285	377.77	365.221	375.456	240.182	MIPE
NCGC00346530-01	OC[C@@H](O)CNC(=O)C1=CC=NC=C1NC2=C(F)C=C(I)C=C2	Pimasertib	MAP2K1	Mek 1/2 inhibitor	414.132	467.114	515.121	498.996	477.57	384.053	359.716	476.253	422.962	419.372	MIPE
NCGC00346531-01	CC[C@@H]\1CC[C@@H]2O[C@]3(CC[C@H](C)[C@H](C[C@@H](C)O)O3)[C@@H](C)[C@H](OC(=O)/C=C/[C@H](C)[C@@H](O)[C@H](C)C(=O)[C@H](C)[C@@H](O)[C@H](C)C(=O)[C@](C)(O)[C@@H](O)[C@H](C)C/C=C\C=C1)[C@@H]2C	Oligomycin A	NA	ATP synthase inhibitor	441.401	458.259	380.707	300.103	300.048	274.079	462.295	240.722	383.287	427.091	MIPE
NCGC00346532-01	CC1CCC(CC1)C(=O)N(C2CCC(O)CC2)C3=C(SC(=C3)C#CC(C)(C)C)C(O)=O	Lomibuvir	NA	RNA-Directed RNA Polymerase Inhibitor	475.702	491.533	498.644	493.203	446.322	454.464	479.365	469.075	477.075	479.172	MIPE
NCGC00346533-01	COC(=O)N[C@@H](C(C)C)C(=O)N1CCC[C@H]1C2=NC=C([NH]2)C3=CC=C(C=C3)C4=CC=C(C=C4)C5=CN=C([NH]5)[C@@H]6CCCN6C(=O)[C@@H](NC(=O)OC)C(C)C	Daclatasvir dihydrochloride	NA	HCV NS5A Inhibitors	474.521	457.069	482.576	472.57	477.352	488.824	426.283	405.151	454.774	453.493	MIPE
NCGC00346534-01	C[N]1C=C(/C=C/C(=O)C2=CC=CC(=C2)F)C=C1\C=C\C(=O)NO	MC-1568	HDAC2	Histone Deacetylase 2 (HDAC2) Inhibitor	499.46	475.341	492.617	487.447	481.611	427.119	415.595	471.369	465.205	466.475	MIPE
NCGC00346535-01	COC1=CC=C(C=C1)[S+]([O-])(=O)N(C(C)=O)C2=C(C=CC=C2)\C=C\C\3=C\C=[N](=O)\C=C3	IVX-214	PLK1	Polo-like Kinase-1 (Plk-1) Inhibitor	450.38	438.497	418.12	427.133	421.447	413.802	455.261	334.942	351.126	367.959	MIPE
NCGC00346536-01	CC(=O)NC1=NC(=C(S1)C2=CC(=C(Cl)C=C2)[S+]([O-])(=O)NCCO)C	PIK-93	PIK3CA	PI3K Inhibitor	486.135	477.624	428.096	460.793	489.481	439.652	382.931	372.227	361.561	358.841	MIPE
NCGC00346537-01	CC(C)(C)C[N]1C(=NC2=C1N=C(C=C2)C3=C(N=C([NH]3)C(C)(C)C)C4=CC=C(F)C=C4)N	LY-2228820	MAPK14	p38 MAPK Inhibitor	459.239	428.058	477.644	433.472	405.841	477.29	402.731	382.353	433.313	427.369	MIPE
NCGC00346538-01	C[C@@H]1C/C=C/C=C/C=C/C=C/[C@H](C[C@@H]2O[C@](O)(C[C@@H](O)C[C@@H]3O[C@H]3/C=C/C(=O)O1)C[C@H](O)[C@H]2C(O)=O)O[C@@H]4O[C@H](C)[C@@H](O)[C@H](N)[C@@H]4O	Natamycin	NA	Antifungal Agent	491.183	475.042	487.486	523.992	504.199	565.555	440.832	460.779	478.796	403.773	MIPE
NCGC00346539-01	CN(C)C1=CC=C(C=C1)C2=NC3=C(N4CCN(CC4)CC(=O)NC5=NC=CS5)C(=CN=C3[NH]2)Cl	CCT-129202	AURKA	Aurora Kinase Inhibitor	506.53	487.416	520.349	494.957	492.907	459.508	453.21	453.118	458.217	377.458	MIPE
NCGC00346540-01	CC(C)N(CC[C@H](C1=CC=CC=C1)C2=C(OC(=O)C(C)C)C=CC(=C2)CO)C(C)C	Fesoterodine fumarate	NA	Muscarinic Antagonists	461.808	417.661	448.538	421.423	417.639	422.536	445.45	446.853	438.849	452.918	MIPE
NCGC00346541-01	COC1=CC(=CC(=C1)NC2=NC3=CC=CC=C3N=C2N[S+]([O-])(=O)C4=CC=C(NC(=O)C5=CC=C(C)C(=C5)OC)C=C4)OC	XL-765	MTOR	mTORC1/2 inhibitor	513.264	518.053	490.035	513.639	487.555	604.888	450.215	465.454	472.883	455.792	MIPE
NCGC00346542-01	CC[S+]([O-])(=O)NC1=CC=C2NC(=O)C(=C(NC3=CC=C(CN4CCCCC4)C=C3)/C5=CC=CC=C5)/C2=C1	Hesperadin	AURKA	Aurora Kinase Inhibitor	428.401	354.276	447.168	359.962	361.785	433.783	351.903	316.708	264.438	332.654	MIPE
NCGC00346543-01	CNC(=O)C1=CC=C\2C(=C1)NC(=O)C2=C(\NC3=CC(=CC=C3)CN(C)C)C4=CC=CC=C4	BIX 02188	MAP2K5	Mek 5 Inhibitor	479.813	479.815	493.236	474.909	481.081	457.886	477.905	454.895	442.463	459.651	MIPE
NCGC00346544-01	CN(C)CC1=CC=CC(=C1)N/C(C2=CC=CC=C2)=C/3C(=O)NC4=CC(=CC=C34)C(=O)N(C)C	BIX 02189	MAP2K5	Mek 5 Inhibitor	498.112	474.519	468.848	481.505	504.833	462.226	431.148	458.26	415.133	448.082	MIPE
NCGC00346545-01	CCC[C@H](NC(=O)[C@@H]1[C@H]2CCC[C@H]2CN1C(=O)[C@@H](NC(=O)[C@@H](NC(=O)C3=NC=CN=C3)C4CCCCC4)C(C)(C)C)C(=O)C(=O)NC5CC5	Telaprevir (VX-950)	NA	HCV NS3 NS4A Protease Inhibitor	491.101	469.203	463.971	487.382	474.963	540.408	461.099	463.602	463.077	474.072	MIPE
NCGC00346546-01	FC1=CC(=CC(=C1)F)[C@@H]2CNC3(CCCC3)C(=O)N2CC(=O)NC4=CC=C5C[C@]6(CC5=C4)C(=O)NC7=C6C=CC=N7	MK-3207	NA	Calcitonin Gene-Related Peptides (CGRP) Antagonists	483.884	466.768	481.134	498.492	507.43	530.764	474.896	473.463	474.606	476.602	MIPE
NCGC00346547-01	CCCCCCCCCCCCC1=CC=C(C=C1)[S+]([O-])(=O)NC2=NN=CS2	PHT-427	PDPK1	Phosphoinositide Dependent Kinase (PDK) 1 Inhibitors	513.64	506.99	506.419	529.636	506.994	574.13	460.241	477.084	465.99	456.097	MIPE
NCGC00346548-01	CCCNC(=O)NC1=CC=C(OC2=NC=NC3=CC(=C(OC)C=C23)OC)C=C1Cl	KRN-633	FLT1	VEGFR-2 inhibitor	461.688	455.735	485.082	448.726	432.863	448.308	477.153	473.025	472.637	442.486	MIPE
NCGC00346549-01	ClC1=CC=C(C=C1)C2(CCNCC2)C3=CC=C(C=C3)C4=C[NH]N=C4	AT-7867	AKT1	Akt1/2/3 Inhibitor	436.562	470.764	446.582	424.043	412.7	413.957	471.69	352.724	394.65	365.868	MIPE
NCGC00346550-01	CC1=C(N=C(NC(=O)C2(CC2)C3=CC4=C(OC(F)(F)O4)C=C3)C=C1)C5=CC=CC(=C5)C(O)=O	Lumacaftor	CFTR	CFTR Channel Modulator	357.691	328.875	246.915	319.444	312.432	260.956	298.385	130.671	223.221	186.605	MIPE
NCGC00346551-01	NC1=C2C(=O)N(C3CCC(=O)NC3=O)C(=O)C2=CC=C1	Pomalidomide	TNF	TNF-alpha Production Inhibitor	491.3	517.57	493.502	455.5	495.864	450.802	475.995	481.044	475.42	464.779	MIPE
NCGC00346552-01	OCC(O)CONC(=O)C1=C(NC2=CC=C(I)C=C2F)C(=C(F)C(=C1)Br)F	PD-318088	MAP2K1	Mek 1/2 inhibitor	399.222	433.945	453.2	445.499	410.259	464.792	341.121	385.825	409.479	418.261	MIPE
NCGC00346553-01	CC(C)C1=C2N=C(NCCCCCCN)C=C(NCC3=CC=CC=C3)[N]2N=C1	BS-181	CDK7	CDK7 Inhibitor	492.753	483.421	520.344	487.056	476.018	427.016	451.366	470.117	470.792	461.586	MIPE
NCGC00346554-01	COC1=CC2=C(C=C1)C=C(C=C2)C3=C(N=C([NH]3)C4=CC=C(C=C4)[S+](C)[O-])C5=CC=NC=C5	Tie-2 kinase inhibitor	TEK	Tie-2 kinase inhibitor	480.582	476.464	496.843	494.296	490.73	498.973	466.447	450.12	475.086	467.519	MIPE
NCGC00346555-01	COC1=CC=C(C=C1)[N]2N=C(C(N)=O)C3=C2C(=O)N(CC3)C4=CC=C(C=C4)N5CCCCC5=O	Apixaban	F10	Coagulation Factor Xa Inhibitor	484.046	486.737	506.656	491.789	488.253	522.46	440.699	443.372	466.199	468.094	MIPE
NCGC00346556-01	CC(C)[C@H](O)C(=O)N[C@@H](C)C(=O)N[C@@H]1C(=O)N(C)CCC2=C1C=CC=C2	Semagacestat	NOTCH1	g-Secretase Inhibitor	461.232	490.847	506.93	468.606	461.05	484.725	460.005	472.385	470.495	463.451	MIPE
NCGC00346557-01	OC1=CC=C(C=C1)[C@@H]2OC3=C(C=C(O)C=C3)[C@@H]4CCC[C@H]24	Erteberel	ESR1	Estrogen Receptor (ER) beta Agonist	456.997	429.003	446.951	461.157	401.621	424.832	452.369	436.955	462.258	468.977	MIPE
NCGC00346558-01	C[C@@H](CC1=CC2=C(N(CCCO)CC2)C(=C1)C(N)=O)NCCOC3=CC=CC=C3OCC(F)(F)F	Silodosin	ADRA1A	alpha1-Adrenoceptor Antagonists	468.917	479.908	482.732	471.26	465.165	510.618	439.615	453.272	480.739	456.048	MIPE
NCGC00346559-01	CC[C@H]1OC(=O)[C@H](C)[C@@H](O[C@H]2C[C@@](C)(OC)[C@@H](O)[C@H](C)O2)[C@H](C)[C@@H](O[C@@H]3O[C@@H](C)C[C@@H]([C@H]3O)N(C)C)[C@](C)(O)C[C@@H](C)C(=O)[C@H](C)[C@@H](O)[C@]1(C)O	Erythromycin	NFKB1	NF-kappaB Activation Inhibitor	460.932	498.891	502.101	458.211	454.726	434.722	478.857	476.85	467.443	481.423	MIPE
NCGC00346560-01	CC/1=C/N([C@@H]2C[C@@H](O)[C@H](CO)O2)C(=O)NC1=O	Telbivudine	NA	DNA Polymerase Inhibitors	465.036	470.101	473.15	476.305	443.985	438.313	458.684	448.804	441.656	464.549	MIPE
NCGC00346561-01	NC/1=N/C(=O)N(/C=C1F)[C@H]2CS[C@H](CO)O2	Emtricitabine	TERT	Reverse Transcriptase Inhibitor	483.121	469.719	491.556	462.286	519.884	508.258	479.17	475.215	458.207	471.794	MIPE
NCGC00346562-01	CO\N=C(/C(=O)N[C@H]1[C@H]2SCC(=C(\N2C1=O)C(=O)OCOC(=O)C(C)(C)C)/C=C\C3=C(C)N=CS3)C4=CSC(=N4)N	Cefditoren pivoxil	NA	Cephalosporin antibiotic	492.601	484.851	491.805	453.059	478.399	455.854	477.121	441.773	472.693	456.453	MIPE
NCGC00346563-01	COC1=CC(=CC(=C1O)OC)[C@H]2[C@@H]3[C@H](COC3=O)[C@H](O[C@@H]4O[C@@H]5CO[C@H](O[C@H]5[C@H](O)[C@H]4O)C6=CC=CS6)C7=CC8=C(OCO8)C=C27	Teniposide	TOP2A	DNA Topoisomerase II Inhibitors	347.227	367.581	341.533	230.024	269.058	310.078	304.943	188.042	226.73	405.937	MIPE
NCGC00346565-01	COC1=CC2=C(C=C1CC3=C(F)C(=CC=C3)Cl)C(=O)\C(=C/N2[C@H](CO)C(C)C)C(O)=O	Elvitegravir	NA	HIV Integrase Inhibitors	473.698	491.029	484.212	481.659	470.754	494.044	452.825	446.065	466.379	455.411	MIPE
NCGC00346566-01	FC(F)OC1=CC=C(C=C1OCC2CC2)C(=O)NC3=C(Cl)C=NC=C3Cl	Roflumilast	PDE4A	Phosphodiesterase IIII (PDE4) inhibitor	490.836	486.024	477.932	497.742	494.874	489.567	459.048	469.609	463.403	437.45	MIPE
NCGC00346567-01	CN1C(=O)\C(=C/C(=C1/NC2=C(F)C=C(I)C=C2)C(=O)NOCCO)C	AZD-8330	MAP2K1	MEK inhibitor	399.8	456.894	486.069	514.852	467.265	475.334	276.03	469.613	356.717	322.753	MIPE
NCGC00346568-01	CC(C)C1=NOC(=N1)N2CCC(CC2)COC3=CN=C(C=C3)C4=CC=C(C=C4)[S+](C)([O-])=O	GSK-1292263A	GPR119	Glucose-Dependent Insulinotropic Receptor (GDIR, GPR119) Agonists	465.979	477.751	460.654	454.297	449.743	482.096	448.185	412.062	474.597	468.696	MIPE
NCGC00346569-01	O=C(N1CCNCC1)C2=CC=C(C=C2)/C=C/C3=N[NH]C4=C3C=CC=C4	KW-2449	NA	Bcr-Abl inhibitor	464.207	466.064	430.922	404.059	420.524	410.717	426.3	471.279	375.176	478.281	MIPE
NCGC00346570-01	C[C@@H](O)[C@@H]1[C@H]2[C@@H](C)\C(=C(/N2C1=O)C(=O)OCOC(=O)C(C)(C)C)SC3CN(C3)/C4=N/CCS4	Tebipenem pivoxil	NA	Carbapenem Antibiotic	448.734	469.533	473.795	456.013	466.917	429.076	443.737	475.488	471.241	469.165	MIPE
NCGC00346571-01	CC(C)[C@@H](N(CCCN)C(=O)C1=CC=C(C)C=C1)C/2=C(\CC3=CC=CC=C3)C(=O)C4=C(O2)C=C(Cl)C=C4	SB-743921	KIF11	Kinesin-Like Spindle Protein Inhibitor	158.593	304.702	151.733	138.089	163.69	282.085	81.0462	13.628	229.448	342.944	MIPE
NCGC00346572-01	CC(C)C1=CC(=C(CC(=O)N[S+]([O-])(=O)OC2=C(C=CC=C2C(C)C)C(C)C)C(=C1)C(C)C)C(C)C	Avasimibe	CYP2C9	Cyp2C9 Inhibitor	498.671	510.291	476.534	485.532	503.03	515.428	469.464	448.557	473.868	473.611	MIPE
NCGC00346573-01	CNC(=O)CN1CCC(CC1)OC2=C(OC)C=C3N=CN=C(NC4=C(F)C(=CC=C4)Cl)C3=C2	Sapitinib	ERBB2	HER2/3 (erbB2) Inhibitor	363.867	405.205	310.111	219.217	246.453	349.433	-52.4679	466.28	443.655	471.257	MIPE
NCGC00346574-01	CCC[C@H](NC1=C(C)C=NC(=N1)C2=CC(=C(NC(=O)NCC)C=C2)OC)C3=CC=CN=C3	Lexibulin hydrochloride	TUBB	Tubulin depolymerization inhibitor	277.219	308.029	269.3	271.353	333.724	239.844	347.932	86.1846	181.795	177.765	MIPE
NCGC00346575-01	C[N]1C(=NC2=CC(=CC=C12)C(=O)N(CCC(O)=O)C3=NC=CC=C3)CNC4=CC=C(C=C4)C(N)=N	Dabigatran	NA	Thrombin Inhibitors	487.622	481.715	529.297	496.524	495.606	537.217	461.419	451.457	471.837	402.054	MIPE
NCGC00346576-01	NC(=O)C1=C2[NH]C(=NC2=CC=C1)C3=CC=C(C=C3F)[C@H]4CCCN4	A-966492	PARP1	PARP-1 Inhibitor	489.122	462.276	459.616	455.187	441.15	404.451	451.878	428.058	476.349	437.03	MIPE
NCGC00346577-01	FC(F)(F)C1=CN=C([NH]1)C2=CC(=CC=N2)OC3=CC4=C([NH]C(=N4)NC5=CC=C(C=C5)C(F)(F)F)C=C3	RAF-265 derivative	BRAF	Raf kinase B/C inhibitor	479.973	500.152	462.642	481.366	510.289	470.602	473.151	452.976	465.189	418.671	MIPE
NCGC00346578-01	COCCOC1=CC2=C(C=C1OCCO)C(=NC=N2)NC3=CC=CC(=C3)C#C	OSI-420	EGFR	EGFR (HER1; erbB1) inhibitor	460.057	496.562	431.755	379.265	423.994	423.733	432.178	448.159	446.822	420.825	MIPE
NCGC00346579-01	CC1=C(C=CC=C1)N2\C(=N/C3=C(C(=CC=C3)C)C2=O)C[N]4N=CC5=C4N=CN=C5N	PIK-293	PIK3CA	PI3K Inhibitor	447.142	451.707	397.919	332.371	318.785	429.239	467.719	482.89	473.477	466.042	MIPE
NCGC00346580-01	CC[C@]12\C=C/CN3CC[C@]4([C@@H](N(C)C5=CC(=C(C=C45)[C@]6(C[C@H]7C[C@H](CN(C7)CC8=C6[NH]C9=C8C=CC=C9)C(C)(F)F)C(=O)OC)OC)[C@](O)([C@@H]1OC(C)=O)C(=O)OC)[C@H]23	Vinflunine	TUBB	Tubulin polymerization inhibitor	343.368	341.949	254.469	251.813	286.095	301.769	434.012	183.105	305.641	297.194	MIPE
NCGC00346581-01	C[C@H](NC1=NC(=C(F)C=C1C#N)NC2=N[NH]C(=C2)C)C3=CC=C(F)C=C3	AZ-960	JAK2	Jak2/3 Inhibitor	431.863	421.281	436.333	414.555	434.009	516.436	380.454	392.029	368.049	396.505	MIPE
NCGC00346582-01	FC(F)(F)C1=CC=C(\C=C\C2=NC(=CO2)COC3=CC=C(CCCC[N]4C=CN=N4)C=C3)C=C1	Mubritinib	ERBB2	HER2 (erbB2) Inhibitor	363.732	427.106	214.741	216.152	239.803	237.435	352.289	34.9379	440.812	95.5615	MIPE
NCGC00346583-01	OC[C@H]1O[C@@H](OC[C@H]2O[C@@H](O[C@@H](C#N)C3=CC=CC=C3)[C@H](O)[C@@H](O)[C@@H]2O)[C@H](O)[C@@H](O)[C@@H]1O	Amygdalin	CASP3	Caspase 3 Activators	464.777	450.881	474.831	454.413	434.757	492.258	450.775	444.958	468.956	449.588	MIPE
NCGC00346584-01	C[C@@H]1CC[C@@]2(CC[C@]3(C)\C(=C/C[C@@H]4[C@@]5(C)C[C@@H](O)[C@H](O)[C@@](C)(CO)[C@@H]5CC[C@@]34C)[C@@H]2[C@H]1C)C(O)=O	Asiatic acid	NA	Nitric Oxide Production Inhibitors	478.61	472.189	471.666	486.54	473.128	510.54	471.177	469.092	474.796	390.41	MIPE
NCGC00346585-01	CC(C)N(CC[C@H](C1=CC=CC=C1)C2=C(O)C=CC(=C2)CO)C(C)C	PNU-200577	NA	Muscarinic M3 Antagonists	492.772	477.228	494.247	491.564	486.754	515.249	465.466	470.052	478.825	477.074	MIPE
NCGC00346586-01	O[C@@H]1[C@@H](O)[C@H](O[C@@H]([C@H]1O)C(O)=O)OC2=C(O)C(=C3C(=O)\C=C(/OC3=C2)C4=CC=CC=C4)O	Baicalin	NA	prolyl endopeptidase inhibitor	500.5	520.769	518.271	507.488	500.101	477.127	474.847	450.913	466.104	459.473	MIPE
NCGC00346587-01	COC1=C(O)C2=C(C=C1O)C(=O)O[C@@H]3[C@@H](O)[C@H](O)[C@@H](CO)O[C@@H]23	Bergenin	PTP4A1	Protein Tyrosine Phosphatase (PTP) Inhibitors	502.605	494.812	516.892	521.916	494.792	509.744	469.856	465.901	478.149	454.457	MIPE
NCGC00346588-01	CC(C)(C)[C@]1(O)C[C@@H]2OC(=O)C[C@@]23C(=O)O[C@@H]4OC(=O)[C@H](O)C134	Bilobalide	GABRA1	GABA(A) Receptor Antagonists	459.277	440.735	500.78	476.695	478.064	546.246	454.158	475.417	477.608	479.623	MIPE
NCGC00346589-01	O[C@@H]([C@@H]1CC2CCN1C[C@@H]2C=C)C3=CC=NC4=CC=CC=C34	Cinchonidine	NA	Alkaloid; P-Glycoprotein (MDR-1) Inhibitor	493.695	465.57	503.613	511.978	503.445	504.775	473.216	456.912	472.025	446.273	MIPE
NCGC00346590-01	C[C@@H]1CC[C@H]2[C@@H](C)[C@H](O)O[C@@H]3O[C@@]4(C)CC[C@@H]1[C@@]23OO4	Artenimol	NA	Antimalarial agents; Inhibtion of heme crystallization, redox disruption, SERCA, etc	443.734	430.102	394.785	396.445	399.83	397.81	471.419	356.259	454.19	392.901	MIPE
NCGC00346591-01	COC1=CC2=C(C=C1OC)[C@@H]3CC4=CC=C(OC)C(=C4CN3CC2)OC	Rotundine	NA	5-HT Release Inhibitor	486.32	469.029	478.333	485.5	494.212	478.297	468.856	462.812	473.538	474.2	MIPE
NCGC00346592-01	COC1=CC=C(C=C1)C/2=C(OC3O[C@@H](C)[C@H](O)[C@@H](O)[C@H]3O)/C(=O)C4=C(O2)C(=C(OC5O[C@H](CO)[C@@H](O)[C@H](O)[C@H]5O)C=C4O)CC=C(C)C	Icariin	PDE5A	Phosphodiesterase V (PDE5) inhibitor	488.808	477.39	478.846	519.592	514.502	467.55	473.637	439.826	474.058	420.072	MIPE
NCGC00346593-01	O=C1CCC[C@@H]2[C@H]3CCCN4CCC[C@@H](CN12)[C@@H]34	Matrine	OPRK1	kappa-Opioid Agonists	455.92	430.749	459.364	445.218	420.638	404.903	459.395	428.35	477.505	469.181	MIPE
NCGC00346594-01	CC1(C)C[C@H](C2CC[C@]3(C)\C(=C/C[C@@H]4[C@@]5(C)CC[C@H](O)C(C)(C)[C@@H]5CC[C@@]34C)[C@@H]2C1)C(O)=O	Oleanolic acid	PLA2G5	Secretory Phospholipase A2 (sPLA2) Inhibitors	490.874	481.69	495.449	502.776	488.325	486.147	478.696	469.616	476.585	466.815	MIPE
NCGC00346595-01	CC1(C)CC[C@H](O)[C@]23CO[C@](O)([C@@H](O)[C@H]12)[C@@]45[C@H](O)[C@@H](CCC34)C(=C)C5=O	Oridonin	NFE2L3	Nuclear Factor, Erythroid Derived 2, Like 2 (Nrf2) Activators	444.187	486.711	376.109	351.193	359.043	318.538	442.799	399.439	414.657	432.105	MIPE
NCGC00346596-01	[O-][N+]12CCC[C@H]3CN4[C@H](CCCC4=O)[C@@H](CCC1)[C@@H]23	Oxymatrine	OPRM1	mu/kappa-Opioid Agonists	445.522	455.063	469.831	446.571	453.708	467.32	438.662	449.116	480.702	475.636	MIPE
NCGC00346597-01	OC[C@H]1O[C@@H](OC2=C(O)C=CC3=C2O\C=C(/C3=O)C4=CC=C(O)C=C4)[C@H](O)[C@@H](O)[C@@H]1O	Puerarin	NA	L-type Ca2+ channel blocker	477.55	485.264	488.347	476.75	483.644	485.465	474.153	469.168	473.26	481.13	MIPE
NCGC00346598-01	O[C@@H]1C\C(=C/C(O)C1O)C(O)=O	Shikimic acid	NA	plant biochemical intermediate	482.474	484.728	490.577	478.624	480.486	548.542	474.483	468.45	477.771	473.122	MIPE
NCGC00346600-01	C[C@@H]1CC[C@@]2(OC1)O[C@H]3C[C@H]4[C@@H]5C/C=C6/C[C@H](CC[C@]6(C)[C@H]5CC[C@]4(C)[C@H]3[C@@H]2C)O[C@@H]7O[C@H](CO)[C@@H](O[C@@H]8O[C@@H](C)[C@H](O)[C@@H](O)[C@H]8O)[C@H](O)[C@H]7O[C@@H]9O[C@@H](C)[C@H](O)[C@@H](O)[C@H]9O	Dioscin	PRDX1	peroxiredoxins (PRDX) 1/6	400.941	386.921	401.88	382.969	425.972	433.296	432.862	343.411	406.083	391.462	MIPE
NCGC00346602-01	CCN1C[C@@]2(CC[C@H](OC)[C@@]34[C@@H]2C[C@@H]([C@@H]13)[C@@]5(O)C[C@H](OC)[C@H]6C[C@@H]4[C@]5(O)[C@H]6OC)OC(=O)C7=C(NC(C)=O)C=CC=C7	Lappaconitine	NA	Antiinflammatory alkaloid	514.323	483.528	476.915	519.084	496.754	458.477	435.044	455.614	468.868	482.838	MIPE
NCGC00346604-01	O[C@@H]1[C@H](OC2=CC(=CC(=C2C1=O)O)O)C3=CC(=C(O)C(=C3)O)O	Dihydromyricetin	GABRA1	GABA(A) BZ Site Receptor Modulator	477.236	470.757	480.88	403.604	480.711	481.509	460.944	450.545	470.011	469.457	MIPE
NCGC00346605-01	OC(CC1=CC(=C(O)C=C1)O)C([O-])=O	Sodium Danshensu	NR1I2	Pregnane X Receptor (PXR) Regulator	507.407	520.358	510.779	527.198	496.389	481.126	478.598	471.709	481.137	457.808	MIPE
NCGC00346606-01	CN[C@@H](C)[C@H]1[C@H](O)C[C@@]2(C)[C@@H]3CC[C@H]4C(C)(C)[C@H](CC[C@@]45C[C@@]35CC[C@]12C)NC	Cyclovirobuxin D	NA	acute myocardial ischemia drug	457.215	466.635	461.821	451.316	460.442	424.204	430.026	456.911	481.339	472.387	MIPE
NCGC00346607-01	CC(C)[C@@H]1C[C@@]23O[C@]1(O)CC(=C)[C@@H]2CC[C@@H]3C	Curcumol	NA	mitochondrial modulator	477.536	468.058	494.468	499.58	484.614	485.068	458.86	463.369	472.837	462.772	MIPE
NCGC00346608-01	CC(C)(O)[C@H]1CC[C@](C)(O1)[C@H]2[C@@H](O)C[C@@]3(C)[C@@H]4C[C@H](O[C@@H]5O[C@H](CO)[C@@H](O)[C@H](O)[C@H]5O)[C@H]6C(C)(C)[C@H](CC[C@@]67C[C@@]47CC[C@]23C)O[C@@H]8OC[C@@H](O)[C@H](O)[C@H]8O	Astragaloside A	NA	treatment of degenerative bone diseases	478.857	488.413	499.802	512.365	510.223	530.062	475.868	469.808	478.146	398.005	MIPE
NCGC00346609-01	CN[C@H](C)[C@@H]1CC[C@@H](N)[C@H](O1)OC2[C@@H](N)C[C@@H](N)[C@H](OC3OC[C@](C)(O)C(NC)[C@H]3O)C2O	Gentamycin sulfate	NA	Antibiotic	446.485	418.531	483.559	452.362	421.496	433.96	477.498	450.469	478.878	469.467	MIPE
NCGC00346610-01	CC(C)(CO)[C@@H](O)C(=O)NCCC(O)=O	Pantothenic acid	NA	Vitamin	494.176	515.78	495.222	503.982	506.042	514.129	480.522	473.621	479.772	464.257	MIPE
NCGC00346612-01	N[C@]1(C[S+]([O-])(=O)[C@H]2[C@@H]([C@@H]12)C(O)=O)C(O)=O	LY-2140023	GRM2	mgluR2/3 Agonists	446.26	496.054	471.405	452.527	446.894	463.575	475.923	445.037	474.407	423.2	MIPE
NCGC00346613-01	CC(C)(C)/[N+]([O-])=C/C1=CC=C(C=C1[S+]([O-])(=O)O[Na])[S+]([O-])(=O)O[Na]	Disufenton sodium	NA	Free Radical Scavenger	476.369	486.454	475.881	476.014	472.108	482.88	463.617	476.355	480.285	437.897	MIPE
NCGC00346614-01	CC1=C(C=CC=C1)N2C(=O)C3=C(C=CC=C3C)\N=C2\C[N]4N=C(C5=CC(=CC=C5)O)C6=C(N)N=CN=C46	PIK-294	PIK3CA	PI3K Inhibitor	447.065	497.885	453.736	358.068	367.486	405.595	465.49	455.21	476.487	387.86	MIPE
NCGC00346615-01	COC(=O)[C@H](CCCNC(N)=N)N[S+]([O-])(=O)C1=CC=C(C)C=C1	TAME	ANAPC1	Anaphase Promoting Complex (APC) Inhibitor	501.412	504.568	492.81	502.713	499.473	472.755	478.779	475.729	474.05	461.64	MIPE
NCGC00346617-01	CC(C)[N]1C(=NC=C1C2=NC(=NC=C2)NC3=CC=C(C=C3)[S+](C)([O-])=O)C	AZD-5438	CDK1	CDK1/Cyclin B1 Inhibitors;CDK2/Cyclin A Inhibitors;CDK2/Cyclin E Inhibitors	442.41	425.604	427.895	485.031	468.714	534.848	326.621	361.401	411.43	339.659	MIPE
NCGC00346618-01	COC(=O)N1CCN(CC1)CC2=CC=CC(=C2F)NC(=O)NC3=CN=C(C)C=C3	Omecamtiv mecarbil	MYH7	Cardiac Myosin Activators	480.059	488.226	514.583	487.885	454.299	439.189	480.126	455.595	468.707	475.88	MIPE
NCGC00346619-01	NC1=NC=NC2=C1C(=N[N]2C3CCCC3)C4=CN=C5[NH]C=CC5=C4	PP-121	PDGFRA	PDGFR Inhibitor	387.219	407.989	358.27	414.863	442.542	383.365	361.777	297.797	206.613	227.619	MIPE
NCGC00346620-01	COC1=CC=CC(=C1)NC2=C(C=NC3=C(C)C=C(C=C23)[S+]([O-])(=O)C4=CC=CC(=C4)C(=O)N(C)C)C(N)=O	GSK-256066	PDE4A	Phosphodiesterase IIII (PDE4) inhibitor	483.513	471.994	495.674	485.103	484.428	502.581	440.66	435.523	451.999	467.2	MIPE
NCGC00346621-01	NC1(CCN(CC1)C2=C3C=C[NH]C3=NC=N2)CC4=CC=C(Cl)C=C4	CCT-128930	AKT1	PKB/Akt Inhibitor	480.324	516.738	479.63	486.74	480.064	610.159	431.57	338.563	467.947	430.928	MIPE
NCGC00346622-01	COC1=C(OC)C(=CC(=C1)NC2=NC=C(F)C(=N2)NC3=CC=C4OC(C)(C)C(=O)N(CO[P](O)(O)=O)C4=N3)OC	Fostamatinib disodium	SYK	Syk Kinase inhibitor	501.686	451.88	465.06	499.659	496.94	577.552	377.451	400.736	335.366	331.972	MIPE
NCGC00346623-01	COC1=C2C(=NC=C2C(=O)C(=O)N3CCN(C[C@H]3C)C(=O)C4=CC=CC=C4)[NH]C=C1	BMS-378806	NA	HIV Attachment Inhibitor	496.778	489.031	487.782	509.739	499.539	551.216	472.415	466.755	464.232	433.236	MIPE
NCGC00346624-01	CC1=C(SC(=N1)NC(=O)N2CCC[C@H]2C(N)=O)C3=CSC(=N3)C(C)(C)C	A-66	PIK3CA	PI3Kalpha inhibitor	516.027	485.457	482.558	467.01	493.492	557.986	273.056	338.6	384.284	359.265	MIPE
NCGC00346625-01	FC1=CC=C(C=C1)C2=CC=C(O2)\C=C/3SC(=O)NC3=O	CAY10505	PIK3CG	PI3K gamma Inhibitor	506.133	521.649	504.062	552.203	517.557	634.181	467.25	469.566	470.696	469.597	MIPE
NCGC00346626-01	ClC1=CC\2=C(NC(=O)\C(=C2N[C@@H]3CN4CCC3CC4)C5=NC6=C([NH]5)C=CC=C6)C=C1	CHIR-124	CHEK1	Chk1 Inhibitor	406.172	430.195	362.67	339.871	329.116	361.408	399.089	109.451	184.592	300.376	MIPE
NCGC00346627-01	CN1CCCN(CC1)C2=CC=C3C(=O)\C(=C/4SC5=C(C=CC=C5)N4C3=N2)C(=O)NCC6=CN=C(C)C=N6	CX-5461	POLR2A	RNA Polymerase Inhibitor	487.202	502.461	480.813	498.933	482.829	369.823	454.375	281.35	295.059	432.877	MIPE
NCGC00346628-01	[O-][S+](=O)(C1CC1)C2=CC=C(C=C2)[C@]3(C[C@H]3C4CCCCC4)C(=O)NC5=NC=C(SCCN6CCCC6)S5	LY-2608204	GCK	Glucokinase activator	477.772	480.538	475.279	455.89	448.723	471.55	439.768	433.394	452.203	452.129	MIPE
NCGC00346629-01	C[C@@H]1CCO[C@H]2CN\3/C=C(/C(=O)NCC4=C(F)C=C(F)C=C4)C(=O)\C(=C3C(=O)N12)O	Dolutegravir	NA	HIV Integrase Inhibitors	483.892	487.537	463.412	494.947	483.574	510.276	466.109	442.53	472.814	464.022	MIPE
NCGC00346630-01	C[N]1C=C(C2=CC=NC=C2)C(=N1)C3=CC=C(OCC4=NC5=CC=CC=C5C=C4)C=C3	MP-10	PDE10A	Phosphodiesterase PDE10A Inhibitors	492.087	477.303	473.112	437.791	447.348	432.987	479.006	357.606	462.122	368.516	MIPE
NCGC00346631-01	CNC(=O)C1=CC=C2C=C(C=CC2=C1)C3(O)CC[N]4C=NC=C34	Orteronel	NA	Androgen Biosynthesis Inhibitor	473.273	495.764	484.848	483.485	475.612	536.872	481.701	447.619	477.236	474.869	MIPE
NCGC00346632-01	COC1=CC=C(F)C(=C1C(=O)C2=C(N)N=C(NC3CCN(CC3)[S+](C)([O-])=O)N=C2)F	R-547	CDK1	CDK1/2/4 Inhibitor	445.307	409.133	393.243	430.38	422.032	431.45	408.015	335.748	355.732	345.697	MIPE
NCGC00346633-01	CC1(C)CC(=O)C2=C(C1)[N](N=C2C(F)(F)F)C3=CC(=C(C=C3)C(N)=O)NC4CCC(O)CC4	SNX-2112	HSP90AB1	Heat Shock Protein 90 (hsp90) Inhibitor	342.922	366.589	298.276	316.776	319.503	435.302	282.992	245.416	260.666	282.963	MIPE
NCGC00346634-01	C1CN(CCO1)C2=NC(=NC3=C2C=N[N]3C4CCN(CC4)CC5=CC=CN=C5)C6=CC7=C([NH]C=C7)C=C6	WAY-600	MTOR	mTOR inhibitor	435.577	438.609	401.888	452.623	410.987	402.45	417.702	332.12	353.523	344.326	MIPE
NCGC00346635-01	CNC(=O)NC1=CC=C(C=C1)C2=NC3=C(C=N[N]3C4CCC5(CC4)OCCO5)C(=N2)N6CC7CCC(C6)O7	WYE-125132	MTOR	mTORC1/2 inhibitor	324.095	365.72	249.229	378.065	405.093	426.901	462.217	65.5353	146.916	125.375	MIPE
NCGC00346636-01	COC(=O)NC1=CC=C(C=C1)C2=NC3=C(C=N[N]3C4CCN(CC4)CC5=CC=CN=C5)C(=N2)N6CCOCC6	WYE-687	MTOR	mTOR inhibitor	366.399	406.721	369.165	435.753	435.164	260.058	392.549	161.909	179.73	213.093	MIPE
NCGC00346637-01	CC(C)(F)C[C@H](N[C@@H](C1=CC=C(C=C1)C2=CC=C(C=C2)[S+](C)([O-])=O)C(F)(F)F)C(=O)NC3(CC3)C#N	Odanacatib	CTSK	Cathepsin K Inhibitors	478.799	484.879	482.98	503.246	493.363	494.707	479.816	457.794	472.304	464.312	MIPE
NCGC00346638-01	NC1=CC(=CC=C1)C2=CC3=C([NH]2)N=CN=C3OC4=CC=CC(=C4)O	TWS-119	GSK3B	GSK-3beta Inhibitor	454.123	459.05	505.241	548.016	491.858	490.982	363.552	446.981	362.334	429.008	MIPE
NCGC00346639-01	COC(=O)\C=C\C(=O)OC	Dimethyl fumarate	NFKB1	NFkappaB-inducing kinase Inhibitor	491.741	469.783	469.845	463.357	496.159	465.509	451.754	480.86	470.813	454.889	MIPE
NCGC00346640-01	CC1(C)CC(=O)C2=C(C1)[N](N=C2C(F)(F)F)C3=CC=C(C(N)=O)C(=C3)NC4CCC(CC4)OC(=O)CN	SNX-5422	HSP90AB1	Heat Shock Protein 90 (hsp90) Inhibitor	345.948	422.319	316.659	319.725	337.028	442.256	338.637	257.241	290.587	304.872	MIPE
NCGC00346641-01	CCN(CC)C(=O)C1=CC=C(C=C1)C/2=C/C3(CCNCC3)OC4=CC=CC(=C24)O	ADL-5859	OPRD1	delta-Opioid Agonists	495.205	493.695	470.226	509.677	474.607	529.024	464.725	460.702	472.898	468.998	MIPE
NCGC00346642-01	CC1=C(C(=C([NH]1)/C=C/2C(=O)NC3=C2C=C(C=C3)[S+]([O-])(=O)CC4=C(Cl)C=CC=C4Cl)C)C(=O)N5CCC[C@@H]5CN6CCCC6	PHA-665752	MET	HGFR (MET; c-Met) Inhibitor	493.145	499.359	510.524	480.964	465.546	395.916	460.757	431.081	453.582	460.76	MIPE
NCGC00346643-01	CO[C@H]1C[C@H](C)C\C2=C(OC)/C(=O)\C=C(\NC(=O)\C(=C\C=C\[C@H](OC)[C@@H](OC(N)=O)\C(=C\[C@H](C)[C@H]1O)C)C)C2=O	Geldanamycin	HSP90AB1	Heat Shock Protein 90 (hsp90) Inhibitor	472.884	482.432	491.916	447.19	426.252	398.813	435.761	384.476	417.73	395.348	MIPE
NCGC00346644-01	O=C(CC1=CC=C(C=N1)C2=CC=C(OCCN3CCOCC3)C=C2)NCC4=CC=CC=C4	KX-01	SRC	Src Kinase Inhibitors	255.157	262.938	254.485	350.951	370.645	249.982	420.354	116.494	184.096	153.035	MIPE
NCGC00346645-01	CC[S+]([O-])(=O)C1=CC=CC(=C1)C2=CC(=C(C)C3=C2C4=C([NH]3)N=CC(=C4)C)C(=O)NC5CCN(C)CC5	TAK-901	AURKA	Aurora-A/B Inhibitor	473.439	389.025	379.42	331.151	301.576	365.425	372.239	330.588	397.47	227.885	MIPE
NCGC00346646-01	CN(C)C(=O)[C@H](O)[C@H](CC1=CC=CC=C1)NC(=O)C2=CC3=CC(=CC=C3[NH]2)Cl	CP-91149	PYGL	Glycogen Phosphorylase a Inhibitors	500.307	487.683	442.793	506.804	473.216	481.056	476.328	439.927	483.965	381.417	MIPE
NCGC00346647-01	CNC(=O)C1=C(F)C=CC=C1NC2=C3C=C[NH]C3=NC(=N2)NC4=C(OC)C=C5CCN(C(=O)CN(C)C)C5=C4	GSK1838705A	IGFR1	IGF-1R Inhibitor	447.182	431.318	419.928	423.433	439.483	302.365	484.009	282.054	447.978	416.248	MIPE
NCGC00346648-01	CC[N]1C=C(C2=C3C=C([NH]C3=NC=C2)C4=CC=CC(=C4)CN(C)C)C(=N1)C5=CC=C(NC(=O)N(C)C)C=C5	GSK-1070916A	AURKB	Aurora-B/C Inhibitor	434.65	416.781	431.461	270.966	289.128	340.501	278.534	400.401	358.663	392.512	MIPE
NCGC00346649-01	CC[N]1N=NC2=C1N=C(N=C2N3CCOCC3)C4=CC=C(NC(=O)NC5=CC=C(C=C5)C(=O)N6CCN(C)CC6)C=C4	PKI-402	PIK3CA	PI3K Inhibitor	428.639	351.844	232.828	327.435	342.864	348.588	286.171	132.064	252.48	125.587	MIPE
NCGC00346650-01	C[S+]([O-])(=O)N1CCC2=C(N=C(N=C12)N3CCOCC3)C4=CN=C(N)N=C4	CH-5132799	PIK3CA	PI3Kalpha, beta, gamma Inhibitor	467.45	422.064	378.78	399.713	464.767	464.158	233.102	268.043	340.046	261.845	MIPE
NCGC00346651-01	NCC/1=C/NC(=S)N1[C@H]2CCC3=C(F)C=C(F)C=C3C2	Nepicastat hydrochloride	NA	Dopamine beta-monooxygenase Inhibitor	478.259	487.216	454.694	473.615	494.466	508.242	472.304	468.358	455.343	443.655	MIPE
NCGC00346652-01	CC(=O)NCC(=O)N1[C@H]2CC[C@@H]1C3=C2C=CC(=C3)NC4=NC(=C(C=N4)C(F)(F)F)NC5CCC5	PF-03814735	AURKA	Aurora Kinase Inhibitor	405.379	402.235	401.845	327.019	346.797	398.17	236.293	354.025	283.779	294.374	MIPE
NCGC00346653-01	C[N]1C=C(C=N1)C2=C3N=C([C@H]4CCCNC4)C(=C(N)[N]3N=C2)Br	SCH-900776	CHEK1	Chk1 Inhibitor	475.409	483.585	402.804	338.385	430.589	334.678	467.964	244.478	324.989	416.35	MIPE
NCGC00346654-01	CC(C)[N]1N=C(C2=CC3=C(OC(=N3)N)C=C2)C4=C(N)N=CN=C14	INK-128	MTOR	mTORC1/2 inhibitor	280.558	317.763	207.337	360.539	374.587	346.485	373.344	9.97065	140.544	68.43	MIPE
NCGC00346655-01	CC#CC[N]1C(=NC2=C1C(=O)N(CC3=NC4=CC=CC=C4C(=N3)C)C(=O)N2C)N5CCC[C@@H](N)C5	Linagliptin	DPP4	Dipeptidyl Peptidase IV (CD26; DPP-IV; DP-IV) Inhibitor	481.53	480.317	486.862	500.829	494.338	475.716	473.13	477.832	477.373	471.255	MIPE
NCGC00346656-01	CCC1=C2N=C(C=C(NCC3=CC=C[N+](=C3)[O-])[N]2N=C1)N4CCCC[C@H]4CCO	Dinaciclib (SCH727965)	CDK1	CDK1/2/5/9 inhibitor	337.761	272.714	173.25	359.828	310.274	278.431	98.866	159.936	221.01	116.976	MIPE
NCGC00346657-01	OC(=O)C1(CCC(CC1)OC2=C(F)C(=CC=C2)Cl)CC3=CC=CC(=N3)NC4=NC=CS4	MK-5108	AURKA	Aurora A Inhibitor	434.713	478.914	443.965	417.285	454.623	410.157	381.522	384.421	436.514	472.456	MIPE
NCGC00346658-01	CC1(COC1)COC2=CC3=C(C=C2)[N](C=N3)C4=NC5=C(C=CC=C5C=C4)N6CCC(N)CC6	Crenolanib	PDGFRB	PDGFR beta inhibitor	418.81	461.769	230.875	90.09	319.135	357.657	438.968	389.813	364.019	370.763	MIPE
NCGC00346659-01	COC1=CC=C(C=N1)C/2=C/C3=C(C)N=C(N)N=C3N(C4CCC(CC4)OCCO)C2=O	PF-04691502	PIK3CA	PI3K Inhibitor	370.692	343.238	257.217	307.643	364.169	395.485	157.252	189.032	212.724	164.545	MIPE
NCGC00346660-01	CC(=O)O[C@@]12CO[C@@H]1C[C@H](O)[C@]3(C)[C@@H]2[C@H](OC(=O)C4=CC=CC=C4)[C@]5(O)C[C@H](O)/C(=C(/[C@@H](O)C3=O)C5(C)C)C	10-Deacetylbaccatin	NA	antineoplastic intermediate	486.298	492.384	458.416	484.369	450.706	446.533	427.846	358.231	442.127	440.909	MIPE
NCGC00346661-01	C/C=C(C)/C(=O)N[C@H]([C@@H](O)C(=O)O[C@H]\1C[C@@]2(O)[C@@H](OC(=O)C3=CC=CC=C3)[C@H]4[C@@](C)([C@@H](O)C[C@H]5OC[C@@]45OC(C)=O)C(=O)[C@H](OC(C)=O)C(=C1C)/C2(C)C)C6=CC=CC=C6	Cephalomannine	TUBB	Tubulin depolymerization inhibitor	239.777	249.494	208.309	163.926	237.264	369.828	229.953	99.2124	213.969	230.277	MIPE
NCGC00346663-01	OC[C@H]1O[C@@H](O[C@@H]2O\C=C(/[C@H]3C\C=C(CO)/[C@@H]23)C(O)=O)[C@H](O)[C@@H](O)[C@@H]1O	Geniposidic acid	NA	radioprotectant	494.492	492.038	478.498	477.13	485.649	460.908	471.732	478.594	472.027	422.039	MIPE
NCGC00346664-01	C[C@@]12C[C@@]3(O)O[C@@H](O1)[C@]4(COC(=O)C5=CC=CC=C5)[C@H]3C[C@]24O[C@@H]6O[C@H](CO)[C@@H](O)[C@H](O)[C@H]6O	Paeoniflorin	NA	neuromuscular blocker	473.882	486.98	499.955	459.796	460.237	518.08	438.589	456.387	466.049	458.477	MIPE
NCGC00346665-01	CN1[C@H]2CC(O)C[C@@H]1[C@H]3O[C@@H]23	Scopine	NA	Alkaloid	480.102	479.168	482.229	477.324	480.841	468.098	458.225	443.264	451.206	449.969	MIPE
NCGC00346666-01	C[C@@H]1C(=O)O[C@H]2CC34[C@H]5C[C@@H](C(C)(C)C)C36[C@@H](O)C(=O)O[C@H]6O[C@@]4(C(=O)O5)[C@@]12O	Ginkgolide A	GABRA1	GABA(A) Receptor Antagonists	486.832	459.245	498	492.101	479.704	497.942	466.768	466.436	465.009	441.168	MIPE
NCGC00346667-01	CN1\C(=C(O)/C2=C(C=C(Cl)S2)[S+]1([O-])=O)C(=O)NC3=NC=CC=C3	Lornoxicam	NA	non-steroidal antiinflammatory	484.35	495.213	499.781	472.571	469.389	451.548	477.121	471.924	481.362	461.334	MIPE
NCGC00346668-01	CC(C)N(CCNC(=O)CN1CCCC1=O)C(C)C	Pramiracetam hydrochloride	NA	neuroprotective drug	506.245	488.609	480.765	465.899	512.403	542.303	463.956	462.01	474.258	465.263	MIPE
NCGC00346669-01	CC1=CC(=CC(=C1C2=CC=CC(=C2)COC3=CC=C4[C@@H](COC4=C3)CC(O)=O)C)OCCC[S+](C)([O-])=O	TAK-875	NA	Insulin Secretagogues	455.929	477.182	473.238	446.637	436.374	440.976	432.668	432.93	464.686	439.174	MIPE
NCGC00346670-01	COC1=CC2=NC=CC(=C2C=C1)OC3=CN=C(NC(=O)C/4=C(C)/N(CC(C)(C)O)N(C4=O)C5=CC=CC=C5)C=C3	AMG-458	MET	HGFR (MET; c-Met) Inhibitor	459.982	455.61	473.402	466.215	429.238	432.998	471.92	457.55	390.513	441.911	MIPE
NCGC00346671-01	COC1=CC(=C(C=C1C2=CC=C(C=C2CN3[C@@H](C)[C@H](OC3=O)C4=CC(=CC(=C4)C(F)(F)F)C(F)(F)F)C(F)(F)F)C(C)C)F	Anacetrapib	CETP	Cholesteryl Ester Transfer Protein (CETP) Inhibitor	483.954	479.487	472.513	521.157	517.133	536.292	467.336	474.208	477.612	415.081	MIPE
NCGC00346672-01	CC1=CC(=CC=C1OC2=CC3=NC=N[N]3C=C2)NC4=C5C=C(C=CC5=NC=N4)C6=CC=C(CNCC[S+](C)([O-])=O)O6	ARRY-380	ERBB2	HER2 (erbB2) Inhibitor	471.704	463.491	440.595	413.115	455.067	402.41	447.802	330.109	457.255	340.527	MIPE
NCGC00346673-01	CNC(=O)C1=N[N](C)C2=C1C(C)(C)CC3=CN=C(NC4=CC=C(C=C4)N5CCN(C)CC5)N=C23	Milciclib	CDK1	CDK1/2/4/5 Inhibitor	425.26	405.843	306.623	399.07	430.097	386.799	323.861	345.226	364.027	248.469	MIPE
NCGC00346674-01	CC(C)C1=C(O)C=C(O)C(=C1)C(=O)N2CC3=C(C2)C=C(CN4CCN(C)CC4)C=C3	AT-13387AU	HSP90AB1	Heat Shock Protein 90 (hsp90) Inhibitor	383.823	414.753	344.987	338.596	379.168	428.79	249.392	200.216	252.915	312.579	MIPE
NCGC00346675-01	CN[C@@H](C)C(=O)N[C@H]1CN(CC[C@H]2CC[C@H](N2C1=O)C(=O)NC(C3=CC=CC=C3)C4=CC=CC=C4)C(=O)CC(C)C	AT-406	XIAP	cIAP1/2 and XIAP inhibitor	485.62	507.32	454.876	495.845	504.098	451.631	420.023	473.565	475.992	408.22	MIPE
NCGC00346676-01	CN1CCN(CC1)C2=CC=C(C=C2)C3=NC4=C(N5CCN(CC5)CC6=NOC(=C6)C)C(=CN=C4[NH]3)Br	CCT-137690	AURKA	Aurora-A/B/C Kinase Inhibitor	447.135	502.366	461.014	433.526	445.863	503.043	319.806	425.913	383.488	409.42	MIPE
NCGC00346677-01	NC1=NC(=CC=C1[N+]([O-])=O)NCCNC2=NC=C([N]3C=CN=C3)C(=N2)C4=CC=C(Cl)C=C4Cl	CT-98014	GSK3B	GSK-3 inhibitor	489.67	502.115	519.594	503.18	502.378	491.174	481.836	475.443	477.884	419.723	MIPE
NCGC00346678-01	CC(C)C1=C(O)C=C(O)C(=C1)C/2=N/NC(=O)N2C3=CC4=C(C=C3)[N](C)C=C4	Ganetespib (STA-9090)	HSP90AB1	Heat Shock Protein 90 (hsp90) Inhibitor	316.448	380.354	340.979	326.686	343.415	416.854	261.115	125.033	210.86	211.487	MIPE
NCGC00346679-01	O=C(NC1CCOCC1)C2=CC=C(C=C2)C3=NC=CC(=C3)C4=C[NH]N=C4C5=NC=CC=C5	GW-788388	NA	TGF-bR1 (ALK5) Inhibitor	517.758	515.374	511.276	508.555	505.386	676.68	445.965	462.528	421.874	460.925	MIPE
NCGC00346680-01	OC(=O)C[N]1N=NC(=N1)C2=CC(=NO2)N3CCC(CC3)OC4=CC(=CC=C4Br)F	MK-8245	SCD	Stearoyl-CoA Desaturase Inhibitors	496.078	474.451	480.123	510.041	501.55	529.364	474.603	345.487	444.601	471.912	MIPE
NCGC00346681-01	COC1=CC=C(C=N1)C2=CC=C3N=CC4=C(N(C(=O)N4C)C5=CC=C(N6CCNCC6)C(=C5)C(F)(F)F)C3=C2	NVP-BGT226	PIK3CA	PI3K Inhibitor	181.443	230.062	154.039	154.511	201.242	218.286	126.961	0.331838	89.0776	42.6893	MIPE
NCGC00346682-01	[O-][N+](=O)C1=C[N]2C[C@@H](COC2=N1)OCC3=CC=C(OC(F)(F)F)C=C3	PA-824	NA	nitric oxide donors	448.349	441.111	511.328	498.527	490.044	525.679	382.259	460.463	481.134	459.281	MIPE
NCGC00346683-01	NC1=CC=C(C=N1)C(=O)NC2=CC=CC(=C2)C3=NC(=C4OC5=NC=CC=C5C4=N3)N6CCOCC6	YM-201636	PIKFYVE	PIKfyve Inhibitor	514.639	518	479.984	509.726	492.327	646.938	448.343	350.294	385.653	465.258	MIPE
NCGC00346684-01	CC(C)(C)C1=C(O)C(=CC(=C1)C=C(C#N)C#N)Br	AG-1024	EGFR	EGFR (HER1; erbB1) Inhibitor	497.281	510.875	490.563	510.163	483.804	448.709	471.461	475.04	478.759	469.615	MIPE
NCGC00346685-01	CCC1=C(CC(=O)N(CCOC)CCOC)C(=C(O)C=C1O)C(=O)C2=CC=C(OCCN3CCOCC3)C(=C2)OC	KW-2478	HSP90AB1	Heat Shock Protein 90 (hsp90) Inhibitor	469.713	472.117	406.755	355.082	381.518	404.91	418.285	333.629	415.743	338.303	MIPE
NCGC00346686-01	O=C1NC(=O)[C@H]([C@@H]1C2=C[NH]C3=C2C=CC=C3)C4=C[N]5CCCC6=CC=CC4=C56	Tivantinib	MET	HGFR (MET; c-Met) Inhibitor	401.009	443.051	356.455	397.096	382.399	365.715	453.145	304.748	370.672	391.901	MIPE
NCGC00346687-01	BrC1=CN=C(NC2=CC(=CC=C2)NC(=O)N3CCCC3)N=C1NCCC4=CN=C[NH]4	BX-912	PDPK1	Phosphoinositide Dependent Kinase (PDK) 1 Inhibitors	470.051	421.767	465.012	435.157	404.727	345.903	396.355	349.455	378.133	340.626	MIPE
NCGC00346688-01	CCC1=CC2=C(C=C1N3CCC(CC3)N4CCOCC4)C(C)(C)C5=C(C2=O)C6=CC=C(C=C6[NH]5)C#N	Alectinib (CH5424802)	ALK	Anaplastic Lymphoma Kinase (ALK) Inhibitor	491.284	461.156	447.919	448.146	502.725	402.698	371.836	296.646	393.38	356.587	MIPE
NCGC00346689-01	C[N]1C=C(C=N1)C2=N[N]3C(=CN=C3C=C2)CC4=CC=C5N=CC=CC5=C4	NVP-BVU-972	MET	HGFR (MET; c-Met) Inhibitor	472.71	495.038	501.771	489.406	460.238	474.516	417.774	480.493	411.12	454.067	MIPE
NCGC00346690-01	FC(F)(F)C1=CN=C(C=C1)N2CC[C@H](C2)NC(=O)NC3=CC=CC=C3Br	705498	TRPV1	TRPV1 (Vanilloid VR1 Receptor) Agonist	498.155	458.642	508.487	494.16	498.21	502.543	475.163	464.041	476.067	464.252	MIPE
NCGC00346691-01	CC1=C(CC2=CC=C(S2)C3=CC=C(F)C=C3)C=C(C=C1)[C@@H]4O[C@H](CO)[C@@H](O)[C@H](O)[C@H]4O	Canagliflozin	NA	SGLT-2 inhibitor	471.282	489.438	495.727	508.188	487.693	508.071	477.887	425.894	467.584	416.559	MIPE
NCGC00346692-01	COC1=CC=C(C=N1)C2=NC3=C(SC(=C3)CN(C)C4=NC=C(C=N4)C(=O)NO)C(=N2)N5CCOCC5	CUDC-907	PIK3CA	PI3K Inhibitor	192.965	184.55	94.5773	86.0504	159.056	136.362	94.6807	66.2159	194.63	96.311	MIPE
NCGC00346693-01	CCCCOC1=C2C=N[NH]C2=NC=C1C(=O)C3=C(F)C=C(C)C=C3F	BMS-265246	CDK1	CDK1/2 Inhibitor	481.377	481.157	448.644	466.774	505.059	503.238	454.676	382.395	436.986	453.379	MIPE
NCGC00346694-01	CCN1C[C@H](C)[N]2C(=C(O)C3=C2\C(=N/N(CC4=CC=C(F)C(=C4)Cl)C3=O)C(=O)NC)C1=O	MK-2048	NA	HIV Integrase Inhibitors	494.918	505.98	491.99	524.243	486.838	523.074	470.106	454.323	463.442	464.432	MIPE
NCGC00346695-01	CN(C[C@@H]1COCCO1)[S+]([O-])(=O)NC2=CC3=C(C=C2)\C=C/C4=C(C=C(C=N4)C5=C[N](C)N=C5)C3=O	MK-2461	FLT1	VEGFR-1 (Flt-1) Inhibitors	469.412	439.593	417.178	482.848	470.471	433.503	419.918	367.884	350.045	286.802	MIPE
NCGC00346696-01	CC1=CC(=C(N=C1)C2=CC(=NC=C2Cl)N3CCN(CC3)C(=O)CC[S+](C)([O-])=O)C	PF-5274857	SMO	Smoothened (Smo) receptor agonist	485.925	460.687	490.572	520.766	488.602	540.704	450.725	478.138	479.413	464.371	MIPE
NCGC00346697-01	FC(F)(F)C1=NC(=NC=C1C(=O)NCC2CCOCC2)NC3=CC=C(Cl)C=C3Cl	842166X	CNR2	cannabinoid CB2 agonist	483.688	464.564	498.386	493.877	499.028	538.361	463.276	469.426	468.546	397.498	MIPE
NCGC00346698-01	CNC(=O)C1=CC=CC(=C1)C2=CC=C3C(=N2)N=C(N=C3N4CCOC[C@@H]4C)N5CCOC[C@@H]5C	AZD2014	MTOR	mTORC1/2 inhibitor	404.959	418.35	318.246	407.632	437.025	449.966	418.419	194.252	281.441	203.129	MIPE
NCGC00346699-01	CC(C)(O)CC(=O)NCC[N]1C=CC2=C1C(=NC=N2)NC3=CC=C(OC4=CC=CC(=C4)C(F)(F)F)C(=C3)Cl	TAK-285	EGFR	EGFR (HER1; erbB1) inhibitor	497.167	512.879	523.292	508.527	514.869	441.552	306.848	443.433	460.926	410.934	MIPE
NCGC00346700-01	COC1=CC(=CC(=C1)NC(=O)C2=CC=C(O2)C3=CC=C(Cl)C=C3)OC	A-803467	SCN10A	Nav1.8 (SNS/PN3) Sodium Channel Blockers	481.521	469.538	486.024	481.661	488.235	477.328	460.896	480.479	462.016	480.796	MIPE
NCGC00346701-01	CCN(C(=O)C/1=C(O)/C2=C(C=CC=C2Cl)N(C)C1=O)C3=CC=CC=C3	Laquinimod	NA	Immunomodulators	481.223	482.227	448.729	483.514	482.033	449.719	474.403	364.379	469.898	354.372	MIPE
NCGC00346702-01	CNC(=O)C1=CC=C(C=C1F)C2=N[N]3C(=CN=C3N=C2)CC4=CC=C5N=CC=CC5=C4	INCB-28060	MET	HGFR (MET; c-Met) Inhibitor	483.594	489.12	494.389	550.253	487.133	502.336	474.732	463.879	428.113	466.546	MIPE
NCGC00346703-01	CCOC(=O)N1[C@H](CC)C[C@H](N(CC2=CC(=CC(=C2)C(F)(F)F)C(F)(F)F)C(=O)OC)C3=C1C=CC(=C3)C(F)(F)F	Torcetrapib	CETP	Cholesteryl Ester Transfer Protein (CETP) Inhibitor	487.473	476.28	483.974	475.851	484.134	547.184	469.109	473.205	475.728	434.713	MIPE
NCGC00346704-01	CO[C@H]1C[C@H]2OC[C@@]2(OC(C)=O)[C@H]3[C@H](OC(=O)C4=CC=CC=C4)[C@]5(O)C[C@H](OC(=O)[C@H](O)[C@@H](NC(=O)OC(C)(C)C)C6=CC=CC=C6)/C(=C(/[C@@H](OC)C(=O)[C@]13C)C5(C)C)C	Cabazitaxel	TUBB	Tubulin depolymerization inhibitor	232.409	256.594	255.342	200.528	290.771	403.835	225.154	104.921	159.234	219.645	MIPE
NCGC00346705-01	[O-][S+](F)(=O)CC1=CC=CC=C1	PMSF	NA	Serine Protease Inhibitor	476.528	477.853	522.73	496.639	480.292	487.696	441.043	474.771	464.479	468.856	MIPE
NCGC00346706-01	CCCCOC1=CC=C(C=C1)C(=O)NC2=C(F)C=C(F)C=C2	VU0357121	GRM5	mgluR5 allosteric modulator	469.37	445.508	486.588	444.018	418.349	461.959	462.062	477.974	481.962	456.046	MIPE
NCGC00346707-01	NC(=O)N1CCC(CC1)CC(=O)N2CCC(CC2)[C@H]3C4=C(CCC5=C3C(=CC(=C5)Cl)Br)C=C(Br)C=N4	Lonafarnib	COX10	Farnesyltransferase Inhibitor	445.568	469.011	472.35	427.239	439.912	459.105	398.657	332.585	468.024	430.861	MIPE
NCGC00346708-01	C1CCN2C[C@H]3C[C@H](\C=C/4CCCN[C@@H]34)[C@H]2C1	Aloperine	NA	Mediator Release Inhibitors	452.973	477.008	490.816	482.459	467.906	533.958	474.395	479.106	472.611	471.87	MIPE
NCGC00346709-01	CC(C)(O)CC[C@@H](O)[C@](C)(O)[C@H]1CC[C@@]2(O)C/3=C/C(=O)[C@@H]4C[C@@H](O)[C@@H](O)C[C@]4(C)[C@H]3CC[C@]12C	20-hydroxyecdysone	NA	reduces expression of cPEPCK	468.895	421.4	481.59	461.589	449.035	466.116	473.409	459.987	478.586	452.764	MIPE
NCGC00346710-01	CC(C)(OCC1=N[N](CC2=CC=CC=C2)C3=C1C=CC=C3)C(O)=O	Bindarit	NA	non-steroidal antiinflammatory	484.094	494.143	497.137	475.321	492.171	476.048	480.051	479.732	479.102	467.118	MIPE
NCGC00346711-01	C[C@]\12CC[C@H](O)CC1=C/CC3C2CC[C@@]\4(C)C3C\C=C4[N]5C=NC6=C5C=CC=C6	Galeterone	AR	Selective Androgen Receptor Modulators (SARM)?	469.251	473.7	465.851	466.831	451.101	415.416	473.991	466.672	472.252	456.873	MIPE
NCGC00346712-01	COC(=O)CCC1=C(C)C2=CC3=NC(=CC4=C(C)C(=C([NH]4)C=C\5N=C(C=C1[NH]2)\C(=C5C)CCC(O)=O)C=C)\C6=C\C=C(/[C@@H](C(=O)OC)[C@@]36C)C(=O)OC	Verteporfin	NA	photosensitizer	440.785	397.153	271.383	266.998	279.212	217.219	478.04	435.497	474.512	465.081	MIPE
NCGC00346713-01	COC1=CC(=CC(=C1)OC)CCC2=CC(=N[NH]2)NC(=O)C3=CC=C(C=C3)N4C[C@@H](C)N[C@@H](C)C4	AZD-4547	NA	FGFR 3 Inhibitor	495.327	442.6	507.733	498.781	480.53	444.031	460.698	343.148	397.889	263.719	MIPE
NCGC00346714-01	CC(C)NC[C@@H](C(=O)N1CCN(CC1)C2=C3[C@H](C)C[C@@H](O)C3=NC=N2)C4=CC=C(Cl)C=C4	GDC-0068	AKT1	PKB/Akt Inhibitor	515.135	505.894	425.438	374.91	404.656	424.16	392.106	288.265	459.896	417.107	MIPE
NCGC00346715-01	[O-][N+](=O)C1=NC=C[NH]1	Azomycin	NA	Antibiotic	456.912	438.149	488.379	419.022	392.463	390.24	462.572	452.779	452.99	426.127	MIPE
NCGC00346716-01	CC(C)(C)C1=NC(=C(S1)C2=NC(=NC=C2)N)C3=C(F)C(=CC=C3)N[S+]([O-])(=O)C4=C(F)C=CC=C4F	Dabrafenib	BRAF	Raf kinase B Inhibitor	508.144	496.557	507.934	517.427	510.314	530.557	471.098	436.56	475.573	369.936	MIPE
NCGC00346717-01	CC1=C(SC(=N1)NC(=O)N2CCC[C@H]2C(N)=O)C3=CC(=NC=C3)C(C)(C)C(F)(F)F	BYL-719	PIK3CA	PI3K alpha Inhibitor	451.582	448.288	388.234	413.708	406.573	393.108	291.091	416.781	393.002	413.661	MIPE
NCGC00346718-01	COCCOC1=CC=C2[N](C=NC2=C1)C3=NC4=C(C=CC=C4C=C3)N5CCC(N)CC5	CP-673451	PDGFRB	PDGFR beta inhibitor	477.05	468.975	500.421	520.005	505.952	505.567	439.923	402.184	376.528	340.916	MIPE
NCGC00346719-01	C[C@]\1(CCS\C(=N1)N)C2=CC(=C(F)C=C2F)C3=CN=CN=C3	LY-2811376	BACE1	beta-Secretase Inhibitor	480.212	486.163	494.081	511.168	487.053	497.59	382.243	478.45	467.497	469.141	MIPE
NCGC00346720-01	NC/1=N/C(=O)C2=C(N1)[N](C=N2)[C@@H]3C[C@H](O)[C@@H](CO)C3=C	Entecavir	NA	DNA Polymerase Inhibitors	456.293	468.423	448.579	427.267	454.141	428.511	449.457	479.577	456.811	450.149	MIPE
NCGC00346721-01	CC1=C(NC(=O)CNC2=CC(=C(F)C=C2)F)C=C(CN3CCNCC3)C=C1	GW-791343	P2RX7	P2X7 Receptor Antagonist	503.354	503.381	481.081	502.69	512.096	520.201	464.958	455.592	471.955	469.869	MIPE
NCGC00346722-01	FC1=CC=C(C=C1)C(=O)N2CCC[C@@H](C2)C3=NC(=NO3)C4=CC=C(F)C=C4	ADX-47273	GRM5	mgluR5 Antagonists	448.952	510.181	467.745	483.159	479.885	530.949	461.677	480.478	477.837	470.729	MIPE
NCGC00346723-01	O=C1NCCC2=C1C=C([NH]2)C3=CC=NC=C3	PHA-767491A	CDC7	Cell Division Cycle 7-Related Protein Kinase (CDC7) Inhibitors	428.058	446.417	359.853	461.866	442.609	418.297	435.536	394.432	434.043	380.88	MIPE
NCGC00346724-01	C[C@@H]\1COC(=N1)\NC2=CC3=C(C=C2)N=CN=C3NC4=CC(=C(OCC5=NC=CS5)C=C4)Cl	Varlitinib tosylate	EGFR	EGFR (HER1; erbB1) inhibitor	490.715	505.446	469.432	515.402	497.061	495.092	348.968	384.434	471.949	414.241	MIPE
NCGC00346725-01	CNC(=O)C1=CC=C(C=C1F)N2C(=S)N(C(=O)C23CCC3)C4=CN=C(C#N)C(=C4)C(F)(F)F	ARN-509	AR	Androgen Receptor Antagonists	462.247	461.358	453.101	399.327	477.158	437.846	449.583	484.29	479.764	438.113	MIPE
NCGC00346726-01	OC[C@H]1O[C@@H]2[C@@H](OC\3=N\C(=N)\C=C/[N@@]23)[C@@H]1O	Cyclocytidine HCl	NA	antiviral	414.081	430.732	351.323	346.194	439.28	391.729	344.249	381.322	337.033	457.007	MIPE
NCGC00346728-01	CC[C@H](C)[C@H](N)C/1=N/CC(S1)C(=O)N[C@@H](CC(C)C)C(=O)N[C@H](CCC([O-])=O)C(=O)N[C@@H]([C@H](C)CC)C(=O)N[C@H]2CCCCNC(=O)[C@H](CC(N)=O)NC(=O)[C@@H](CC([O-])=O)NC(=O)[C@H](CC3=C[NH]C=N3)NC(=O)[C@@H](CC4=CC=CC=C4)NC(=O)[C@@H](NC(=O)[C@@H](CCCN)NC2=O)[C@H](C)CC	Bacitracin Zinc	NA	Peptide Antibiotic	476.952	512.455	493.981	504.446	484.94	546.159	472.029	478.1	470.089	393.208	MIPE
NCGC00346729-01	[O-]C(=O)[C@H](CC(=O)N1C[C@@H]2CCCC[C@@H]2C1)CC3=CC=CC=C3	Mitiglinide calcium hydrate	NA	Insulin Secretagogues	477.121	463.211	510.634	511.028	501.328	521.248	456.564	473.196	473.399	476.437	MIPE
NCGC00346730-01	COC([C@H](OC1=NC(=CC(=N1)C)C)C(O)=O)(C2=CC=CC=C2)C3=CC=CC=C3	Ambrisentan	EDNRA	Endothelin ETA Receptor Antagonist	492.665	466.31	498.061	486.645	492.752	564.93	452.635	474.725	472.181	439.636	MIPE
NCGC00346731-01	CC[C@]1(O)C[C@@H]2C[N@@](CCC3=C([NH]C4=CC=CC=C34)[C@@](C2)(C(=O)OC)C5=C(OC)C=C6N(C=O)[C@H]7[C@](O)([C@H](OC(C)=O)[C@]8(CC)\C=C/CN9CCC7([C@H]89)C6=C5)C(=O)OC)C1	Vinblastine	TUBB	Tubulin polymerization inhibitor	461.727	450.449	442.842	431.413	408.013	428.592	455.919	426.214	447.322	440.991	MIPE
NCGC00346732-01	C[C@@H]1CNC(=O)CC[C@]/2(C)[C@@H](CC(N)=O)[C@H]3N4C2=C(C)/C5=[N]6/C(=C\C7=[N]8\C(=C(C)/C9=[N](/[C@]3(C)[C@@](C)(CC(N)=O)[C@@H]9CCC(N)=O)[Co+]468(O)\[N]%10=C\N([C@H]%11O[C@H](CO)[C@@H](O[P]([O-])(=O)O1)[C@H]%11O)C%12=C%10C=C(C)C(=C%12)C)[C@@](C)(CC(N)=O)[C@@H]7CCC(N)=O)C(C)(C)[C@@H]5CCC(N)=O	Hydroxocobalamin	NA	Vitamin	467.385	459.524	462.942	472.668	426.874	447.196	477.411	471.717	475.567	465.567	MIPE
NCGC00346733-01	C[C@]12CC[C@H]3[C@@H](CCC/4=C/C(=O)CC[C@]34C)[C@@H]1CC[C@@H]2O	Testosterone	AR	Androgen Receptor Agonist	476.053	460.662	484.093	501.609	493.102	462.544	469.149	476.167	475.185	473.732	MIPE
NCGC00346734-01	OCC1OC(OC2=C(O)C=C3N(\C=C\C4=C\C(=N/C(C4)C(O)=O)C(O)=O)C(CC3=C2)C(O)=O)C(O)C(O)C1O	Betanin	NA	treatment of lipoprotein diseases	481.301	490.755	498.004	478.605	494.405	470.056	483.773	476.317	474.106	456.832	MIPE
NCGC00346735-01	O[C@H]([C@H]1CC2CCN1C[C@@H]2C=C)C3=CC=NC4=CC=CC=C34	Cinchonine dihydrochloride	NA	Alkaloid; P-Glycoprotein (MDR-1) Inhibitor	468.462	464.935	461.198	452.591	428.106	441.208	471.411	443.283	475.395	454.854	MIPE
NCGC00346736-01	C[C@]12CC[C@H]3[C@@H](CCC/4=C/C(=O)CC[C@]34C)[C@@H]1CC[C@@H]2OC(=O)CCC5CCCC5	Testosterone cypionate	AR	Androgen Receptor Activator	463.798	472.452	480.216	474.744	462.404	456.004	474.337	478.267	480.425	478.931	MIPE
NCGC00346737-01	OC[C@H]1OC(OC2=CC3=C(C(=C2)O)C(=O)\C(=C/O3)C4=CC=C(O)C=C4)[C@H](O)[C@@H](O)[C@@H]1O	Genistin	NA	Lipid lowering agents	455.192	426.175	462.479	452.23	394.936	445.477	360.237	457.555	462.038	373.738	MIPE
NCGC00346738-01	CC(C)C[C@H](CN)CC(O)=O	Pregabalin	NA	L-type Ca2+ channel blocker	472.963	498.307	466.851	485.047	484.667	484.9	481.84	470.546	475.183	481.54	MIPE
NCGC00346739-01	CCOC(=O)NC1=CC=C(NCC2=CC=C(F)C=C2)C=C1N	Retigabine	KCNQ1	Voltage-Gated K(V) 7 (KCNQ) Channel Activator	463.118	480.166	465.134	478.434	474.793	479.282	476.356	445.923	472.741	400.25	MIPE
NCGC00346740-01	CCOC1=C(OCCNC(C)CC2=CC=C(OC)C(=C2)[S+](N)([O-])=O)C=CC=C1	Tamsulosin hydrochloride	ADRA1A	alpha1-Adrenoceptor Antagonists	459.838	487.85	487.069	469.209	460.288	515.614	435.628	473.114	476.51	467.522	MIPE
NCGC00346741-01	CC(C)OC(=O)CCC\C=C/C[C@H]1[C@@H](O)C[C@@H](O)[C@@H]1\C=C\[C@@H](O)COC2=CC(=CC=C2)C(F)(F)F	Travoprost	TBXA2R	Prostanoid TP Agonist	498.51	439.74	469.128	511.637	499.197	508.033	456.136	394.306	466.108	448.918	MIPE
NCGC00346743-01	CCN(CC)CC1=CC2=C(C=C1)C=C(COC(=O)NC3=CC=C(C=C3)C(=O)NO)C=C2	ITF2357 (Givinostat)	HDAC1	Histone Deacetylase (HDAC) Inhibitor	400.757	378.239	337.18	289.903	343.771	294.797	308.557	254.415	341.373	369.074	MIPE
NCGC00346747-02	CC(O)(C#CC1=CC2=C(CCN2C3=NC(=NC=C3Cl)N)C=C1)C4=NC=CS4	NCGC00346747-02	NFKB1	NFkappaB-inducing kinase Inhibitor	503.341	510.818	487.232	496.265	501.43	467.867	455.759	445.468	480.794	475.959	MIPE
NCGC00346802-01	C[C@H]1CN(CCCN1[S+]([O-])(=O)C2=CC=CC3=C2C(=CN=C3)C)C(=O)CN	Glycyl-H-1152	ROCK2	ROCK II Inhibitor	467.409	471.501	480.79	446.739	444.494	458.874	359.765	475.038	445.331	463.694	MIPE
NCGC00346803-01	OC1=C(C=C(C2=CC=CN=C12)[S+](O)([O-])=O)\N=N\C3=CC=C4C=C(C=CC4=C3)[S+](O)([O-])=O	NSC-87877	PTP2C	Protein Tyrosine Phosphatase SHP-2 (PTP2C) Inhibitor	500.242	504.901	528.019	484.231	488.688	478.844	473.026	474.515	480.671	458.835	MIPE
NCGC00346804-01	CC1=CC=CC=C1C(=O)C2=CC=C(NC3=C(N)C=C(Br)C=C3)C=C2Cl	EO-1428	MAPK14	p38 MAPK Inhibitor	472.685	472.869	489.827	455.645	457.979	454.081	461.839	456.637	464.995	472.439	MIPE
NCGC00346805-01	CC1=N[N](C2=CC=CC=C2)C(=C1)C(=O)N3CCN(CC3)C4=CC(=CC=C4)Cl	XRP-44X	TUBB	Tubulin polymerization inhibitor	463.403	474.9	400.252	453.69	446.474	423.754	370.296	318.179	395.1	405.656	MIPE
NCGC00346806-01	CC\C(C1=CC=CC=C1)=C(\C2=CC=C(O)C=C2)C3=CC=C(OCCNC)C=C3	Endoxifen	PRKCA	PKC inhibitor	485.253	478.715	487.431	517.974	509.486	471.223	473.898	454.742	450.641	474.903	MIPE
NCGC00346807-01	COC1=C(NC2=NC=C3N(C)C(=O)C4=C(C=CC=C4)N(C)C3=N2)C=CC(=C1)C(=O)N5CCC(CC5)N6CCN(C)CC6	LRRK2-IN-1	LRRK2	Leucine-Rich Repeat Kinase 2 (LRRK2) Inhibitors	484.907	461.752	467.734	492.611	502.962	428.581	421.252	399.816	432.773	397.032	MIPE
NCGC00346808-01	NC(=O)C1=CC(=CC=C1)C2=NC=NC(=C2)NC3=CC=C(OC(F)(F)F)C=C3	GNF 2	ABL1	Bcr-Abl inhibitor	473.797	503.896	480.917	485.534	475.715	476.193	478.775	449.281	478.544	475.302	MIPE
NCGC00346822-01	OC1=CC=C(C=C1)C/2=C/C3=C(OC2)C=C(O)C=C3	Idronoxil	SPHK1	Sphingosine Kinase 1 (SphK1) Inhibitors	449.872	444.935	451.197	373.259	377.93	443.776	432.653	409.748	403.786	431.145	MIPE
NCGC00346824-01	CCOC(=O)C(=O)CBr	3-Bromopyruvate	HK2	Hexokinase 2 Inhibitors	472.926	476.828	491.756	483.141	458.596	444.913	479.929	469.197	479.755	475.56	MIPE
NCGC00346825-01	[O-][N+](=O)C1=CC=C(NC2=CC=CC=C2C3=CC=CC=C3)C4=NON=C14	10074-G5	MYC	MYC Expression Inhibitors	462.415	458.191	467.666	450.162	424.581	391.332	476.906	434.441	453.121	474.036	MIPE
NCGC00346826-01	COCCOC(=O)C/1=C(C)/NC/2=C(C1C3=CC=CC(=C3)O)/C(=O)CC(C2)C4=C(OC)C=CC=C4	HPI-1	SMO	Smoothened (Smo) Receptor Antagonist	461.241	471.089	445.892	446.69	450.758	396.742	475.562	458.993	445.707	451.288	MIPE
NCGC00346827-01	CN[C@@H]1C[C@H]2O[C@@](C)([C@@H]1OC)[N]3C4=C(C=CC=C4)C5=C6[C@H](O)NC(=O)C6=C7C8=C(C=CC=C8)[N]2C7=C35	7-Hydroxystaurosporine	CDK1	CDK1/2/4/6	290.981	335.678	385.066	325.28	357.12	324.258	306.935	260.596	268.032	229.358	MIPE
NCGC00346829-01	CCO[P](=O)(OCC)C(C)NC(=O)N(CCCl)N=O	Fotemustine	NA	DNA Alkylating Agent	507.458	513.168	522.739	494.65	515.714	468.971	476.291	469.562	471.873	470.401	MIPE
NCGC00346830-01	NC\1=N\C(=O)N(\C=C1F)[C@H]2C[C@H](O)[C@@H](CO)O2	NSC-48006	DNMT1	DNA Methyltransferase (DNMT) Inhibitor	365.243	460.477	321.143	237.027	394.825	454.392	-3.53929	217.992	49.0047	470.718	MIPE
NCGC00346832-01	COC1=C(OC)C=C(C[C@H](C)[C@H](C)CC2=CC(=C(OC)C=C2)OC)C=C1	Terameprocol	NA	Antimitotic Agent	405.65	433.119	385.417	427.964	436.146	368.8	479.59	356.164	373.792	401.452	MIPE
NCGC00346835-01	OC(=O)CCCC[C@@H]1SC[C@@H]2NC(=N)N[C@H]12	2-Iminobiotin	NOS2	Inducible Nitric Oxide Synthase (NOS-2) Inhibitors	477.905	474.658	495.009	498.937	490.096	513.485	473.085	469.009	473.457	382.449	MIPE
NCGC00346836-01	CNC1=NC(=CC(=N1)C2=CC3=C(C=C2)C(=N[NH]3)N)N4C[C@H](CC[C@H]4C)C(=O)NC5CCCCC5	GSK-2334470	PDPK1	Phosphoinositide Dependent Kinase (PDK) 1 Inhibitors	462.714	460.923	435.818	405.371	418.392	351.759	463.869	379.528	419.914	350.744	MIPE
NCGC00346837-01	[O-][N+](=O)C1=CC=C(OC(=O)N2CCN(CC2)CC3=CC=CC(=C3)OC4=CC=CC=C4)C=C1	JZL-195	MGLL	Monoacylglycerol lipase (MAGL) inhibitor	467.784	471.096	472.177	478.46	462.616	464.441	434.289	464.595	477.511	481.314	MIPE
NCGC00346838-01	COC1=CC(=CC=C1O)C[C@@H](CO)[C@H](CO)CC2=CC(=C(O)C=C2)OC	Secoisolariciresinol	NA	phenylpropanoid	470.856	485.114	464.834	450.59	492.121	438.18	454.522	471.185	475.391	442.22	MIPE
NCGC00346839-01	NC1=C2C=CC=CC2=NC=N1	4-Quinazolinamine	EGFR	EGFR (HER1; erbB1) Inhibitor	481.749	503.356	526.446	508.715	481.727	440.227	463.881	476.826	483.294	469.702	MIPE
NCGC00346840-01	OCC1=CC=C(C=C1)[C@@H]2C[C@H](CSC3=NC(=C(O3)C4=CC=CC=C4)C5=CC=CC=C5)O[C@@H](O2)C6=CC=C(NC(=O)CCCCCCC(=O)NO)C=C6	Tubacin	HDAC6	Histone Deacetylase (HDAC) 6 Inhibitor	451.624	464.207	423.802	424.905	446.815	444.671	422.718	416.027	443.551	414.262	MIPE
NCGC00346841-01	C[C@H](NC(=O)[C@@H](O)C1=CC(=CC(=C1)F)F)C(=O)N[C@@H]2C(=O)N(C)C3=C(C=CC=C3)C4=C2C=CC=C4	LY-411575	NOTCH1	g-Secretase Inhibitor	466.972	459.723	507.517	468.49	461.515	491.878	465.742	467.161	472.457	469.177	MIPE
NCGC00346842-01	C[N]1C=C(C[C@@H](N)C(O)=O)C2=C1C=CC=C2	Indoximod	IDO1	Indoleamine 2,3-dioxygenase (IDO) inhibitor	488.095	476.968	485.272	481.798	488.108	532.951	468.067	448.827	475.221	420.827	MIPE
NCGC00346874-01	C[C@](CC1=C[NH]C2=CC=CC=C12)(NC(=O)OC3C4CC5CC(C4)CC3C5)C(=O)NC[C@H](NC(=O)CCC(O)=O)C6=CC=CC=C6	PD-134308	NA	CCK2 (CCKB/Gastrin) Antagonists	482.121	468.886	518.734	509.588	490.445	533.326	471.812	462.121	473.162	467.914	MIPE
NCGC00346875-01	C[C@@H](N(C1=CC(=CC=C1F)F)[S+]([O-])(=O)C2=CC=C(Cl)C=C2)C3=CC=C(F)C=C3CCCC(O)=O	BMS-299897	NOTCH1	g-Secretase Inhibitor	490.401	476.299	494.839	513.313	495.623	568.992	480.055	472.714	460.159	464.893	MIPE
NCGC00346876-01	CCC(C)SSC1=NC=C[NH]1	PX-12	TXNRD1	Thioredoxin Reductase Inhibitors	439.188	461.307	440.123	418.869	408.074	377.543	446.364	382.602	463.633	473.371	MIPE
NCGC00346877-01	CNC(=O)[C@H](CC1=CC=CC=C1)NC(=O)[C@H](CC(C)C)[C@H](CSC2=CC=CS2)C(=O)NO	Batimastat	MMP1	MMP Inhibitor	475.049	446.065	472.434	413.192	410.889	425.912	416.864	425.56	458.308	474.978	MIPE
NCGC00346878-01	CC1=C[NH]C(=C1CCC(O)=O)\C=C\2C(=O)NC3=CC=CC=C23	SU-5402	NA	FGFR 1/3 inhibitor	481.494	455.697	503.676	498.535	485.219	370.985	460.397	376.291	472.159	335.454	MIPE
NCGC00346879-01	CC1=CC=C(O1)/C=N/NC(=O)C2=C(OC3=CC=CC=C3)C=CC=C2	PNU-74654	WNT5A	Wnt Signaling Inhibitor	453.95	485.709	482.773	452.266	419.677	464.98	478.651	445.868	471.162	472.345	MIPE
NCGC00346880-01	CN(C(C)=O)C1=CC=CC(=C1)C2=CC=NC3=C(C=N[N]23)C(=O)C4=CC=CS4	Indiplon	GABRA1	GABAA Receptor Modulator	474.1	474.528	478.658	502.806	494.151	495.722	477.84	464.378	478.37	474.621	MIPE
NCGC00346881-01	COCC1(CO)N2CCC(CC2)C1=O	APR-246	TP53	p53-dependent reactivation of massive apoptosis	460.845	464.929	425.775	329.393	344.8	331.652	475.968	390.353	403.185	448.778	MIPE
NCGC00346882-01	C[C@H](NC(=O)C1=C(OCC2=CC=C(Cl)C=C2)C=CS1)C3=CC=CC=C3	AS-1949490	INPPL1	SH2 containing inositol phosphatase (SHIP) inhibitor	455.714	452.32	443.907	412.876	396.624	422.02	444.93	433.822	409.423	434.149	MIPE
NCGC00346883-01	CC(=O)O\N=C1\C(NC2=CC=CC=C12)=C3/C(=O)NC4=C3C=CC(=C4)Br	6-Bromoindirubin-3'-acetoxime	GSK3B	GSK-3 inhibitor	477.509	444.523	234.665	456.99	442.552	445.065	448.595	441.448	438.66	413.8	MIPE
NCGC00346884-01	CC1(C)C(N(O)C(=O)NC2=CC=C(Cl)C=C2)N(C(=O)N1CC(=O)N\N=C\C=C\C3=CC=C(O3)[N+]([O-])=O)C4=CC=C(Cl)C=C4	Eeyarestatin I	NA	inhibitor of endoplasmic reticulum associated protein degradation	480.542	482.583	488.395	459.921	459.085	420.959	470.786	453.484	454.254	375.727	MIPE
NCGC00346885-01	CN1CCN(CC1)C2=NC(=C(C=N2)C3=CC(=CC(=C3Cl)Cl)Cl)N	Sipatrigine	SCN2A	Nav1.2 (Brain Type II) Sodium Channel Blockers	498.743	468.548	515.235	482.386	489.751	439.887	428.123	453.547	420.065	464.871	MIPE
NCGC00346886-01	COC1=CC=C(C=C1)C(=O)CC2(O)C(=O)NC3=C(Cl)C=CC(=C23)Cl	YK-4-279	EWSR1	EWS-FLI1 Inhibitors	439.344	444.133	427.016	436.412	435.876	385.601	427.782	348.856	412.55	459.13	MIPE
NCGC00346887-01	[O-][S+](=O)(NCC1=CC=C(C=C1)C(=O)NNC(=O)C2=CC=CC=C2)C3=CC(=C(F)C=C3)Cl	TCN-201	GRIN2A	NMDA Antagonist	487.326	485.812	500.033	509.28	496.469	485.764	479.07	474.456	478.361	477.443	MIPE
NCGC00346888-01	NC(=O)C1=NOC(=N1)[C@H](CCCC2CCCCC2)CC(=O)NO	UK-383367	NA	Procollagen C-Endopeptidase Inhibitor	463.014	483.886	429.46	470.897	441.807	507.026	469.84	401.805	415.97	469.735	MIPE
NCGC00346889-01	CN(CCO)C(=O)C1=C[N]2C=C(C)N=C2C(=C1)N[C@@H]3CCOC4=CC=CC(=C34)C	PF-03716556	NA	H+/K+-ATPase Inhibitor	474.66	454.591	473.915	470.889	486.286	503.081	458.086	479.04	465.797	473.078	MIPE
NCGC00346890-01	C[N+](C)([O-])CCNC1=CC=C(NCC[N+](C)(C)[O-])C2=C1C(=O)C3=C(C(=CC=C3O)O)C2=O	Banoxantrone	TOP2A	DNA Topoisomerase II Inhibitors	470.64	490.898	423.963	413.008	410.1	333.562	469.72	369.472	296.539	380.93	MIPE
NCGC00346891-01	ONC(=O)CCCCCCC(=O)NC1=CC=CN=C1	Pyroxamide	HDAC1	Histone Deacetylase (HDAC) Inhibitor	454.868	466.672	440.831	346.535	400.642	371.322	452.893	439.975	462.753	459.817	MIPE
NCGC00346893-01	CC1OC(OC/2=C(/OC3=C(C(=CC(=C3)O)O)C2=O)C4=CC=C(O)C=C4)C(O)C(OC(C)=O)C1OC(C)=O	SL-0101-1	RPS6KA1	MAPKAP-K1 (RSK; p90Rsk) Inhibitor	494.541	489.962	518.974	494.174	481.895	449.086	469.821	462.141	470.694	436.722	MIPE
NCGC00346894-01	C/C=C/C[C@@H](C)C(=O)[C@@H]1N(C)C(=O)[C@H](C(C)C)N(C)C(=O)[C@H](CC(C)C)N(C)C(=O)[C@H](CC(C)C)N(C)C(=O)[C@@H](C)NC(=O)[C@H](C)NC(=O)[C@H](CC(C)C)N(C)C(=O)[C@@H](NC(=O)[C@H](CC(C)C)N(C)C(=O)CN(C)C(=O)[C@@H](NC1=O)C(C)C)C(C)C	Valspodar	NA	P-Glycoprotein (MDR-1; ABCB1) Inhibitors	495.266	467.497	470.886	515.698	494.545	494.878	475.911	465.294	465.62	462.308	MIPE
NCGC00346895-01	CC(C)C[C@@H](N)[C@H](O)C(=O)N[C@@H](C(C)C)C(=O)N[C@@H](C(C)C)C(=O)N[C@@H](CC(O)=O)C(O)=O	Amastatin	LAP3	cytosolic leucine aminopeptidase inhibitor	495.611	490.076	486.892	515.791	512.771	481.263	469.582	481.167	474.315	453.595	MIPE
NCGC00346896-01	CC1(CCCCCCC1)N2CCC(CC2)[N]3C4=C(C=CC=C4)N=C3[C@@H]5CCCNC5	MCOPPB	OPRL1	ORL1 (OP4, NOP) Agonists	462.739	473.657	473.058	455.667	437.006	421.781	426.888	388.744	463.226	431.282	MIPE
NCGC00346930-01	CC\1=C/C=C\C=[N]1[Pt](N)(Cl)Cl	Picoplatin	NA	DNA Alkylating Agent	506.03	513.987	505.506	537.655	493.042	466.584	476.866	471.011	473.43	463.715	MIPE
NCGC00346931-01	CNC(=O)C1=CC=CC=C1NC2=NC(=NC=C2Cl)NC3=CC=C(C=C3OC)N4CCOCC4	NVP-TAE226	PTK2	Focal Adhesion Kinase (FAK) Inhibitor	469.369	427.688	411.723	451.974	458.439	453.601	392.455	371.098	352.391	398.839	MIPE
NCGC00346932-01	[O-][S+](=O)(CC1CS1)C2=CC=C(OC3=CC=CC=C3)C=C2	SB-3CT	MMP2	MMP-2, 9 Inhibitor	505.303	474.88	487.304	478.227	466.198	425.742	457.654	459.232	463.806	452.479	MIPE
NCGC00346933-01	CN(C)[S+]([O-])(=O)C1=CC2=C(NC(=O)C2=CC3=CC4=C(CCCC4)[NH]3)C=C1	SU-6656	LCK	Lyn Kinase Inhibitor	483.818	470.254	469.094	487.775	470.706	551.147	437.976	460.117	429.011	468.523	MIPE
NCGC00346934-01	CC(C)(C)C(=O)OC1=CC=C(C=C1)[S+]([O-])(=O)NC2=CC=CC=C2C(=O)NCC(O)=O	Sivelestat	ELA2	Leukocyte Elastase Inhibitor	483.081	481.75	496.942	501.837	487.286	434.234	478.946	477.329	471.626	470.884	MIPE
NCGC00346935-01	CN1CCCN(CC1)C(=O)C2=CC(=CC=C2)C3=CC=C(O3)/C=C4/C(=O)NC5=CC=C(Cl)C=C45	CX-6258	PIM1	Pim 1/2/3 Kinase Inhibitor	473.749	466.619	453.235	446.482	406.221	474.786	400.35	353.165	426.608	435.22	MIPE
NCGC00346936-01	CC1=CC=C(NC(=O)NC2=CC(=CC=C2F)C(F)(F)F)C=C1NC3=CC4=C(C=C3)C(=C/C5=CC=C[NH]5)/C(=O)N4	GNF-5837	NTRK1	Tropomyosin Related Kinase A/B/C (TrkA/B/C) inhibitor	509.691	500.607	458.074	524.351	503.92	589.001	455.88	412.622	436.286	443.11	MIPE
NCGC00346937-01	COC1=CC=C(\C=C/C2=CC(=C(OC)C(=C2)OC)OC)C=C1NC(=O)[C@H](N)CO	Ombrabulin	TUBB	Tubulin polymerization inhibitor	223.138	280.74	198.449	284.122	337.418	252.487	466.228	115.716	259.293	233.213	MIPE
NCGC00346938-01	CCOC1=CC2=C(C(=C1OCC)F)C(=N)N(CC(=O)C3=CC(=C(OC)C(=C3)C(C)(C)C)N4CCOCC4)C2	E5555	NA	Thrombin Inhibitors	493.746	479.014	496.048	485.558	458.664	476.73	452.539	441.292	453.246	438.494	MIPE
NCGC00346939-01	ClC1=CC(=CC(=C1)COC(=O)N2CCN(CC2)CCC(=O)C3=CC=C4NC(=O)OC4=C3)Cl	PF-8380	PDE2A	Phosphodiesterase II (ENPP2; Autotaxin) Inhibitors	493.009	468.185	481.605	479.993	489.054	497.663	460.135	465.406	471.119	456.49	MIPE
NCGC00346940-01	OCCCNC1=CC(=CC=N1)C2=NC(=NC=C2)NC3=CC=CC(=C3)Cl	CGP-60474	CDK1	CDK1/2 Inhibitor	344.699	341.189	239.468	346.736	318.251	305.328	283.229	240.208	253.018	206.714	MIPE
NCGC00346941-01	COC1=C(C=C(SC2=CN=C(NC(=O)C3=CC=C(CNC(C)C(C)C)C=C3)S2)C(=C1)C)C(=O)N4CCN(CC4)C(C)=O	ITK inhibitor	ITK	ITK inhibitor	478.852	498.236	448.343	464.199	492.014	485.634	369.124	418.43	415.338	427.53	MIPE
NCGC00346942-01	COC1=C(OC)C=C2C(=NC=NC2=C1)NC3=CC(=C(O)C(=C3)Br)Br	WHI-P97	EGFR	EGFR (HER1; erbB1) Inhibitor	457.727	483.65	479.148	475.175	437.229	441.805	352.052	471.424	471.254	472.371	MIPE
NCGC00346943-01	CC(C)OC1=CC=C(C=C1Cl)C(=O)N[C@H](CNC(=O)CN(C)C)CC2=CC=C(C=C2)C3=C[N]4C=CC=C([C@H](C)O)C4=N3	GSK-923295	CENPE	Centromere Associated Protein (CENP) Inhibitors	446.724	491.55	393.849	449.035	475.743	453.543	431.727	330.378	453.972	434.104	MIPE
NCGC00346944-01	C[C@@H](N)C1=CC=C(C=C1)C(=O)NC2=C3C=C[NH]C3=NC=C2	Y-39983	ROCK1	ROCK Inhibitor	472.28	478.202	475.007	458.78	505.767	500.889	458.651	449.326	449.993	455.034	MIPE
NCGC00346945-01	COC1=CC=C(C=C1OC)C2=CC3=NC=C[N]3C(=N2)NC4=NC=CC=C4C(N)=O	BAY61-3606	SYK	Syk Kinase inhibitor	521.144	511.405	469.5	506.679	518.592	697.656	429.613	354.617	443.371	391.576	MIPE
NCGC00346946-01	CC1=CC=C(NC2=NC=NC(=C2)C3=CC=CC(=C3)N4C(=O)C5=C(C=CC=C5)C4=O)C=C1N[S+](C)([O-])=O	CDK9 inhibitor	CDK9	CDK 9 Inhibitor	495.164	483.755	499.875	534.19	509.067	491.876	476.2	470.154	469.353	467.629	MIPE
NCGC00346947-01	FC1=CC=C(CN2\C=C/C=C(/C(=O)N[C@@H](COC3=CC4=C(NC(=O)N4)C=C3)C5=CC=CC=C5)C2=O)C=C1F	PDK1 inhibitor	PDPK1	Phosphoinositide Dependent Kinase (PDK) 1 Inhibitors	476.772	472.719	473.47	439.31	442.448	434.027	466.61	443.663	451.218	428.77	MIPE
NCGC00346948-01	ONC(=O)C=CC#CC1=CC(=CC=C1)N[S+]([O-])(=O)C2=CC=CC=C2	Oxamflatin	HDAC1	Histone Deacetylase (HDAC) Inhibitor	437.859	452.913	426.757	344.277	397.156	332	391.567	368.825	396.438	404.067	MIPE
NCGC00346949-01	CC(C(C)N1CC(=O)NC(=O)C1)N2CC(=O)NC(=O)C2	ICRF-193	TOP2A	DNA Topoisomerase II Inhibitors	482.947	493.425	471.908	443.599	487.793	446.869	436.468	365.051	338.557	455.046	MIPE
NCGC00346950-01	N[S+]([O-])(=O)C1=CC=C(NC2=NC3=C([NH]C=N3)C(=N2)OCC4CCCCC4)C=C1	NU-6102	CDK1	CDK 1 & 2 inhibitor	485.29	454.635	388.868	477.584	467.253	476.429	459.267	408.992	459.016	434.125	MIPE
NCGC00346951-01	O=C1C2=CC=CC=C2[N+]3=C1C4=C(C=C3)C5=CC=CC=C5[NH]4	Fascaplysin	CDK4	CDK4/6 Inhibitor	358.135	377.213	287.548	361.138	311.509	353.126	334.833	325.173	317.974	317.442	MIPE
NCGC00346952-01	CCNC1=NC(=NC(=C1)NC2CCC(O)CC2)NC3=CC=C4[N](CC5=CC=CC=C5)C=CC4=C3	Cdk4/6 Inhibitor IV	CDK4	CDK4/6 Inhibitor	488.516	475.717	513.738	525.423	493.857	472.177	472.956	442.185	464.154	471.59	MIPE
NCGC00346953-01	N#CC(C1=NC2=CC=CC=C2S1)C3=CC=NC(=N3)NCCC4=CC=CN=C4	JNK Inhibitor V	MAPK8	JNK Inhibitor	489.171	482.153	465.98	474.138	468.577	584.281	453.222	462.307	468.383	459.645	MIPE
NCGC00346954-01	OC1=CC=C(C(=C1)O)C2=CC=C(C=C2)C3=N[NH]C(=C3)NC4=CC=CC(=C4)CNC5CC5	TCS-2312	CHEK1	Chk1 Inhibitor	490.941	462.055	405.793	401.693	435.46	409.54	468.795	307.599	409.592	355.449	MIPE
NCGC00346955-01	COC1=CC(=CC=C1NC(=O)C2=CC3=C(C=CC=C3)[N]2C)C4=N[N](C5CCC(CC5)N6CCN(CC6)C(C)=O)C7=NC=NC(=C47)N	A-770041	LCK	Lck Kinase Inhibitors	465.962	433.596	470.211	425.985	400.478	515.789	434.848	472.189	430.619	417.595	MIPE
NCGC00346956-01	CNC(=O)C1=CC=C(NC2=CC(=C3C=C[NH]C3=N2)NC4=C(C=CC=C4)[S+]([O-])(=O)C(C)C)N=C1	HMSL10015	ABL1	Bcr-Abl inhibitor	457.981	451.164	381.942	398.62	379.782	361.733	387.697	331.014	382.721	356.476	MIPE
NCGC00346957-01	COC1=C(NC2=NC(=C(Cl)C(=N2)N)NC3=C(C=CC=C3)[S+]([O-])(=O)C(C)C)C=CC(=C1)N4CCC(CC4)C(N)=O	HMSL10016	EGFR	EGFR (HER1; erbB1) Inhibitor	482.978	461.548	417.144	438.121	439.883	420.067	452.083	323.036	394.355	474.1	MIPE
NCGC00346958-01	COC1=CC(=CC(=C1)C2=CC=C3N=CC\4=C(N(C(=O)\C=C4)C5=CC(=C(C=C5)N6CCNCC6)C(F)(F)F)C3=C2)OC	HMSL10019	LCK	Lck Kinase Inhibitors	469.317	448.015	445.317	441.224	460.839	482.176	449.809	349.45	415.496	393.754	MIPE
NCGC00346959-01	COC1=CC=C(N(C(=O)OC2=C(C)C=CC=C2C)C3=NC(=NC=C3)NC4=CC=C(C=C4)N5CCN(C)CC5)C(=C1)OC	HMSL10038	LCK	Lck Kinase Inhibitors	488.323	460.639	489.776	468.733	478.304	594.537	456.404	465.925	439.18	456.771	MIPE
NCGC00346960-01	OC1CCC(CC1)NC2=NC=C3N=C(NC4=C(F)C=C(F)C=C4F)[N]([C@@H]5CCOC5)C3=N2	HMSL10058	MAPK8	JNK Inhibitor	498.808	481.693	493.407	496.073	480.911	569.702	448.498	478.935	468.415	464.831	MIPE
NCGC00346961-01	CC1=C(NC(=O)C2=CC=NO2)C=C(C=C1)C(=O)NC3=CC(=CC(=C3)C(F)(F)F)NC(=O)C=C	HMSL10076	DDR1	discoidin domain receptor tyrosine kinase (DDR1)	496.025	469.596	504.059	468.997	491.962	471.855	477.121	454.981	463.696	434.799	MIPE
NCGC00346962-01	C[N]1C=C(C=N1)C2=CC=C3N=CC\4=C(N(C(=O)\C=C4)C5=CC6=C(CCN6C(=O)C=C)C=C5)C3=C2	HMSL10077	BTK	BTK Inhibitor	443.083	440.938	446.56	395.64	379.415	373.32	445.941	328.32	363.659	367.205	MIPE
NCGC00346963-01	CCN(CC)CCCCNC1=NC=C2CN(C(=O)N(C)C2=N1)C3=C(Cl)C(=CC(=C3Cl)OC)OC	HMSL10083	CSF1R	CSF1R (c-FMS) Inhibitor	468.944	497.526	489.972	483.895	483.094	511.49	417.835	311.327	453.505	372.778	MIPE
NCGC00346964-01	CC(C)[N]1C=NC2=C(NC3=CC=CC(=C3)NC(=O)C=C)N=C(NC4CCC(CC4)N(C)C)N=C12	HMSL10084	FLT3	FLT3	424.628	381.337	276.887	181.546	144.905	208.594	381.06	317.706	437.409	274.567	MIPE
NCGC00346965-01	COC1=CC(=CC=C1NC2=NC=C3N(C(C)C)C(=O)CCN(C4CCCC4)C3=N2)C(=O)NC5CCN(C)CC5	HMSL10087	FLT4	FLT4	455.406	472.852	435.075	342.147	353.741	372.17	391.952	364.402	376.102	448.198	MIPE
NCGC00346966-01	O=C(NC1=N[NH]C2=CC(=CC=C12)C3=CC(=CC=C3)C(=O)NC4CC4)C5CC5	HMSL10088	RIPK1	Receptor-interacting serine/threonine-protein kinase 1 (RIPK1)	429.804	508.154	446.005	442.467	451.435	407.932	466.474	375.654	453.763	461.055	MIPE
NCGC00346967-01	COC1=C(NC2=NC(=C(S2)C(=O)C3=C(Cl)C=CC=C3Cl)N)C=CC(=C1)N4CCN(C)CC4	HMSL10089	CAMKK1	Calmodulin-Dependent Protein Kinase I Inhibitors	493.261	479.167	500.854	508.862	502.2	452.085	479.708	454.984	466.739	462.496	MIPE
NCGC00346968-01	CN(C)/[N](O)=N/OC1=CC(=C(C=C1[N+]([O-])=O)[N+]([O-])=O)O/N=[N+]([O-])/N2CCN(CC2)C(=O)C3=CC(=CC=C3F)C/C4=N/NC(=O)C5=CC=CC=C45	JS-65-103	NA	nitric oxide donors	464.385	485.433	463.386	463.059	455.088	438.714	452.68	461.563	483.747	461.894	MIPE
NCGC00346969-01	CCOC(=O)N1CCN(CC1)[N+](/[O-])=N/OC2=CC=C(C=C2C#N)[N+]([O-])=O	JS-59-4	NA	nitric oxide donors	385.02	426.734	415.136	379.734	374.416	361.793	422.46	356.831	415.284	398.977	MIPE
NCGC00346970-01	CNC1=CC=C(C=C1)C(=O)OC2=C(C=C(C(=C2)O\N=[N](/O)N(C)C)[N+]([O-])=O)C#N	YK-72	NA	nitric oxide donors	490.122	492.24	483.923	452.876	498.308	543.57	462.357	480.206	469.298	471.11	MIPE
NCGC00346971-01	CCOC(=O)N1CCN(CC1)[N+](/[O-])=N/OC2=C(C=C(C(=C2)O\N=[N+]([O-])\N3CCN(CC3)C(=O)OCC)[N+]([O-])=O)[N+]([O-])=O	Double JS-K	NA	nitric oxide donors	462.095	484.906	456	447.556	479.511	545.731	473.282	443.783	472.359	457.29	MIPE
NCGC00346972-01	CC1=CC(=CC(=C1)OCC2=CC=C(CN3CCC[C@@H]3CO)C=C2)C[S+]([O-])(=O)C4=CC=CC=C4	PF-543	SPHK1	Sphingosine Kinase 1 (SphK1) Inhibitors	493.361	479.288	494.88	497.816	487.504	537.316	245.047	316.98	358.825	327.521	MIPE
NCGC00346992-01	NC1CCC(CC1)NC2=NC3=C(N=C[N]3C4=CC=CC(=C4)F)C(=N2)NC5=CC=C(C=C5)C(=O)N6CCCCC6	Purfalcamine	NA	Calcium Dependent Protein Kinase (CDPK) 1 Inhibitor	481.956	467.373	479.096	473.367	484.252	506.139	478.828	472.299	472.38	480.187	MIPE
NCGC00347063-01	OC1=C(O)C=C(C=C1)C2CCN(CC2)C3=CC=NC4=CC=CC=C34	KUC110948N-02	NA	M18 Aspartyl Aminopeptidase Inhibitor	476.71	476.952	496.132	487.959	463.673	487.832	395.948	413.631	469.843	374.164	MIPE
NCGC00347064-01	COC1=C2N=C(N=C(NCC3=CC=CC=C3)C2=CC=C1)[N]4C(=NC5=C4C=CC=C5)N	KUC107871N-04	NA	p97 ATPase Inhibitor	457.029	452.096	359.917	411.063	418.145	381.807	376.276	399.489	397.405	402.563	MIPE
NCGC00347065-01	C1CCC2=C(C1)N=C(N=C2NCC3=CC=CC=C3)N4CCOC5=C4C=CC=C5	KUC107887N-03	NA	p97 ATPase Inhibitor	499.936	479.657	476.488	481.611	498.229	457.236	404.838	440.657	468.391	479.565	MIPE
NCGC00347066-01	C(NC1=NC2=CC=CC=C2C(=N1)NCC3=CC=CC=C3)C4=CC=CC=C4	KUC105555N-02	NA	p97 ATPase Inhibitor	486.785	467.637	498.967	466.241	485.837	430.17	415.83	405.835	462.522	439.432	MIPE
NCGC00347067-01	N[S+]([O-])(=O)C1=CC=C(NC/2=C/C(=O)C3=CC=CC=C3C2=O)C=C1	KUC111774N-03	NA	microphthalmia-associated transcription factor (MITF) Inhibitor	432.835	448.401	373.086	439.361	424.776	461.31	462.809	448.35	473.246	327.022	MIPE
NCGC00347068-01	CC1(C)CC2=C(CO1)SC(=C2C(O)=O)NC(=S)NC(=O)C3=CC=CC=C3	KUC103669N-04	NA	Rab7 GTPase inhibitor	494.914	479.313	475.749	507.468	504.107	452.736	467.354	472.692	473.166	468.101	MIPE
NCGC00347174-02	C[N]1N=C(COC2=CC=C(C=C2)N3CCN(CC3)C(C)=O)C(=C1C)C4=C5[N](CC6=CC=CN=C6)C(=C(CCCOC7=CC=CC8=C7C=CC=C8)C5=CC=C4)C(O)=O	VU0482089-2	MCL1	Mcl Inhibitor	453.917	430.451	309.786	223.189	389.575	317.217	468.861	471.5	473.664	476.736	MIPE
NCGC00347217-01	CCC1=C(C=C(C=C1)C(=O)NC2=CC(=CC(=C2)C(F)(F)F)CN3CCN(C)CC3)C#CC4=C[N]5N=CC=C5N=C4	PRP003-013	DDR1	discoidin domain receptor tyrosine kinase (DDR1)	482.318	465.871	489.779	479.325	459.502	429.99	450.156	411.881	442.334	442.098	MIPE
NCGC00347278-01	CC1=N[NH]C2=C1C=C(C=C2)C3=CN=CC(=C3)OC[C@@H](N)CC4=C[NH]C5=C4C=CC=C5	A-443654	AKT1	PKB alpha/Akt1 Inhibitors	386.964	392.303	286.264	407.329	418.659	360.884	252.7	215.772	320.976	290.159	MIPE
NCGC00347279-01	C1CO[C@@H](C1)CNC2=NC=NC3=C2C(=C(O3)C4=CC=CC=C4)C5=CC=CC=C5	AIM-100	TNK2	ACK1/TNK2 Inhibitor	490.372	493.219	512.234	485.028	478.832	586.101	446.205	451.417	449.478	459.576	MIPE
NCGC00347280-01	NC1=C(C#N)C(=CC(=N1)C2=C(OCC3CC3)C=CC=C2O)C4CCNCC4	IKK-2 Inhibitor VIII	IKBKB	IKK-2 (IKK-beta) Inhibitor	485.977	458.613	514.264	487.55	499.65	495.684	473.118	449.609	472.618	441.932	MIPE
NCGC00347281-01	C[N]1N=C(COC2=CC=C(C=C2)N3CCN(CC3)C(C)=O)C(=C1C)C4=C5[N](CC6=CC=CN=C6)C(=C(CCCOC7=CC(=C(Cl)C(=C7)C)C)C5=CC=C4)C(O)=O	VU0483486-1	MCL1	Mcl Inhibitor	498.951	505.738	508.043	462.329	503.708	430.995	478.954	449.22	469.103	474.973	MIPE
NCGC00347282-01	CN(C)[S+]([O-])(=O)N1CCN(CC1)C2=CC=C(OCC3=N[N](C)C(=C3C4=C5[N](CC6=CC=CN=C6)C(=C(CCCOC7=CC=CC8=C7C=CC=C8)C5=CC=C4)C(O)=O)C)C=C2	VU0483487-1	MCL1	Mcl Inhibitor	466.859	442.421	499.71	454.565	418.263	466.092	475.864	448.19	480.617	471.725	MIPE
NCGC00347283-01	C[N]1N=C(COC2=CC=C(C=C2)N3CCN(CC3)[S+](C)([O-])=O)C(=C1C)C4=C5[N](CC6=CC=CN=C6)C(=C(CCCOC7=CC(=C(Cl)C(=C7)C)C)C5=CC=C4)C(O)=O	VU0483488-1	MCL1	Mcl Inhibitor	467.399	468.555	509.285	451.257	441.152	442.08	476.704	456.092	470.306	472.598	MIPE
NCGC00347284-01	COC1=C(OCC2C[C@@H]3CN(C)C[C@@H]3C2)C=C4N=CN=C(NC5=C(F)C(=C(Cl)C=C5)Cl)C4=C1	XL-647	EGFR	EGFR (HER1; erbB1) Inhibitor	462.534	452.904	442.693	464.427	419.666	371.121	119.9	353.127	400.904	388.694	MIPE
NCGC00347285-01	COCCOC1=N[N](C2=CC=C(NC(=O)CCl)C=C2)C(=N1)C3=CC=C(Cl)C(=C3)Cl	MI-2	NA	mucosa associated lymphoid tissue lymphoma translocation 1 (MALT1) Inhibitor	468.666	486.245	458.393	473.011	470.1	465.249	473.889	382.242	466.978	395.731	MIPE
NCGC00347286-01	CC[C@H](C)[N]1C=C(C)C2=C1C=C(C=C2C(=O)NC\C3=C(C)\C=C(\C)NC3=O)C4=CC=C(N=C4)N5CCNCC5	GSK126	NA	EZH2 Methyltransferase Inhibitor	477.638	519.047	467.126	501.979	490.923	479.867	474.413	447.73	459.253	459.628	MIPE
NCGC00347303-01	CC(C)[C@@]12C[C@@H](OC(=O)CO)[C@@](C)(O1)[C@@H]3CC[C@@H](C)[C@H]3[C@@H]2OC(=O)\C=C\C4=CC=CC=C4	Englerin A	PRKCA	PKC Activator	353.512	450.453	470.438	431.688	420.029	448.594	466.456	448.54	409.86	237.43	MIPE
NCGC00347903-01	COC1=CC(=C(OC2=CN=C(NC(CO)CO)N=C2N)C=C1I)C(C)C	Ro 51	P2RX3	P2X3/P2X2 Receptor Antagonist	509.617	473.805	505.766	496.743	499.309	479.644	466.568	468.476	463.571	456.122	MIPE
NCGC00347904-01	[O-][N+](=O)C1=CC(=CC=C1)C2=CC=C(OCC(CCC3=CC=NC=C3)N4C(=O)CSC4=O)C=C2	AZ 11645373	P2RX7	P2X7 Receptor Antagonist	474.097	518.066	431.519	451.73	485.482	464.994	411.572	400.029	469.234	447.256	MIPE
NCGC00347905-01	OCCNCCNC1=NC2=CC=CC(=C2C=C1)NC(=O)CC34CC5CC(CC(C5)C3)C4	AZ 10606120	P2RX7	P2X7 Receptor Antagonist	464.583	442.38	468.471	446.83	435.281	441.876	474.371	441.246	444.525	478.735	MIPE
NCGC00347906-01	ClC1=C(Cl)C(=CC=C1)C2=NN=N[N]2CC3=CC=CN=C3	A 438079	P2RX7	P2X7 Receptor Antagonist	461.97	494.916	476.791	458.366	443.607	443.093	460.225	432.025	448.558	454.185	MIPE
NCGC00347907-01	C[C@H](N\C(NC1=CC=CC2=C1C=CC=C2)=N\C#N)C3=CC=CC=C3	A 804598	P2RX7	P2X7 Receptor Antagonist	471.775	502.473	477.381	478.049	463.166	455.72	448.969	462.466	468.1	471.781	MIPE
[truncated: 2,845 more rows]

## Sheet: Fig. 3, S5
Fig. 3A, B. Area under the dose-response curve of compounds tested in the follow-up screen
[truncated: 219 more rows]

## Sheet: Fig. 4
Fig. 4D. AURKB siRNA effectively reduces AURKB protein level
[truncated: 30 more rows]

[truncated: 11 more sheets: Fig. 5, Fig. 6, Fig. S6, Fig. S7, Fig. S8, Fig. S9, Fig. S10, Fig. S11, Fig. S12, Fig. S13, Fig. S14]
